# Supplementary material for: Regulation of eIF4E guides a unique translational program to control erythroid maturation
Source: Sci Adv. 2022 Dec 23;8(51):eadd3942. doi: 10.1126/sciadv.add3942 (PMC9788769; doi:10.1126/sciadv.add3942)
Supplement: Supplementary file 2 — Tables S1 to S4 [file sciadv.add3942_tables_s1_to_s4.zip]

Archive with 4 entries (4 files):
- sciadv.add3942_table_s1.xlsx
- sciadv.add3942_table_s2.xlsx
- sciadv.add3942_table_s3.xlsx
- sciadv.add3942_table_s4.xlsx
