# Supplementary material for: Regulation of eIF4E guides a unique translational program to control erythroid maturation
Source: Sci Adv. 2022 Dec 23;8(51):eadd3942. doi: 10.1126/sciadv.add3942 (PMC9788769; doi:10.1126/sciadv.add3942)
Supplement: Supplementary file 2 — Tables S1 to S4 [file sciadv.add3942_tables_s1_to_s4.zip › sciadv.add3942_table_s1.xlsx]

## Sheet: All Identified MS
FC: ratio over the average of the HUDEP WT samples
wt = HUDEP WT
eif4e = HUDEP eIF4E																								average of the 3 biological repliactes
																	dispersion of the measurements per protein on each sample
									median log2(FC)	median log2	median log2	median log2	median log2	median log2			stdev log2(FC)	stdev log2(FC)	stdev log2(FC)	stdev log2(FC)	stdev log2(FC)	stdev log2(FC)
Protein Name	Acc #	Gene	Num Unique	% Cov	Best Expect Val	Protein MW	Species		eif4e	eif4e	eif4e	wt	wt	wt	n spectra used for quantitation	n peptides used for quantitation	eif4e	eif4e	eif4e	wt	wt	wt		average(log2(eif4e/average(WT)))	-LOG10(Pvalue)
Keratin, type II cuticular Hb6	O43790	KRT86	10	17.7	1.7e-07	53501.2	HUMAN	O43790	-6.14697	-4.70593	-5.04919	-4.49859	1.1842	-0.556387	2	2	1.02042	0.346276	0.181617	0.652551	0.039887	0.0900914		-5.3007	1.08591
Keratin, type II cuticular Hb5	P78386	KRT85	10	17.2	3.7e-12	55802.7	HUMAN	P78386	-3.40162	-3.34902	-3.45304	-3.1414	1.1161	-0.530286	5	4	1.51153	2.75925	1.92353	1.60512	0.153261	0.0968569		-3.40122	0.962863
Keratin, type I cuticular Ha1	Q15323	KRT31	7	16.1	2e-09	47237.5	HUMAN	Q15323	-2.43439	-2.35404	-2.30108	-2.4206	1.02146	-0.352454	1	1	#DIV/0!	#DIV/0!	#DIV/0!	#DIV/0!	#DIV/0!	#DIV/0!		-2.36317	0.823482
Keratin, type I cuticular Ha3-II	Q14525	KRT33B	7	16.8	3.8e-09	46214.1	HUMAN	Q14525	-1.98515	-1.63599	-1.70818	-1.89279	0.856638	-0.145471	2	1	#DIV/0!	#DIV/0!	#DIV/0!	#DIV/0!	#DIV/0!	#DIV/0!		-1.77644	0.78732
Calcium-binding mitochondrial carrier protein SCaMC-2	Q6KCM7	SLC25A25	1	2.8	1e-07	52663.4	HUMAN	Q6KCM7	-1.83431	-1.6293	-1.69074	-1.68142	1.26345	-1.79821	1	1	#DIV/0!	#DIV/0!	#DIV/0!	#DIV/0!	#DIV/0!	#DIV/0!		-1.71812	0.415286
Probable serine carboxypeptidase CPVL	Q9H3G5	CPVL	1	3.6	5.6e-09	54164.3	HUMAN	Q9H3G5	-1.29897	-1.26318	-1.18933	0.0717996	-0.0800718	0.00426769	1	1	#DIV/0!	#DIV/0!	#DIV/0!	#DIV/0!	#DIV/0!	#DIV/0!		-1.25049	4.66772
Glutaredoxin-1	P35754	GLRX	2	25.5	2.8e-14	11775.9	HUMAN	P35754	-1.01934	-1.27262	-1.19749	-0.909355	0.670824	-0.885316	9	2	1.39952	1.43648	1.12889	1.41865	0.883936	1.08538		-1.16315	0.678377
Glycophorin-A	P02724	GYPA	2	20.7	3.8e-09	16331.6	HUMAN	P02724	-0.424311	-2.00944	-0.666977	0.274499	0.148022	-0.552984	4	2	0.0991384	0.571154	0.253793	0.0113405	0.0755269	0.105388		-1.03358	0.825081
Tripartite motif-containing protein 47	Q96LD4	TRIM47	1	2	9e-08	69532.8	HUMAN	Q96LD4	-1.09542	-1.0203	-0.925387	-0.707658	0.660285	-0.308837	1	1	#DIV/0!	#DIV/0!	#DIV/0!	#DIV/0!	#DIV/0!	#DIV/0!		-1.0137	1.02706
Keratin, type I cytoskeletal 16	P08779	KRT16	13	23.9	1.1e-10	51268.3	HUMAN	P08779	-0.860891	-0.161463	-1.89263	0.632093	-0.208364	-0.863839	4	3	0.191039	0.26775	0.31254	0.042323	0.0985656	0.1757		-0.971661	0.550299
Valacyclovir hydrolase	Q86WA6	BPHL	2	5.2	1.1e-08	32542.9	HUMAN	Q86WA6	-0.962545	-0.979011	-0.96211	-1.01251	0.653221	-0.937627	3	2	1.20616	0.942372	1.18058	1.46695	0.922956	1.28949		-0.967889	0.420241
MAP7 domain-containing protein 2	Q96T17	MAP7D2	1	2.2	8.3e-06	81966.1	HUMAN	Q96T17	-0.959781	-0.722585	-1.0478	0.0521104	0.0169949	-0.0743584	2	1	#DIV/0!	#DIV/0!	#DIV/0!	#DIV/0!	#DIV/0!	#DIV/0!		-0.910055	3.02087
Cyclin-dependent kinase 6	Q00534	CDK6	2	5.5	5.6e-07	36938.7	HUMAN	Q00534	-0.874329	-0.880369	-0.897278	0.00674334	-0.0077065	-0.00134885	2	1	#DIV/0!	#DIV/0!	#DIV/0!	#DIV/0!	#DIV/0!	#DIV/0!		-0.883992	7.38517
NADH dehydrogenase [ubiquinone] 1 alpha subcomplex assembly factor 3	Q9BU61	NDUFAF3	2	17.9	3.1e-08	20350.4	HUMAN	Q9BU61	-0.596415	-1.03244	-0.981886	-0.982288	0.665989	-0.799074	3	2	0.80855	1.35077	1.13075	1.14125	0.844353	1.25502		-0.870247	0.389579
Hemoglobin subunit zeta	P02008	HBZ	4	30.3	7.2e-10	15637.2	HUMAN	P02008	-1.00299	-0.806728	-0.759078	-0.0569532	0.0598031	0.0276968	14	3	0.112391	0.210818	0.171677	0.0488114	0.043904	0.0180603		-0.856264	3.33559
Jupiter microtubule associated homolog 1	Q9UK76	JPT1	2	27.3	5e-13	16014.6	HUMAN	Q9UK76	-0.194059	-1.01908	-1.32143	0.450666	-0.044188	-0.638004	4	2	0.104973	0.112342	0.0380715	0.172872	0.154959	0.0942907		-0.844857	0.766475
Sulfiredoxin-1	Q9BYN0	SRXN1	1	8	6.6e-07	14259.3	HUMAN	Q9BYN0	-0.773883	-0.81602	-0.913241	-0.399103	0.737069	-0.811144	2	1	#DIV/0!	#DIV/0!	#DIV/0!	#DIV/0!	#DIV/0!	#DIV/0!		-0.834381	0.659289
Protein NDRG1	Q92597	NDRG1	2	7.6	2.9e-09	42835.9	HUMAN	Q92597	-0.729533	-0.833202	-0.900066	-0.18581	0.0622529	0.092696	2	2	0.122642	0.211702	0.295534	0.242199	0.0207853	0.179565		-0.820933	2.88037
Alpha-synuclein	P37840	SNCA	6	54.3	6.1e-13	14460.3	HUMAN	P37840	-0.850789	-0.649416	-0.898394	-0.0270126	0.0844628	-0.073297	10	6	0.0991188	0.279548	0.231992	0.0191468	0.0304577	0.042046		-0.799533	3.04982
Reticulophagy regulator 3	Q86VR2	RETREG3	2	5.6	3.5e-07	51396.7	HUMAN	Q86VR2	-0.637974	-0.807075	-0.700577	-0.615281	0.522558	-0.502836	3	2	0.676896	0.944284	0.93325	0.86483	0.753883	0.727284		-0.715209	0.63791
Corneodesmosin	Q15517	CDSN	1	1.7	1.1e-06	51522.5	HUMAN	Q15517	-1.03029	0.305001	-1.37984	0.096416	-0.0421801	-0.0593454	1	1	#DIV/0!	#DIV/0!	#DIV/0!	#DIV/0!	#DIV/0!	#DIV/0!		-0.701711	0.608683
TSC22 domain family protein 1	Q15714	TSC22D1	4	2.7	1.5e-08	109677	HUMAN	Q15714	-0.562032	-0.854573	-0.581885	0.0587984	-0.0113566	-0.0325737	3	1	#DIV/0!	#DIV/0!	#DIV/0!	#DIV/0!	#DIV/0!	#DIV/0!		-0.666163	2.61796
Latent-transforming growth factor beta-binding protein 1	Q14766	LTBP1	1	0.8	3.7e-05	186798	HUMAN	Q14766	-0.840473	-0.440469	-0.681869	-0.0829677	0.0658098	0.0132324	1	1	#DIV/0!	#DIV/0!	#DIV/0!	#DIV/0!	#DIV/0!	#DIV/0!		-0.65427	2.20323
Regulator of cell cycle RGCC	Q9H4X1	RGCC	1	14.6	7.2e-10	14559.1	HUMAN	Q9H4X1	-0.29447	-0.957001	-0.693427	0.125364	-0.0128234	-0.12333	1	1	#DIV/0!	#DIV/0!	#DIV/0!	#DIV/0!	#DIV/0!	#DIV/0!		-0.648299	1.45615
28S ribosomal protein S17, mitochondrial	Q9Y2R5	MRPS17	2	15.4	1e-10	14502.2	HUMAN	Q9Y2R5	-0.652869	-0.547235	-0.736325	-0.769531	0.616652	-0.717187	4	2	1.25725	1.20981	1.16897	0.859389	0.776475	1.12724		-0.645476	0.318745
Histone H1.3	P16402	HIST1H1D	7	29.4	6.9e-10	22350.1	HUMAN	P16402	-0.712693	-0.61917	-0.55226	0.0606669	-0.095069	0.0143129	8	2	0.408967	0.149968	0.330187	0.0798757	0.074658	0.137192		-0.628041	3.16059
Histone H1.2	P16403	HIST1H1C	7	26.8	6.9e-10	21364.9	HUMAN	P16403	-0.831406	-0.30006	-0.661587	-0.0973481	-0.454807	0.417216	2	1	#DIV/0!	#DIV/0!	#DIV/0!	#DIV/0!	#DIV/0!	#DIV/0!		-0.597684	0.863585
Band 3 anion transport protein	P02730	SLC4A1	14	19	5.6e-11	101793	HUMAN	P02730	-0.634284	-0.507917	-0.615075	-0.0273691	0.0485856	-0.0238776	34	14	0.199042	0.360736	0.268356	0.116012	0.0933262	0.275954		-0.585759	3.63985
MAPK-interacting and spindle-stabilizing protein-like	Q8NDC0	MAPK1IP1L	1	7.3	2.8e-09	24269.4	HUMAN	Q8NDC0	-0.182194	-0.745581	-0.760542	0.159902	0.0628455	-0.254523	1	1	#DIV/0!	#DIV/0!	#DIV/0!	#DIV/0!	#DIV/0!	#DIV/0!		-0.562772	1.13999
Zinc finger protein 398	Q8TD17	ZNF398	2	3	6.1e-07	71311.8	HUMAN	Q8TD17	-0.397375	-0.717142	-0.558007	0.745617	-0.427147	-0.786926	1	1	#DIV/0!	#DIV/0!	#DIV/0!	#DIV/0!	#DIV/0!	#DIV/0!		-0.557508	0.353717
CREB-regulated transcription coactivator 3	Q6UUV7	CRTC3	1	1.5	2.7e-05	66959.8	HUMAN	Q6UUV7	-0.206943	-0.580241	-0.841544	0.131594	0.0192628	-0.166413	1	1	#DIV/0!	#DIV/0!	#DIV/0!	#DIV/0!	#DIV/0!	#DIV/0!		-0.542909	1.24014
Leukosialin	P16150	SPN	3	4.5	5.5e-07	40322.3	HUMAN	P16150	-0.145193	-0.877297	-0.58925	-0.0314336	0.121132	-0.138382	11	3	0.157656	0.628306	0.377848	0.192832	0.125789	0.111083		-0.537247	1.08452
Sulfide:quinone oxidoreductase, mitochondrial	Q9Y6N5	SQOR	8	20.4	4.3e-11	49961.2	HUMAN	Q9Y6N5	-0.479868	-0.568153	-0.556361	-0.00432915	-0.00163178	-0.00180432	18	8	0.259275	0.217569	0.228174	0.117401	0.0767642	0.0828121		-0.534794	4.36488
Hemoglobin subunit delta	P02042	HBD	9	61.9	1e-13	16055.6	HUMAN	P02042	-0.41716	-0.522256	-0.643329	0.0203422	0.0883942	-0.0740995	14	5	0.334043	0.529692	0.290854	0.161324	0.157863	0.129486		-0.527582	2.58622
Cytochrome c	P99999	CYCS	1	13.3	1.7e-11	11748.8	HUMAN	P99999	-0.445638	-0.64093	-0.472033	0.116591	-0.00463343	-0.0964751	3	1	#DIV/0!	#DIV/0!	#DIV/0!	#DIV/0!	#DIV/0!	#DIV/0!		-0.519534	2.42115
Keratin, type I cytoskeletal 14	P02533	KRT14	16	33.7	1.2e-13	51561.9	HUMAN	P02533	-0.688098	0.417728	-1.2332	0.29353	-0.00241811	-0.243559	5	5	0.259795	0.172914	0.486124	0.0982228	0.165929	0.24501		-0.50119	0.434246
Ubiquitin-conjugating enzyme E2 C	O00762	UBE2C	2	13.4	1.1e-09	19652.5	HUMAN	O00762	-0.477684	-0.487016	-0.537221	0.0101662	-0.0708694	0.0576357	2	2	0.0411581	0.0553388	0.113886	0.00878452	0.0248836	0.0142632		-0.500641	3.55073
Small acidic protein	O00193	SMAP	2	8.7	3.7e-12	20332.7	HUMAN	O00193	-0.286142	-0.631322	-0.562574	0.155633	-0.099553	-0.0837331	5	2	0.181237	0.190152	0.240093	0.107566	0.125448	0.0154517		-0.493346	1.64839
Mammaglobin-A	Q13296	SCGB2A2	1	8.6	1.1e-05	10499.2	HUMAN	Q13296	-0.396665	0.295639	-1.36571	0.196579	-0.416279	0.143613	1	1	#DIV/0!	#DIV/0!	#DIV/0!	#DIV/0!	#DIV/0!	#DIV/0!		-0.488913	0.373449
Carbonic anhydrase 3	P07451	CA3	3	11.5	1.8e-09	29557.7	HUMAN	P07451	-0.561352	-0.467538	-0.404243	0.0106644	0.0155884	-0.0154381	4	3	0.186791	0.046951	0.120985	0.0412857	0.0548602	0.0923498		-0.477711	3.30318
Apolipoprotein L3	O95236	APOL3	1	2.7	1.1e-05	44278.6	HUMAN	O95236	-0.507078	-0.537237	-0.350744	-0.0943084	0.0789616	0.0100941	1	1	#DIV/0!	#DIV/0!	#DIV/0!	#DIV/0!	#DIV/0!	#DIV/0!		-0.46502	2.42221
Keratin, type I cytoskeletal 9	P35527	KRT9	22	36.6	8.9e-25	62064.8	HUMAN	P35527	-0.322695	0.310818	-1.38296	0.234808	-0.218644	-0.059546	66	21	0.147624	0.251934	0.346863	0.13218	0.165242	0.0872794		-0.464945	0.368225
Large neutral amino acids transporter small subunit 2	Q9UHI5	SLC7A8	3	3.7	1.7e-09	58382.2	HUMAN	Q9UHI5	-0.504044	-0.516976	-0.364073	-0.0391678	0.020794	0.00567211	4	3	0.100953	0.120765	0.110036	0.121896	0.0743212	0.0553914		-0.461697	3.03064
Mucolipin-1	Q9GZU1	MCOLN1	1	4.8	3.1e-14	65022.9	HUMAN	Q9GZU1	-0.0397595	-0.918587	-0.421008	-0.0154296	0.0768237	-0.0650011	1	1	#DIV/0!	#DIV/0!	#DIV/0!	#DIV/0!	#DIV/0!	#DIV/0!		-0.459785	0.824209
Phosphatidate phosphatase LPIN2	Q92539	LPIN2	2	3	2.7e-06	99400.1	HUMAN	Q92539	-0.483095	-0.510016	-0.383691	-0.00454526	0.0478937	-0.0454903	2	2	0.327952	0.150306	0.216549	0.0479385	0.032326	0.0148339		-0.458934	3.2087
Cyclin-dependent kinase inhibitor 1B	P46527	CDKN1B	1	6.1	1.4e-07	22073.5	HUMAN	P46527	-0.47895	-0.425457	-0.414958	-0.0381502	-0.0735485	0.105409	1	1	#DIV/0!	#DIV/0!	#DIV/0!	#DIV/0!	#DIV/0!	#DIV/0!		-0.439788	2.77658
Protein TFG	Q92734	TFG	3	12.8	1.1e-13	43448.3	HUMAN	Q92734	-0.30227	-0.506284	-0.482719	0.322123	-0.105252	-0.154432	3	3	0.168249	0.21323	0.335267	0.209511	0.126473	0.15789		-0.430424	1.28638
Serine/threonine-protein kinase Nek3	P51956	NEK3	1	1.8	5.7e-07	57705.2	HUMAN	P51956	-0.522671	-0.344717	-0.400759	0.225523	-0.0916527	-0.164315	1	1	#DIV/0!	#DIV/0!	#DIV/0!	#DIV/0!	#DIV/0!	#DIV/0!		-0.422716	1.46467
Tyrosyl-DNA phosphodiesterase 1	Q9NUW8	TDP1	1	1.3	9e-08	68421	HUMAN	Q9NUW8	-0.185434	-0.375153	-0.703605	0.0417523	0.0479354	-0.0941066	1	1	#DIV/0!	#DIV/0!	#DIV/0!	#DIV/0!	#DIV/0!	#DIV/0!		-0.421398	1.24551
Prothymosin alpha	P06454	PTMA	2	23.4	1.4e-12	12203	HUMAN	P06454	-0.280278	-0.49876	-0.483722	0.12826	-0.0488868	-0.0854392	7	2	0.134247	0.343858	0.0469488	0.0138103	0.106799	0.113223		-0.42092	1.91157
Uncharacterized protein KIAA1143	Q96AT1	KIAA1143	1	6.5	3.2e-07	17465.6	HUMAN	Q96AT1	-0.269165	-0.561235	-0.419741	0.201319	-0.220668	-0.0114678	1	1	#DIV/0!	#DIV/0!	#DIV/0!	#DIV/0!	#DIV/0!	#DIV/0!		-0.416714	1.28626
Hemogen	Q9BXL5	HEMGN	20	26.2	2.4e-15	55341.6	HUMAN	Q9BXL5	-0.331477	-0.532315	-0.385285	0.0025324	0.00268159	-0.011398	61	20	0.113415	0.307071	0.262344	0.182207	0.129619	0.121428		-0.416359	2.63139
Histone H1.0	P07305	H1F0	2	9.8	6.9e-07	20863.1	HUMAN	P07305	-0.47129	-0.322513	-0.446641	0.0139423	-0.0092932	-0.00901148	3	2	0.247897	0.280567	0.00416174	0.0780867	0.0204458	0.0552492		-0.413481	3.04143
Protein S100-A4	P26447	S100A4	5	25.7	3.7e-07	11728.6	HUMAN	P26447	-0.231922	-0.602242	-0.398906	0.0557169	0.0596478	-0.133945	29	5	0.342767	0.50222	0.395758	0.0860382	0.0780049	0.1078		-0.411023	1.50211
Recombining binding protein suppressor of hairless-like protein	Q9UBG7	RBPJL	2	3.7	0.00025	56751	HUMAN	Q9UBG7	-0.465649	-0.432556	-0.330619	-0.58044	0.741616	-0.601228	1	1	#DIV/0!	#DIV/0!	#DIV/0!	#DIV/0!	#DIV/0!	#DIV/0!		-0.409608	0.231185
Protein TANC2	Q9HCD6	TANC2	1	0.5	4.1e-07	219652	HUMAN	Q9HCD6	-0.4318	-0.533879	-0.258491	-0.0618813	0.12702	-0.0740766	1	1	#DIV/0!	#DIV/0!	#DIV/0!	#DIV/0!	#DIV/0!	#DIV/0!		-0.408057	1.76194
Dual specificity protein phosphatase 7	Q16829	DUSP7	1	3.6	5.5e-09	44956.9	HUMAN	Q16829	-0.143557	-0.241195	-0.819005	0.00931807	0.270399	-0.365091	2	1	#DIV/0!	#DIV/0!	#DIV/0!	#DIV/0!	#DIV/0!	#DIV/0!		-0.401252	0.595248
Desmoplakin	P15924	DSP	2	0.7	4.8e-08	331777	HUMAN	P15924	-0.438111	0.44101	-1.2022	0.088897	0.110403	-0.232846	2	2	0.0869215	0.120689	0.255485	0.0354062	0.158786	0.157231		-0.399768	0.327838
Mitoferrin-1	Q9NYZ2	SLC25A37	2	5.9	3.5e-05	37322.9	HUMAN	Q9NYZ2	-0.33003	-0.41312	-0.44917	0.0253484	0.0157603	-0.0626982	3	2	0.137452	0.303768	0.450391	0.216081	0.0179765	0.250281		-0.39744	3.01309
Pre-mRNA-splicing factor 38B	Q5VTL8	PRPF38B	2	2.2	1.3e-07	64468.4	HUMAN	Q5VTL8	-0.480258	-0.560448	-0.150369	0.055088	-0.117114	0.0557031	4	2	0.0601211	0.228287	0.0204248	0.192586	0.06742	0.148985		-0.397025	1.33839
Proteasome activator complex subunit 2	Q9UL46	PSME2	5	21.3	9.9e-13	27401.9	HUMAN	Q9UL46	-0.299573	-0.570676	-0.311382	-0.0156008	0.0166687	-0.0503555	12	4	0.159724	0.148415	0.0924031	0.0916023	0.0601102	0.100802		-0.393877	1.85222
Hemoglobin subunit beta	P68871	HBB	11	68	1.2e-15	15998.5	HUMAN	P68871	-0.476823	-0.24681	-0.449227	0.0157685	-0.0591918	0.00511957	126	7	0.326413	0.519158	0.306442	0.124973	0.162025	0.184365		-0.390954	2.11416
Heme-binding protein 1	Q9NRV9	HEBP1	3	18	2.2e-07	21097.2	HUMAN	Q9NRV9	-0.408518	-0.390436	-0.370932	-0.0467772	-0.114614	0.170794	3	3	0.122132	0.118302	0.0344756	0.118355	0.0618859	0.0702047		-0.389962	1.97577
Phosphofurin acidic cluster sorting protein 2	Q86VP3	PACS2	2	1.5	6.4e-25	97703.1	HUMAN	Q86VP3	-0.69632	0.138316	-0.609158	-0.014134	-0.0246865	0.0380356	1	1	#DIV/0!	#DIV/0!	#DIV/0!	#DIV/0!	#DIV/0!	#DIV/0!		-0.389054	0.663394
60S acidic ribosomal protein P1	P05386	RPLP1	1	37.7	5.4e-10	11514	HUMAN	P05386	-0.122238	-0.575919	-0.459865	0.0884398	0.11307	-0.225577	1	1	#DIV/0!	#DIV/0!	#DIV/0!	#DIV/0!	#DIV/0!	#DIV/0!		-0.386007	1.01758
Phosphoethanolamine/phosphocholine phosphatase	Q8TCT1	PHOSPHO1	7	21	8.7e-08	29713.1	HUMAN	Q8TCT1	-0.396799	-0.38913	-0.370878	-0.0427113	-0.00390475	-0.0353705	15	7	0.199424	0.148577	0.139327	0.0927788	0.128869	0.1122		-0.385602	4.83784
40S ribosomal protein S30	P62861	FAU	2	20.3	0.00043	6647.9	HUMAN	P62861	-0.565972	-0.18832	-0.393288	0.0838672	-0.0649696	-0.0279855	3	2	0.444862	0.413067	0.193922	0.042946	0.0642804	0.106215		-0.382527	1.48983
M-phase phosphoprotein 9	Q99550	MPHOSPH9	1	0.8	1.4e-07	133025	HUMAN	Q99550	-0.269017	-0.521682	-0.350033	0.0619544	-0.0336735	-0.0303371	1	1	#DIV/0!	#DIV/0!	#DIV/0!	#DIV/0!	#DIV/0!	#DIV/0!		-0.380244	2.03016
Protein capicua homolog	Q96RK0	CIC	1	0.6	2.8e-07	163821	HUMAN	Q96RK0	-0.181728	-0.471978	-0.484831	-0.00435897	0.0664835	-0.0651353	1	1	#DIV/0!	#DIV/0!	#DIV/0!	#DIV/0!	#DIV/0!	#DIV/0!		-0.379512	1.63132
Telomeric repeat-binding factor 2-interacting protein 1	Q9NYB0	TERF2IP	2	7.8	4.1e-10	44260.3	HUMAN	Q9NYB0	-0.173494	-0.589136	-0.367231	0.173227	0.033532	-0.240018	3	2	0.0131944	0.312182	0.0762353	0.0568289	0.00510268	0.0792003		-0.37662	1.0045
Desmoglein-1	Q02413	DSG1	1	1.8	6.1e-06	113749	HUMAN	Q02413	-0.372398	0.0600715	-0.812961	0.143508	-0.0319255	-0.124537	1	1	#DIV/0!	#DIV/0!	#DIV/0!	#DIV/0!	#DIV/0!	#DIV/0!		-0.375096	0.632892
NADH dehydrogenase [ubiquinone] 1 alpha subcomplex assembly factor 8	A1L188	NDUFAF8	1	14.9	7.6e-08	7756	HUMAN	A1L188	-0.221152	-0.223883	-0.673884	-0.0969531	0.0187855	0.0729813	1	1	#DIV/0!	#DIV/0!	#DIV/0!	#DIV/0!	#DIV/0!	#DIV/0!		-0.372973	1.10076
NF-kappa-B inhibitor beta	Q15653	NFKBIB	1	2.2	7e-07	37771.4	HUMAN	Q15653	-0.562108	-0.157687	-0.377482	-0.265963	-0.0142632	0.236577	1	1	#DIV/0!	#DIV/0!	#DIV/0!	#DIV/0!	#DIV/0!	#DIV/0!		-0.365759	0.877805
Telomeric repeat-binding factor 2	Q15554	TERF2	1	3	9.2e-09	59594	HUMAN	Q15554	-0.41438	-0.890956	0.217735	-0.950971	0.401192	0.01927	2	1	#DIV/0!	#DIV/0!	#DIV/0!	#DIV/0!	#DIV/0!	#DIV/0!		-0.362534	0.132779
Actin-related protein 2/3 complex subunit 3	O15145	ARPC3	2	10.1	4.9e-08	20546.9	HUMAN	O15145	-0.335238	-0.452454	-0.299346	-0.412448	0.404688	-0.304505	4	2	0.478293	0.169977	0.606989	0.469545	0.536583	0.503769		-0.362346	0.423095
Dysbindin	Q96EV8	DTNBP1	2	7.4	2.2e-09	39493.3	HUMAN	Q96EV8	-0.257922	-0.518656	-0.30473	-0.482006	0.472674	-0.352024	3	2	0.441839	0.595465	0.484493	0.609195	0.587904	0.484959		-0.360436	0.317481
CD44 antigen	P16070	CD44	6	4.9	5.2e-09	81538.3	HUMAN	P16070	-0.164077	-0.570374	-0.346805	0.0498483	0.0269034	-0.127697	7	6	0.177331	0.386395	0.403077	0.191777	0.122884	0.108328		-0.360418	1.24016
Uncharacterized protein C18orf25	Q96B23	C18orf25	2	5.7	2.3e-06	43324.3	HUMAN	Q96B23	-0.178095	-0.520762	-0.369162	0.141921	0.100818	-0.285986	7	2	0.110468	0.448783	0.455491	0.119619	0.0158836	0.140599		-0.356006	0.948341
Non-histone chromosomal protein HMG-14	P05114	HMGN1	1	9	3.1e-05	10659	HUMAN	P05114	-0.897205	1.47415	-1.63905	-0.239726	-0.404506	0.48295	1	1	#DIV/0!	#DIV/0!	#DIV/0!	#DIV/0!	#DIV/0!	#DIV/0!		-0.354035	0.111229
Keratin, type II cytoskeletal 1	P04264	KRT1	22	32	6.1e-21	66039.2	HUMAN	P04264	-0.332421	0.49396	-1.22054	0.228079	-0.140826	-0.112936	73	18	0.244664	0.365856	0.199973	0.132048	0.165049	0.123776		-0.353	0.271041
Mitochondrial import receptor subunit TOM6 homolog	Q96B49	TOMM6	2	18.9	4.6e-08	8002.1	HUMAN	Q96B49	-0.155321	-0.34754	-0.553227	0.235657	0.0676284	-0.386298	10	2	0.0372844	0.367616	0.037318	0.172182	0.130885	0.0790797		-0.352029	0.674267
RELT-like protein 1	Q8IUW5	RELL1	1	3.3	9.2e-06	29340.4	HUMAN	Q8IUW5	-0.389414	-0.400361	-0.265544	0.0403211	0.00116348	-0.0426789	1	1	#DIV/0!	#DIV/0!	#DIV/0!	#DIV/0!	#DIV/0!	#DIV/0!		-0.351773	2.68412
Leucine-rich repeat-containing protein 58	Q96CX6	LRRC58	2	7.3	1.5e-08	40586.1	HUMAN	Q96CX6	-0.337662	-0.410479	-0.304763	0.0189164	0.0416234	-0.0635259	2	2	0.207116	0.203469	0.0215828	0.0258064	0.0303345	0.0599453		-0.350968	2.8434
Peptide deformylase, mitochondrial	Q9HBH1	PDF	1	9.1	2.5e-11	27013.7	HUMAN	Q9HBH1	-0.25843	-0.414824	-0.372592	0.146719	-0.131297	-0.0342686	2	1	#DIV/0!	#DIV/0!	#DIV/0!	#DIV/0!	#DIV/0!	#DIV/0!		-0.348615	1.66034
Small EDRK-rich factor 2	P84101	SERF2	1	13.6	4.1e-06	6899.9	HUMAN	P84101	-0.403109	-0.0733265	-0.567359	0.190293	-0.126836	-0.12905	3	1	#DIV/0!	#DIV/0!	#DIV/0!	#DIV/0!	#DIV/0!	#DIV/0!		-0.347931	0.841399
DNA-directed RNA polymerase I subunit RPA34	O15446	CD3EAP	3	8.4	1.1e-09	54986.1	HUMAN	O15446	-0.18633	-0.473807	-0.382399	0.072106	-0.00749604	-0.0581786	8	3	0.0694769	0.37125	0.334351	0.137841	0.0304868	0.223232		-0.347512	1.70543
Treslin	Q7Z2Z1	TICRR	1	0.6	4.9e-09	210859	HUMAN	Q7Z2Z1	-0.289589	-0.11107	-0.641851	0.102574	-0.0152999	-0.0940918	1	1	#DIV/0!	#DIV/0!	#DIV/0!	#DIV/0!	#DIV/0!	#DIV/0!		-0.347504	0.973984
E3 ubiquitin-protein ligase RNF169	Q8NCN4	RNF169	2	2.5	6.6e-07	77195	HUMAN	Q8NCN4	-0.275631	-0.408712	-0.354045	-0.156903	0.0874855	0.0372337	3	2	0.521862	0.618818	0.506311	0.190101	0.0966484	0.0483687		-0.346129	1.79104
Protein Dr1	Q01658	DR1	3	15.9	3.5e-08	19443.8	HUMAN	Q01658	0.0812876	-0.709444	-0.405483	0.00342864	0.295807	-0.452272	5	3	0.0971828	0.599761	0.358301	0.171809	0.219144	0.353165		-0.344546	0.390728
Forkhead box protein J2	Q9P0K8	FOXJ2	2	4.9	2.5e-12	62395.3	HUMAN	Q9P0K8	-0.18133	-0.443037	-0.405359	0.0902898	0.0246955	-0.124589	2	2	0.208854	0.469733	0.397658	0.0431522	0.0685066	0.0259024		-0.343242	1.51776
Pituitary tumor-transforming gene 1 protein-interacting protein	P53801	PTTG1IP	2	13.9	7.1e-10	20324	HUMAN	P53801	-0.0587915	-0.418084	-0.551288	0.186308	0.000860544	-0.213521	5	2	0.0419643	0.0725498	0.00745919	0.0146725	0.042042	0.0745831		-0.342721	0.827623
Keratin-associated protein 2-3	P0C7H8	KRTAP2-3	1	7.8	1.6e-06	13480.2	HUMAN	P0C7H8	-1.17982	1.44102	-1.28725	-1.13823	0.659624	-0.23447	2	1	#DIV/0!	#DIV/0!	#DIV/0!	#DIV/0!	#DIV/0!	#DIV/0!		-0.342017	0.0341646
Forkhead box protein O4	P98177	FOXO4	1	2.2	5.2e-06	53684.9	HUMAN	P98177	-0.382587	-0.419708	-0.221872	-0.0223439	-0.0369932	0.0575321	1	1	#DIV/0!	#DIV/0!	#DIV/0!	#DIV/0!	#DIV/0!	#DIV/0!		-0.341389	2.14168
Lymphocyte function-associated antigen 3	P19256	CD58	3	8	1.1e-08	28147.7	HUMAN	P19256	-0.432907	-0.21592	-0.375019	0.116518	-0.167217	0.0502125	3	3	0.186269	0.203406	0.255094	0.231427	0.127373	0.117		-0.341282	1.47196
A-kinase anchor protein 13	Q12802	AKAP13	1	0.4	1.2e-10	307553	HUMAN	Q12802	-0.140565	-0.481753	-0.399313	0.0940987	0.0138419	-0.115658	1	1	#DIV/0!	#DIV/0!	#DIV/0!	#DIV/0!	#DIV/0!	#DIV/0!		-0.340544	1.32316
Histone H1x	Q92522	H1FX	5	26.8	8.5e-10	22487.3	HUMAN	Q92522	-0.309024	-0.374834	-0.334576	-0.0821826	-0.0277098	0.0341379	17	5	0.162865	0.134384	0.151757	0.234262	0.128442	0.198117		-0.339478	2.90362
Ribonuclease P protein subunit p14	O95059	RPP14	1	8.1	1.2e-06	13693.2	HUMAN	O95059	-0.271908	-0.628821	-0.11727	-0.160467	-0.0868187	0.218679	1	1	#DIV/0!	#DIV/0!	#DIV/0!	#DIV/0!	#DIV/0!	#DIV/0!		-0.339333	0.798569
5'-AMP-activated protein kinase subunit beta-1	Q9Y478	PRKAB1	1	6.7	7.4e-10	30382.6	HUMAN	Q9Y478	-0.268218	-0.499847	-0.245814	0.143713	-0.0526287	-0.126957	2	1	#DIV/0!	#DIV/0!	#DIV/0!	#DIV/0!	#DIV/0!	#DIV/0!		-0.337959	1.33218
Calpain-5	O15484	CAPN5	2	3.1	1.4e-08	73169.5	HUMAN	O15484	-0.394037	-0.330667	-0.284175	-0.0300224	0.00206124	0.0246827	2	2	0.0566244	0.132489	0.0474171	0.102092	0.0686932	0.0306962		-0.336293	3.15041
YEATS domain-containing protein 4	O95619	YEATS4	1	4	1.2e-08	26499.7	HUMAN	O95619	-0.230703	-0.492685	-0.280881	0.171685	-0.15895	-0.0321676	1	1	#DIV/0!	#DIV/0!	#DIV/0!	#DIV/0!	#DIV/0!	#DIV/0!		-0.334756	1.22984
Nuclear transport factor 2	P61970	NUTF2	4	23.6	2.7e-12	14478.6	HUMAN	P61970	-0.288355	-0.386198	-0.320654	-0.0495348	0.0131158	-0.0928583	12	4	0.250076	0.235258	0.232379	0.369009	0.391747	0.233719		-0.331736	2.62432
Keratin, type II cytoskeletal 5	P13647	KRT5	14	24.4	1.8e-10	62378.9	HUMAN	P13647	-0.436577	0.620323	-1.17859	0.25444	-0.00829459	-0.246439	32	11	0.258895	0.174578	0.465632	0.1338	0.131473	0.105235		-0.331615	0.241417
Erythrocyte membrane protein band 4.2	P16452	EPB42	4	5.5	3.2e-07	77009.8	HUMAN	P16452	-0.280105	-0.360809	-0.349039	0.00448783	-0.0118569	-0.00122505	5	4	0.0932457	0.194868	0.0671799	0.0151429	0.0671828	0.0541131		-0.329984	3.66382
Thymidylate synthase	P04818	TYMS	7	22.4	2.1e-10	35716.3	HUMAN	P04818	-0.232851	-0.456905	-0.294375	0.00977485	-0.0198989	-0.00301081	21	7	0.193872	0.216066	0.143865	0.0710895	0.0908618	0.0700487		-0.328043	2.06412
Oral cancer-overexpressed protein 1	Q8WV07	ORAOV1	1	7.3	2e-08	15354.5	HUMAN	Q8WV07	-0.238713	-0.469624	-0.274327	0.0852107	0.00740575	-0.0984887	1	1	#DIV/0!	#DIV/0!	#DIV/0!	#DIV/0!	#DIV/0!	#DIV/0!		-0.327555	1.65964
Alpha-endosulfine	O43768	ENSA	5	42.1	4.3e-14	13389.1	HUMAN	O43768	-0.179481	-0.485482	-0.317363	0.115185	0.0723401	-0.184304	8	4	0.163838	0.379625	0.606728	0.334783	0.458162	0.373209		-0.327442	1.19943
Mitotic-spindle organizing protein 2B	Q6NZ67	MZT2B	3	8.2	5.7e-06	16225.8	HUMAN	Q6NZ67	-0.335112	-0.09688	-0.549698	-0.113683	-0.0554841	0.0252569	4	3	0.0333241	0.196977	0.249274	0.204535	0.0880381	0.203915		-0.32723	0.955277
Proteasome activator complex subunit 1	Q06323	PSME1	10	38.6	1.1e-10	28723.3	HUMAN	Q06323	-0.241263	-0.318585	-0.420655	0.0296348	0.055013	-0.0614706	31	9	0.0980647	0.141599	0.185179	0.082652	0.0577329	0.0758367		-0.326834	2.22249
Glutathione-specific gamma-glutamylcyclotransferase 2	Q8WUX2	CHAC2	1	8.7	1.9e-10	20874.9	HUMAN	Q8WUX2	-0.186962	-0.473801	-0.319601	0.108808	-0.0387018	-0.0779965	2	1	#DIV/0!	#DIV/0!	#DIV/0!	#DIV/0!	#DIV/0!	#DIV/0!		-0.326788	1.49315
Vimentin	P08670	VIM	20	35.6	3.7e-11	53652.1	HUMAN	P08670	-0.259706	-0.382172	-0.337668	0.0107931	0.00263282	-0.0415773	75	17	0.155962	0.18998	0.159509	0.105609	0.105464	0.0851561		-0.326515	2.89185
Plastin-3	P13797	PLS3	20	27.6	9e-10	70811.6	HUMAN	P13797	-0.308503	-0.377673	-0.292363	0.0208833	-0.0158123	-0.015832	26	14	0.142225	0.213685	0.125221	0.14858	0.105453	0.0648319		-0.32618	3.43668
Cytochrome c oxidase copper chaperone	Q14061	COX17	2	38.1	3.3e-11	6915.2	HUMAN	Q14061	-0.130623	-0.392616	-0.451165	0.0967387	0.0370776	-0.147408	4	2	0.18723	0.626077	0.391113	0.023367	0.07006	0.0501835		-0.324801	1.22391
Eukaryotic translation initiation factor 5A-1	P63241	EIF5A	8	24.7	9e-18	16832.4	HUMAN	P63241	-0.462388	-0.200229	-0.311489	0.261852	-0.411348	0.0192821	9	2	0.748781	0.294096	0.53236	0.329261	0.56234	0.0135587		-0.324702	0.596306
Zinc finger protein 14	P17017	ZNF14	2	3.1	1.5e-09	75354.1	HUMAN	P17017	-0.36666	-0.372238	-0.229398	-0.0176655	0.041947	-0.0252242	1	1	#DIV/0!	#DIV/0!	#DIV/0!	#DIV/0!	#DIV/0!	#DIV/0!		-0.322765	2.48471
Chromatin accessibility complex protein 1	Q9NRG0	CHRAC1	1	13.7	4e-10	14710.7	HUMAN	Q9NRG0	-0.107213	-0.44074	-0.414881	0.0875551	-0.0113047	-0.139566	3	1	#DIV/0!	#DIV/0!	#DIV/0!	#DIV/0!	#DIV/0!	#DIV/0!		-0.320945	1.12184
Leucine-rich repeat flightless-interacting protein 2	Q9Y608	LRRFIP2	6	6.5	4e-09	82172.1	HUMAN	Q9Y608	-0.278318	-0.2345	-0.439399	0.0387567	0.00414779	-0.0460453	4	2	0.325319	0.27308	0.275565	0.0675834	0.0779341	0.00902472		-0.317405	2.03853
Collagen alpha-1(XV) chain	P39059	COL15A1	1	0.7	5.2e-08	141721	HUMAN	P39059	-1.07554	0.0466259	0.0853695	-0.229834	0.129264	0.0752332	1	1	#DIV/0!	#DIV/0!	#DIV/0!	#DIV/0!	#DIV/0!	#DIV/0!		-0.314516	0.315613
High mobility group protein HMG-I/HMG-Y	P17096	HMGA1	4	36.4	1.5e-09	11676.1	HUMAN	P17096	-0.219655	-0.172456	-0.550723	0.00718453	0.0150559	-0.0300709	29	4	0.887249	0.500177	0.545636	0.281746	0.205572	0.445228		-0.314278	1.22206
Transgelin-2	P37802	TAGLN2	14	48.2	1.1e-13	22391.7	HUMAN	P37802	-0.238589	-0.344453	-0.35952	0.0548654	-0.0640558	-0.0367923	182	14	0.184634	0.327081	0.22026	0.180048	0.155919	0.0803194		-0.314188	2.3318
Raftlin	Q14699	RFTN1	1	1.7	4.8e-08	63146.1	HUMAN	Q14699	-0.273756	-0.40113	-0.262065	-0.0875209	0.065425	0.0178766	1	1	#DIV/0!	#DIV/0!	#DIV/0!	#DIV/0!	#DIV/0!	#DIV/0!		-0.312317	2.09461
Hemoglobin subunit mu	Q6B0K9	HBM	3	16.3	3e-06	15618.2	HUMAN	Q6B0K9	-0.29441	-0.287209	-0.349466	0.0911636	-0.23418	0.0898652	4	3	0.269135	0.224309	0.30304	0.213339	0.214871	0.0273269		-0.310362	1.24894
Immunoglobulin heavy constant gamma 1	P01857	IGHG1	3	11.8	2.8e-14	36106.2	HUMAN	P01857	-0.185294	-0.750726	0.022765	0.260662	-0.0606147	-0.250923	3	1	#DIV/0!	#DIV/0!	#DIV/0!	#DIV/0!	#DIV/0!	#DIV/0!		-0.304418	0.44968
UPF0449 protein C19orf25	Q9UFG5	C19orf25	3	25.4	5.1e-10	12877.8	HUMAN	Q9UFG5	-0.0472191	0.0138715	-0.86858	0.183846	-0.0372505	-0.0904698	5	3	0.169006	0.340809	0.620226	0.11176	0.119392	0.0843098		-0.300643	0.465601
Dehydrogenase/reductase SDR family member 11	Q6UWP2	DHRS11	4	17.3	7.1e-11	28308.6	HUMAN	Q6UWP2	-0.286901	-0.32744	-0.283357	0.0378458	-0.00455024	-0.0316958	6	4	0.254186	0.286209	0.110983	0.158391	0.0922464	0.0680616		-0.299233	3.57852
Peroxisomal membrane protein PEX16	Q9Y5Y5	PEX16	2	5.7	7.5e-07	38629.3	HUMAN	Q9Y5Y5	-0.290874	-0.248273	-0.357939	-0.436653	0.438961	-0.320439	4	2	0.459623	0.73776	0.624647	0.570449	0.580638	0.459149		-0.299029	0.281067
Small nuclear ribonucleoprotein Sm D1	P62314	SNRPD1	2	10.9	1e-07	13281.7	HUMAN	P62314	-0.304038	-0.408894	-0.175531	-0.0307622	0.0164744	0.010381	2	2	0.110457	0.238477	0.254787	0.0710187	0.0443346	0.113503		-0.296155	1.88686
Cadherin-1	P12830	CDH1	6	7.9	8.4e-11	97456.9	HUMAN	P12830	-0.251479	-0.358895	-0.259441	-0.0825766	0.0751274	0.0174997	9	6	0.0850208	0.193062	0.0980393	0.0938624	0.0308762	0.0751504		-0.289938	2.15377
Hepatoma-derived growth factor	P51858	HDGF	11	39.6	1.6e-14	26788.5	HUMAN	P51858	-0.179785	-0.335099	-0.352738	0.0267494	0.0650817	-0.04426	43	10	0.0995772	0.321513	0.307833	0.202676	0.101686	0.21141		-0.289208	2.06195
Nucleosome assembly protein 1-like 1	P55209	NAP1L1	5	17.6	1.6e-20	45374.5	HUMAN	P55209	-0.220219	-0.395394	-0.248272	0.0112625	0.0441179	0.0339577	20	5	0.0741987	0.168894	0.0665484	0.155056	0.105256	0.0854636		-0.287961	2.34552
Alpha-hemoglobin-stabilizing protein	Q9NZD4	AHSP	3	32.4	7.2e-10	11840.5	HUMAN	Q9NZD4	-0.575135	0.28471	-0.569628	-0.0370469	-0.0917636	0.0716001	17	3	0.563633	1.30545	0.418563	0.0695096	0.35005	0.285415		-0.286684	0.389446
Cytochrome c oxidase assembly factor 6 homolog	Q5JTJ3	COA6	1	11.2	1.7e-14	14116.2	HUMAN	Q5JTJ3	0.0586484	-0.268983	-0.648561	0.0583406	0.0538489	-0.119194	3	1	#DIV/0!	#DIV/0!	#DIV/0!	#DIV/0!	#DIV/0!	#DIV/0!		-0.286298	0.597807
Interleukin-1 receptor-associated kinase 1-binding protein 1	Q5VVH5	IRAK1BP1	1	5	7.4e-08	29106.3	HUMAN	Q5VVH5	0.00824878	-0.665754	-0.199799	-0.159959	0.132447	0.0126375	1	1	#DIV/0!	#DIV/0!	#DIV/0!	#DIV/0!	#DIV/0!	#DIV/0!		-0.285768	0.57754
Homeobox protein Hox-B4	P17483	HOXB4	1	4.8	7.3e-08	27604.6	HUMAN	P17483	-0.116461	-0.373548	-0.365872	0.15899	0.0211979	-0.203081	1	1	#DIV/0!	#DIV/0!	#DIV/0!	#DIV/0!	#DIV/0!	#DIV/0!		-0.285294	0.962096
Interferon regulatory factor 2	P14316	IRF2	3	6.3	1.2e-05	39354.8	HUMAN	P14316	-0.201634	-0.262193	-0.388487	-0.0489159	-0.0351985	0.0548674	3	3	0.212106	0.084302	0.119183	0.0375452	0.0818744	0.0763389		-0.284105	1.89478
Histone H1.4	P10412	HIST1H1E	9	33.8	2.1e-11	21865.4	HUMAN	P10412	-0.256508	-0.332371	-0.257815	-0.0239469	0.026557	-0.00305689	10	3	0.525627	0.340388	0.300493	0.127709	0.275057	0.330975		-0.282231	3.20146
Platelet glycoprotein 4	P16671	CD36	5	10.8	3.7e-18	53053.8	HUMAN	P16671	-0.159908	-0.336637	-0.34643	0.0497179	0.0365847	-0.0919048	16	5	0.121794	0.272822	0.135748	0.0665469	0.0653365	0.098696		-0.280992	1.67833
Proprotein convertase subtilisin/kexin type 7	Q16549	PCSK7	1	1.1	1.7e-08	86247.8	HUMAN	Q16549	-0.243518	-0.301377	-0.290116	0.135934	0.0543465	-0.21289	1	1	#DIV/0!	#DIV/0!	#DIV/0!	#DIV/0!	#DIV/0!	#DIV/0!		-0.278337	1.19167
60S ribosomal protein L29	P47914	RPL29	2	13.2	8.5e-11	17752.2	HUMAN	P47914	-0.0597971	-0.27469	-0.49926	-0.0179304	-0.068601	0.0683178	11	2	0.110172	0.0483999	0.19455	0.0975856	0.11771	0.203339		-0.277916	0.956702
Serine/threonine-protein kinase VRK2	Q86Y07	VRK2	4	11.2	1.1e-10	58141	HUMAN	Q86Y07	-0.283469	-0.325588	-0.223897	0.0364971	-0.0385791	0.000418244	5	4	0.122784	0.267435	0.148981	0.0721822	0.185749	0.0918985		-0.277651	2.78698
Beta/gamma crystallin domain-containing protein 1	Q9Y4K1	CRYBG1	24	18.2	4.3e-14	188677	HUMAN	Q9Y4K1	-0.265047	-0.280313	-0.286895	0.0187156	0.0132708	-0.0211627	39	24	0.157536	0.240062	0.227957	0.100573	0.0758805	0.11142		-0.277418	4.43186
Nuclear pore complex protein Nup50	Q9UKX7	NUP50	7	19.2	2.3e-12	50144.6	HUMAN	Q9UKX7	-0.152471	-0.255189	-0.423536	0.0409316	-0.00774697	-0.0679747	14	7	0.145472	0.292774	0.339073	0.13503	0.0609666	0.138131		-0.277065	1.44989
Platelet-activating factor acetylhydrolase IB subunit beta	P68402	PAFAH1B2	1	3.1	8.8e-07	25569.5	HUMAN	P68402	-0.337522	-0.137916	-0.351	-0.621505	0.669195	-0.372679	6	1	#DIV/0!	#DIV/0!	#DIV/0!	#DIV/0!	#DIV/0!	#DIV/0!		-0.275479	0.15589
Vesicle-associated membrane protein 3	Q15836	VAMP3	2	33	9.1e-16	11309.2	HUMAN	Q15836	-0.278844	0.00546595	-0.552763	0.017344	0.0586224	-0.0811293	2	2	0.115161	0.0106176	0.432626	0.0217373	0.073675	0.0579054		-0.27538	0.755959
G1/S-specific cyclin-D3	P30281	CCND3	2	11	1.1e-08	32520	HUMAN	P30281	-0.242362	-0.323409	-0.255936	0.156903	-0.0220734	-0.15588	3	2	0.255687	0.246652	0.352682	0.104778	0.0340292	0.092426		-0.273902	1.32867
Glucocorticoid modulatory element-binding protein 1	Q9Y692	GMEB1	1	1.6	2.8e-07	62591.3	HUMAN	Q9Y692	-0.0916582	-0.388666	-0.340733	-0.116375	0.0736506	0.0357945	1	1	#DIV/0!	#DIV/0!	#DIV/0!	#DIV/0!	#DIV/0!	#DIV/0!		-0.273686	1.1723
Parathymosin	P20962	PTMS	1	10.8	8.2e-08	11530	HUMAN	P20962	-0.151575	-0.286487	-0.382064	0.0551248	0.135803	-0.21366	3	1	#DIV/0!	#DIV/0!	#DIV/0!	#DIV/0!	#DIV/0!	#DIV/0!		-0.273375	0.997163
Protein FAM122A	Q96E09	FAM122A	1	2.8	3.1e-06	30529.3	HUMAN	Q96E09	-0.293861	-0.358412	-0.165893	0.0598642	0.0556307	-0.122933	1	1	#DIV/0!	#DIV/0!	#DIV/0!	#DIV/0!	#DIV/0!	#DIV/0!		-0.272722	1.51168
Protein transport protein Sec61 subunit beta	P60468	SEC61B	4	38.5	5.1e-14	9974.5	HUMAN	P60468	-0.107557	-0.428756	-0.271701	-0.0981459	0.0793553	-0.013404	16	4	0.101878	0.346478	0.233674	0.177966	0.109931	0.0939033		-0.269338	1.14782
CMP-N-acetylneuraminate-beta-galactosamide-alpha-2,3-sialyltransferase 1	Q11201	ST3GAL1	1	3.2	2.1e-06	39075.4	HUMAN	Q11201	-0.1992	-0.32959	-0.278753	-0.0435039	-0.079401	0.115371	1	1	#DIV/0!	#DIV/0!	#DIV/0!	#DIV/0!	#DIV/0!	#DIV/0!		-0.269181	1.70514
Plectin	Q15149	PLEC	71	15.7	8.7e-12	531795	HUMAN	Q15149	-0.298609	-0.278485	-0.22949	-0.0149958	-0.00556547	0.0114189	99	68	0.165603	0.309863	0.192406	0.0778422	0.0822806	0.0647104		-0.268861	3.57532
RNA-binding motif protein, X-linked-like-3	Q8N7X1	RBMXL3	3	2.6	7.7e-09	114938	HUMAN	Q8N7X1	-0.216922	-0.302372	-0.286052	0.0144909	0.141598	-0.173354	1	1	#DIV/0!	#DIV/0!	#DIV/0!	#DIV/0!	#DIV/0!	#DIV/0!		-0.268448	1.29401
Solute carrier family 2, facilitated glucose transporter member 1	P11166	SLC2A1	5	9.6	6.9e-10	54084.3	HUMAN	P11166	-0.210972	-0.400667	-0.191206	0.0860337	-0.0389651	0.00577513	11	5	0.252459	0.187955	0.198278	0.0868199	0.0996618	0.0382531		-0.267615	1.69889
Battenin	Q13286	CLN3	1	3.9	7.2e-05	47623.4	HUMAN	Q13286	-0.355909	-0.202377	-0.243599	0.0879913	-0.103459	0.00907794	1	1	#DIV/0!	#DIV/0!	#DIV/0!	#DIV/0!	#DIV/0!	#DIV/0!		-0.267295	1.67378
Protein FAM122B	Q7Z309	FAM122B	1	6.5	4e-10	26928.4	HUMAN	Q7Z309	-0.0947116	-0.536179	-0.168722	0.208049	-0.0952829	-0.137987	1	1	#DIV/0!	#DIV/0!	#DIV/0!	#DIV/0!	#DIV/0!	#DIV/0!		-0.266537	0.670693
Glucose 1,6-bisphosphate synthase	Q6PCE3	PGM2L1	2	3.5	9.7e-11	70442.3	HUMAN	Q6PCE3	-0.359287	-0.134827	-0.30134	0.063643	-0.0720388	0.00250659	3	2	0.331291	0.19969	0.100129	0.0655841	0.0172136	0.0540007		-0.265151	1.55597
Succinate dehydrogenase assembly factor 4, mitochondrial	Q5VUM1	SDHAF4	1	10.2	1.1e-05	12213	HUMAN	Q5VUM1	0.0594024	-0.421032	-0.430928	0.00917831	0.118865	-0.139652	1	1	#DIV/0!	#DIV/0!	#DIV/0!	#DIV/0!	#DIV/0!	#DIV/0!		-0.264186	0.661324
Coiled-coil domain-containing protein 124	Q96CT7	CCDC124	9	26.5	7.9e-10	25835.4	HUMAN	Q96CT7	-0.253829	-0.174446	-0.359119	0.159387	-0.0610782	-0.0262765	18	9	0.236899	0.234206	0.251285	0.126043	0.100433	0.0775093		-0.262465	1.52321
Centromere protein R	Q13352	ITGB3BP	1	5.6	3e-06	20194.4	HUMAN	Q13352	-0.179043	-0.53615	-0.0629927	0.162111	-0.0775418	-0.0994239	1	1	#DIV/0!	#DIV/0!	#DIV/0!	#DIV/0!	#DIV/0!	#DIV/0!		-0.259395	0.702608
Peroxisomal membrane protein PMP34	O43808	SLC25A17	1	3.3	2.4e-08	34567.2	HUMAN	O43808	-0.111701	-0.493265	-0.168245	0.0707778	-0.00968823	-0.0876782	3	1	#DIV/0!	#DIV/0!	#DIV/0!	#DIV/0!	#DIV/0!	#DIV/0!		-0.257737	0.912087
Poly [ADP-ribose] polymerase 12	Q9H0J9	PARP12	2	2.7	2.2e-07	79064.4	HUMAN	Q9H0J9	-0.2876	-0.318328	-0.167194	-0.0102578	0.035439	-0.027307	2	2	0.110433	0.211801	0.243943	0.0142664	0.0678378	0.0564231		-0.257707	2.17496
28 kDa heat- and acid-stable phosphoprotein	Q13442	PDAP1	7	32	5.9e-10	20630.2	HUMAN	Q13442	-0.188091	-0.192943	-0.391141	0.0704984	-0.0136203	-0.101046	19	7	0.266995	0.47052	0.465169	0.0956433	0.0499591	0.111736		-0.257392	1.36223
Keratin, type II cytoskeletal 2 epidermal	P35908	KRT2	17	33.6	1.1e-20	65433.4	HUMAN	P35908	-0.479795	0.67195	-0.962978	-0.279489	0.29347	-0.0691209	25	14	0.203012	0.301727	0.208138	0.176902	0.184464	0.161006		-0.256941	0.176464
Tenascin-X	P22105	TNXB	11	2.8	7e-12	458224	HUMAN	P22105	-0.25173	-0.206375	-0.312589	-0.0300987	0.0450229	0.00436786	14	11	0.145634	0.0925154	0.135774	0.0642002	0.0618621	0.0591699		-0.256898	2.65741
Coiled-coil domain-containing protein 12	Q8WUD4	CCDC12	1	13.9	1.5e-07	19180.9	HUMAN	Q8WUD4	0.394205	-0.704738	-0.459148	-0.0271903	0.469842	-0.658099	1	1	#DIV/0!	#DIV/0!	#DIV/0!	#DIV/0!	#DIV/0!	#DIV/0!		-0.25656	0.147412
Ubiquilin-2	Q9UHD9	UBQLN2	4	12.7	7.3e-11	65696.7	HUMAN	Q9UHD9	-0.234139	-0.325749	-0.208873	0.158654	0.0254156	-0.220883	2	1	#DIV/0!	#DIV/0!	#DIV/0!	#DIV/0!	#DIV/0!	#DIV/0!		-0.256254	0.979817
GDP-L-fucose synthase	Q13630	TSTA3	7	24.9	7.8e-16	35893	HUMAN	Q13630	-0.180929	-0.336399	-0.249279	-0.0455868	0.0327513	-0.0243243	21	7	0.0989859	0.265657	0.10785	0.172448	0.0999903	0.112046		-0.255536	2.06159
Charged multivesicular body protein 5	Q9NZZ3	CHMP5	6	30.1	5.1e-12	24571	HUMAN	Q9NZZ3	-0.182759	-0.243811	-0.334486	0.169705	-0.0748657	-0.041451	32	6	0.166035	0.262587	0.18886	0.190312	0.134022	0.122731		-0.253685	1.42962
Filaggrin	P20930	FLG	4	1.3	6.3e-10	435172	HUMAN	P20930	-0.121178	0.264334	-0.902637	0.0167687	-0.16247	0.15858	6	4	0.0743675	0.93516	0.893485	0.417401	0.23699	0.168755		-0.25316	0.293136
Bcl2-associated agonist of cell death	Q92934	BAD	1	5.4	4.2e-06	18392	HUMAN	Q92934	-0.242417	-0.309391	-0.198545	0.285939	-0.0960471	-0.24263	1	1	#DIV/0!	#DIV/0!	#DIV/0!	#DIV/0!	#DIV/0!	#DIV/0!		-0.250118	0.654236
Immediate early response 3-interacting protein 1	Q9Y5U9	IER3IP1	1	24.4	4.3e-13	8968.9	HUMAN	Q9Y5U9	0.0236247	-0.504921	-0.266781	-0.10561	0.142501	-0.0491559	2	1	#DIV/0!	#DIV/0!	#DIV/0!	#DIV/0!	#DIV/0!	#DIV/0!		-0.249359	0.651361
5-aminolevulinate synthase, nonspecific, mitochondrial	P13196	ALAS1	3	3.8	3.4e-09	70581.5	HUMAN	P13196	-0.218847	-0.315311	-0.210328	0.0278729	-0.0528637	0.0235694	3	3	0.132908	0.616943	0.308944	0.0694737	0.0510987	0.131259		-0.248162	2.35824
Splicing factor 3B subunit 4	Q15427	SF3B4	1	3.3	7e-11	44386.1	HUMAN	Q15427	-0.144473	-0.378312	-0.218419	0.00469501	0.000788995	-0.0779983	4	1	#DIV/0!	#DIV/0!	#DIV/0!	#DIV/0!	#DIV/0!	#DIV/0!		-0.247068	1.4024
Ras-related protein R-Ras2	P62070	RRAS2	2	11.3	4.4e-10	23399.8	HUMAN	P62070	-0.119416	-0.370263	-0.248605	0.109486	-0.0763623	-0.0399183	1	1	#DIV/0!	#DIV/0!	#DIV/0!	#DIV/0!	#DIV/0!	#DIV/0!		-0.246095	1.24342
LIM domain transcription factor LMO4	P61968	LMO4	1	5.5	9.2e-05	17993.9	HUMAN	P61968	-0.254218	-0.190314	-0.293102	-0.0988863	0.112038	-0.021083	1	1	#DIV/0!	#DIV/0!	#DIV/0!	#DIV/0!	#DIV/0!	#DIV/0!		-0.245878	1.62408
Ras-related protein Rab-6B	Q9NRW1	RAB6B	7	21.6	5.4e-10	23461.9	HUMAN	Q9NRW1	-0.179457	-0.343694	-0.210918	0.0237538	-0.0344853	0.0518425	11	4	0.095575	0.180504	0.266616	0.156712	0.207061	0.171919		-0.24469	1.99299
Suprabasin	Q6UWP8	SBSN	2	6.1	2.6e-07	60541.3	HUMAN	Q6UWP8	-0.187459	0.0834497	-0.629459	-0.046713	0.0574198	-0.0189297	3	2	0.047234	0.159249	0.0342249	0.0200137	0.0217342	0.034177		-0.244489	0.503129
Uncharacterized protein KIAA1109	Q2LD37	KIAA1109	2	0.2	2.2e-06	555487	HUMAN	Q2LD37	-1.14287	0.496343	-0.0853757	-0.176933	-0.0800546	0.204783	2	2	1.48552	0.1324	0.085351	0.296798	0.00560961	0.232703		-0.243967	0.174009
60S acidic ribosomal protein P2	P05387	RPLP2	6	60.9	1.6e-12	11665	HUMAN	P05387	-0.113698	-0.0698987	-0.548226	0.0626031	0.0265203	-0.0772205	24	6	0.240143	0.772888	0.508016	0.123933	0.15175	0.179582		-0.243941	0.715737
Reticulophagy regulator 2	Q8NC44	RETREG2	1	1.7	1.7e-05	57830.5	HUMAN	Q8NC44	-0.292221	-0.148743	-0.290119	-0.0537405	0.0719022	-0.0211262	1	1	#DIV/0!	#DIV/0!	#DIV/0!	#DIV/0!	#DIV/0!	#DIV/0!		-0.243694	1.79442
ADP-ribosylation factor-like protein 1	P40616	ARL1	1	7.2	5.6e-08	20417.7	HUMAN	P40616	-0.464465	-0.195637	-0.0706089	-0.0364789	-0.0966481	0.124017	1	1	#DIV/0!	#DIV/0!	#DIV/0!	#DIV/0!	#DIV/0!	#DIV/0!		-0.24357	0.835404
Proteasome maturation protein	Q9Y244	POMP	3	30.5	1.5e-10	15789.2	HUMAN	Q9Y244	-0.220251	-0.320331	-0.185375	-0.044806	-0.0105967	0.0253711	4	3	0.180599	0.457881	0.324862	0.152263	0.0303262	0.125187		-0.241985	2.16445
Dematin	Q08495	DMTN	11	27.4	4.8e-11	45514.8	HUMAN	Q08495	-0.21778	-0.212308	-0.295055	0.0261557	0.0578181	-0.104724	25	11	0.26679	0.295134	0.406949	0.131464	0.0891374	0.0931317		-0.241714	1.84865
COX assembly mitochondrial protein 2 homolog	Q9NRP2	CMC2	1	12.7	2.7e-07	9459.9	HUMAN	Q9NRP2	-0.0998781	-0.227781	-0.397284	0.191368	-0.112983	-0.107767	2	1	#DIV/0!	#DIV/0!	#DIV/0!	#DIV/0!	#DIV/0!	#DIV/0!		-0.241647	0.81001
Myosin light chain 4	P12829	MYL4	4	22.3	1.1e-10	21564.8	HUMAN	P12829	-0.250394	-0.217329	-0.256974	0.024565	-0.0196646	-0.00851136	9	4	0.0995068	0.186882	0.121784	0.0572174	0.0825188	0.0410927		-0.241566	3.73286
Microsomal glutathione S-transferase 3	O14880	MGST3	1	5.3	3.1e-07	16516.5	HUMAN	O14880	-0.25939	-0.20554	-0.257489	-0.0308148	0.0251423	0.028265	6	1	#DIV/0!	#DIV/0!	#DIV/0!	#DIV/0!	#DIV/0!	#DIV/0!		-0.240806	3.16872
Uncharacterized protein C19orf57	Q0VDD7	C19orf57	2	2.4	6.7e-05	69556.9	HUMAN	Q0VDD7	-0.67493	-0.28134	0.235755	0.0745791	0.0452411	-0.13031	2	2	1.15551	0.372934	0.290392	0.0214266	0.0603484	0.0928318		-0.240171	0.364203
Atrophin-1	P54259	ATN1	3	2.5	1.2e-06	125415	HUMAN	P54259	-0.154298	-0.227746	-0.337804	0.0336774	0.0806654	-0.156006	3	3	0.248227	0.137066	0.38995	0.216556	0.15863	0.114844		-0.239949	1.18258
Gamma-aminobutyric acid receptor-associated protein-like 2	P60520	GABARAPL2	7	38.5	4.4e-11	13667	HUMAN	P60520	-0.170007	-0.433953	-0.114465	0.0208737	0.0476674	-0.0427441	11	5	0.0522213	0.276904	0.0483839	0.168351	0.112458	0.0947715		-0.239475	1.14227
Methylsterol monooxygenase 1	Q15800	MSMO1	1	4.8	2.6e-12	35216	HUMAN	Q15800	-0.193022	-0.37471	-0.147794	0.0690866	-0.0453323	-0.0279226	2	1	#DIV/0!	#DIV/0!	#DIV/0!	#DIV/0!	#DIV/0!	#DIV/0!		-0.238509	1.41658
Zinc finger protein 320	A2RRD8	ZNF320	3	4.9	3.1e-08	59327	HUMAN	A2RRD8	-0.305016	-0.208147	-0.202225	-0.0421863	0.0827062	-0.0442182	2	1	#DIV/0!	#DIV/0!	#DIV/0!	#DIV/0!	#DIV/0!	#DIV/0!		-0.238463	1.94113
tRNA (adenine(58)-N(1))-methyltransferase catalytic subunit TRMT61A	Q96FX7	TRMT61A	1	2.8	0.00016	31381.9	HUMAN	Q96FX7	-0.394486	-0.123757	-0.194844	0.0641158	-0.0387114	-0.0286179	2	1	#DIV/0!	#DIV/0!	#DIV/0!	#DIV/0!	#DIV/0!	#DIV/0!		-0.237696	1.27024
Folylpolyglutamate synthase, mitochondrial	Q05932	FPGS	2	3.4	5.1e-09	64609.7	HUMAN	Q05932	-0.285989	-0.0943365	-0.331498	-0.334366	0.355482	-0.256268	2	2	0.504259	0.0973298	0.351108	0.650267	0.54064	0.209011		-0.237275	0.277793
Trypsin-2	P07478	PRSS2	1	3.2	1.7e-05	26488	HUMAN	P07478	-0.451655	-0.0968016	-0.159556	0.881727	-1.02686	-0.56702	5	1	#DIV/0!	#DIV/0!	#DIV/0!	#DIV/0!	#DIV/0!	#DIV/0!		-0.236004	0.000768915
Forkhead box protein O3	O43524	FOXO3	4	7.4	1.2e-13	71277.3	HUMAN	O43524	-0.162497	-0.20853	-0.33502	-0.03036	0.0811973	-0.121383	6	4	0.192225	0.431204	0.371926	0.126278	0.0682046	0.101783		-0.235349	1.27318
Ubiquitin-fold modifier-conjugating enzyme 1	Q9Y3C8	UFC1	2	10.2	1e-07	19458.6	HUMAN	Q9Y3C8	-0.150938	-0.318277	-0.234139	0.0218105	0.00791203	-0.0315754	3	2	0.11756	0.0682833	0.122558	0.0312671	0.0542217	0.0240658		-0.234452	1.99715
Steroid receptor RNA activator 1	Q9HD15	SRA1	4	22.5	6.3e-12	25673.2	HUMAN	Q9HD15	-0.0850063	-0.324159	-0.291455	0.0966073	0.0120728	-0.11179	8	4	0.0718921	0.179525	0.232246	0.062829	0.0403398	0.104105		-0.23354	1.13587
Flavin reductase (NADPH)	P30043	BLVRB	8	38.8	1.3e-10	22119.5	HUMAN	P30043	-0.227481	-0.259163	-0.213124	0.0571521	-0.0393124	-0.0212763	40	8	0.341137	0.365679	0.186108	0.170554	0.165868	0.187173		-0.233256	2.68761
Isoamyl acetate-hydrolyzing esterase 1 homolog	Q2TAA2	IAH1	1	6.9	4.5e-08	27599	HUMAN	Q2TAA2	-0.0911257	-0.414241	-0.194248	0.0735155	0.0190904	-0.0984685	2	1	#DIV/0!	#DIV/0!	#DIV/0!	#DIV/0!	#DIV/0!	#DIV/0!		-0.233205	1.00496
Serine/threonine-protein phosphatase 2A 65 kDa regulatory subunit A beta isoform	P30154	PPP2R1B	5	9.5	7.5e-13	66214.1	HUMAN	P30154	-0.182826	-0.326869	-0.189852	0.206175	-0.121767	-0.0482921	5	5	0.11407	0.205194	0.154583	0.109995	0.131041	0.0524503		-0.233182	1.04861
UMP-CMP kinase	P30085	CMPK1	5	24.5	1.5e-09	22222.5	HUMAN	P30085	-0.184963	-0.41328	-0.101009	-0.0203342	0.0323907	-0.0160578	7	5	0.151111	0.311575	0.131228	0.191403	0.177844	0.0966256		-0.233084	1.14939
ADP-ribosylation factor 3	P61204	ARF3	3	16	1.4e-13	20600.9	HUMAN	P61204	-0.192938	-0.314588	-0.191318	0.119678	-0.126446	0.0538224	11	3	0.152466	0.19767	0.144224	0.234135	0.0956011	0.171986		-0.232948	1.37934
Eukaryotic translation initiation factor 1A, Y-chromosomal	O14602	EIF1AY	2	13.9	3.6e-09	16442.5	HUMAN	O14602	-0.315174	-0.18629	-0.19693	0.10236	-0.112388	-0.0556259	7	2	0.314077	0.0414892	0.178918	0.170516	0.193153	0.0466534		-0.232798	1.29436
Mediator of RNA polymerase II transcription subunit 6	O75586	MED6	2	6.9	1.8e-06	28424.9	HUMAN	O75586	-0.01225	-0.425837	-0.259824	0.0353945	0.0276503	-0.0679334	2	2	0.0127669	0.324967	0.234159	0.0301584	0.0960859	0.0702928		-0.232637	0.861617
Catenin alpha-1	P35221	CTNNA1	17	18.1	1.9e-11	100072	HUMAN	P35221	-0.15666	-0.308928	-0.229787	-0.0356345	0.0147152	0.0122269	23	13	0.147883	0.268787	0.176954	0.0754003	0.0484001	0.0737541		-0.231792	2.08774
Hemoglobin subunit alpha	P69905	HBA1	6	52.8	8.8e-12	15257.7	HUMAN	P69905	-0.261276	-0.172776	-0.261227	-0.0394489	0.0450879	-0.0385572	44	5	0.11877	0.198102	0.137425	0.0842147	0.0612941	0.114801		-0.23176	2.25231
Tyrosine-protein phosphatase non-receptor type 12	Q05209	PTPN12	1	1.3	1.3e-05	88107.2	HUMAN	Q05209	-0.117747	-0.199132	-0.378164	0.0779466	-0.0300002	-0.0513018	1	1	#DIV/0!	#DIV/0!	#DIV/0!	#DIV/0!	#DIV/0!	#DIV/0!		-0.231681	1.24849
Zinc finger protein 808	Q8N4W9	ZNF808	4	4.2	2.5e-09	104826	HUMAN	Q8N4W9	-0.167859	-0.178718	-0.346058	0.161519	0.115919	-0.325772	1	1	#DIV/0!	#DIV/0!	#DIV/0!	#DIV/0!	#DIV/0!	#DIV/0!		-0.230878	0.577122
Protein phosphatase 1G	O15355	PPM1G	14	24.5	1.7e-11	59272.1	HUMAN	O15355	-0.140664	-0.340172	-0.210542	0.0725842	-0.0528118	-0.0295811	28	14	0.168783	0.220861	0.120021	0.104105	0.100075	0.0950591		-0.230459	1.50165
Coiled-coil domain-containing protein 28A	Q8IWP9	CCDC28A	1	6.2	8.5e-08	30366.8	HUMAN	Q8IWP9	-0.0756734	-0.268108	-0.347214	-0.153478	0.314877	-0.222608	1	1	#DIV/0!	#DIV/0!	#DIV/0!	#DIV/0!	#DIV/0!	#DIV/0!		-0.230332	0.488607
Ribulose-phosphate 3-epimerase	Q96AT9	RPE	2	12.3	5e-15	24928	HUMAN	Q96AT9	-0.154671	-0.22914	-0.306634	0.0844525	0.0180792	-0.0912763	4	2	0.0231775	0.0445116	0.152723	0.0841777	0.134939	0.0842406		-0.230148	1.59117
Chromatin target of PRMT1 protein	Q9Y3Y2	CHTOP	6	16.9	9.9e-09	26396.8	HUMAN	Q9Y3Y2	-0.284246	-0.163009	-0.242916	0.0434826	-0.135634	0.00208342	15	6	0.108841	0.220618	0.0753751	0.253413	0.186891	0.139446		-0.230057	1.43579
Nuclear transcription factor Y subunit beta	P25208	NFYB	1	3.9	2.3e-05	22831.5	HUMAN	P25208	-0.274894	-0.27898	-0.135827	-0.00297498	0.031442	-0.0652038	3	1	#DIV/0!	#DIV/0!	#DIV/0!	#DIV/0!	#DIV/0!	#DIV/0!		-0.2299	1.7796
Peflin	Q9UBV8	PEF1	3	6.3	4.7e-07	30381.2	HUMAN	Q9UBV8	-0.137796	-0.323271	-0.228066	0.0657746	0.031077	-0.0227127	5	3	0.196248	0.410192	0.388733	0.275967	0.223326	0.140032		-0.229711	1.89193
High mobility group protein B2	P26583	HMGB2	13	37.3	1.7e-11	24034	HUMAN	P26583	-0.214819	-0.217861	-0.253811	0.0466618	0.0264425	-0.0562078	85	10	0.230974	0.279004	0.305033	0.122155	0.135806	0.148145		-0.22883	2.64121
Serine/threonine-protein kinase PAK 1	Q13153	PAK1	8	14.9	4.6e-11	60647.4	HUMAN	Q13153	-0.248037	-0.169075	-0.268711	0.0522812	-0.0104939	-0.0438238	5	3	0.129165	0.248731	0.094645	0.0331558	0.0366156	0.0712547		-0.228607	2.27433
40S ribosomal protein S12	P25398	RPS12	6	38.6	6.3e-15	14515.1	HUMAN	P25398	-0.215422	-0.357785	-0.107931	0.129783	-0.104708	-0.0198211	25	6	0.217024	0.291402	0.175203	0.10441	0.0835304	0.0713259		-0.227046	1.07909
Phosphoribosyl pyrophosphate synthase-associated protein 1	Q14558	PRPSAP1	2	8.1	9.7e-09	39394.1	HUMAN	Q14558	-0.0451618	-0.341819	-0.293049	-0.00936685	0.0286068	-0.0196895	1	1	#DIV/0!	#DIV/0!	#DIV/0!	#DIV/0!	#DIV/0!	#DIV/0!		-0.226677	1.14537
Centromere protein K	Q9BS16	CENPK	1	4.1	1.6e-07	31655.4	HUMAN	Q9BS16	-0.00652074	-0.497379	-0.175448	-0.0251171	0.0949491	-0.0751682	1	1	#DIV/0!	#DIV/0!	#DIV/0!	#DIV/0!	#DIV/0!	#DIV/0!		-0.226449	0.667876
Tubulin beta-6 chain	Q9BUF5	TUBB6	18	32.3	3e-13	49857.6	HUMAN	Q9BUF5	-0.238288	-0.331454	-0.109199	-0.0379736	-0.0999815	0.079171	37	7	0.353395	0.179297	0.353795	0.164577	0.126757	0.0697821		-0.226314	1.1692
Peroxisomal biogenesis factor 19	P40855	PEX19	4	10.7	5.6e-17	32806.8	HUMAN	P40855	-0.127714	-0.368721	-0.182086	0.0465379	-0.00912299	-0.0412508	5	4	0.0886631	0.267963	0.225483	0.134123	0.101964	0.0628418		-0.226174	1.35855
Mitochondrial import inner membrane translocase subunit Tim8 A	O60220	TIMM8A	2	41.2	5.5e-16	10998.5	HUMAN	O60220	-0.00895224	-0.364741	-0.29741	0.0699768	0.0281455	-0.11707	3	2	0.00300276	0.616431	0.475337	0.14117	0.0492531	0.213418		-0.223701	0.818705
Ubiquitin carboxyl-terminal hydrolase 14	P54578	USP14	14	22.9	4.6e-18	56069.6	HUMAN	P54578	-0.228378	-0.270916	-0.168821	0.0494699	-0.0419922	-0.0332202	40	14	0.163791	0.238827	0.162516	0.160112	0.137589	0.10609		-0.222705	2.17246
Intersectin-1	Q15811	ITSN1	7	3.5	7e-08	195423	HUMAN	Q15811	-0.254953	-0.210016	-0.203127	0.018653	-0.0230726	0.00931974	7	6	0.113596	0.157409	0.0856028	0.104548	0.0480241	0.0853553		-0.222699	3.39489
Phosphatidylinositol-binding clathrin assembly protein	Q13492	PICALM	8	9.8	7.1e-10	70755.1	HUMAN	Q13492	-0.235314	-0.192861	-0.239797	0.0227482	-0.00473768	-0.0418062	20	8	0.159045	0.212973	0.167892	0.133926	0.0975374	0.0746779		-0.222657	3.06757
Serine/arginine repetitive matrix protein 2	Q9UQ35	SRRM2	54	21.3	1.5e-15	299617	HUMAN	Q9UQ35	-0.0923595	-0.426616	-0.146141	-0.0298055	-0.0702504	0.0371775	117	54	0.154728	0.47424	0.333235	0.179487	0.127268	0.20613		-0.221706	0.862348
Interferon-stimulated 20 kDa exonuclease-like 2	Q9H9L3	ISG20L2	2	6.2	3.2e-09	39154.3	HUMAN	Q9H9L3	-0.233525	-0.27929	-0.15226	-0.0476127	-0.0109173	0.0522011	2	2	0.221059	0.212963	0.0686951	0.0278432	0.127089	0.0957097		-0.221692	2.01514
Acetyl-CoA acetyltransferase, cytosolic	Q9BWD1	ACAT2	6	20.4	1.7e-17	41351.2	HUMAN	Q9BWD1	-0.244018	-0.199313	-0.220748	0.033089	-0.0391353	-0.0198529	19	6	0.25359	0.0521317	0.0942348	0.0771047	0.142076	0.170196		-0.22136	2.97003
Tubulin epsilon chain	Q9UJT0	TUBE1	1	1.1	1.3e-11	52932.4	HUMAN	Q9UJT0	-0.23874	-0.173995	-0.24388	-0.736297	0.480078	0.00705656	1	1	#DIV/0!	#DIV/0!	#DIV/0!	#DIV/0!	#DIV/0!	#DIV/0!		-0.218872	0.141891
Polypyrimidine tract-binding protein 1	P26599	PTBP1	7	17.5	6.7e-15	57221.8	HUMAN	P26599	-0.140385	-0.397092	-0.114239	0.00641692	-0.0207709	-0.069257	31	7	0.257255	0.339681	0.241351	0.13853	0.11184	0.064419		-0.217239	0.953927
GPALPP motifs-containing protein 1	Q8IXQ4	GPALPP1	5	16.5	1.8e-11	38142.1	HUMAN	Q8IXQ4	-0.128979	-0.129011	-0.393336	0.0868652	0.0993233	-0.00923957	6	5	0.159343	0.181734	0.175075	0.169523	0.0996718	0.145645		-0.217109	1.36405
SMC5-SMC6 complex localization factor protein 2	Q8IX21	SLF2	1	0.7	3.7e-05	131874	HUMAN	Q8IX21	-0.0139652	-0.323314	-0.313838	0.0286062	-0.00126688	-0.0278933	1	1	#DIV/0!	#DIV/0!	#DIV/0!	#DIV/0!	#DIV/0!	#DIV/0!		-0.217039	0.988294
Nuclear receptor subfamily 2 group C member 2	P49116	NR2C2	2	5	7.8e-10	65415.1	HUMAN	P49116	-0.22891	-0.251014	-0.170995	0.0672911	-0.0489502	-0.0253825	3	2	0.185933	0.287564	0.204341	0.112131	0.0435994	0.0755198		-0.216973	2.13165
F-box only protein 5	Q9UKT4	FBXO5	4	7.2	4.6e-09	50146.9	HUMAN	Q9UKT4	-0.139633	-0.289987	-0.219205	0.0779656	0.0128642	-0.10521	4	4	0.0777005	0.200279	0.0887977	0.0695629	0.0521486	0.0482524		-0.216275	1.42636
Armadillo repeat protein deleted in velo-cardio-facial syndrome	O00192	ARVCF	2	2.7	1.4e-09	104643	HUMAN	O00192	-0.0766763	-0.342582	-0.224451	-0.0286988	0.0614706	-0.0350844	2	2	0.158597	0.364934	0.318618	0.0240476	0.00708044	0.0317241		-0.21457	1.21051
Protein SCAF11	Q99590	SCAF11	8	6.2	5.2e-08	164654	HUMAN	Q99590	-0.0854683	-0.385581	-0.172563	0.0340008	0.072003	-0.0978641	10	8	0.13443	0.303173	0.199163	0.0870536	0.112622	0.135272		-0.214537	0.989601
TRMT1-like protein	Q7Z2T5	TRMT1L	8	9	5.5e-08	81748.1	HUMAN	Q7Z2T5	-0.19141	-0.295377	-0.155551	0.0259716	0.0150274	-0.00901889	9	8	0.156476	0.275599	0.10125	0.119204	0.0810299	0.0782414		-0.214113	2.18746
Signal recognition particle 14 kDa protein	P37108	SRP14	4	36	1.7e-10	14570.1	HUMAN	P37108	-0.162694	-0.220413	-0.259158	-0.137051	0.0591368	-0.117456	19	4	0.371257	0.414512	0.400421	0.377736	0.390787	0.376011		-0.214088	1.02251
Caprin-2	Q6IMN6	CAPRIN2	1	1.4	2.3e-06	125926	HUMAN	Q6IMN6	-0.162255	-0.190798	-0.289035	0.162994	0.11494	-0.326513	1	1	#DIV/0!	#DIV/0!	#DIV/0!	#DIV/0!	#DIV/0!	#DIV/0!		-0.214029	0.545067
Porphobilinogen deaminase	P08397	HMBS	10	24.9	3.7e-09	39330.4	HUMAN	P08397	-0.240343	-0.198902	-0.202524	-0.00762077	-0.0127178	0.00771782	30	10	0.153712	0.149004	0.072932	0.119224	0.0924776	0.0662562		-0.213923	3.86426
Histone H1t	P22492	HIST1H1T	4	15	2.7e-09	22019.2	HUMAN	P22492	-0.545973	0.10962	-0.203857	-0.0174768	0.0910391	-0.0868809	2	1	#DIV/0!	#DIV/0!	#DIV/0!	#DIV/0!	#DIV/0!	#DIV/0!		-0.213404	0.459654
Serine/arginine-rich splicing factor 2	Q01130	SRSF2	7	24	3.3e-10	25476.5	HUMAN	Q01130	-0.136883	-0.368701	-0.131745	0.0687641	0.117512	-0.152022	26	4	0.348647	0.299192	0.243072	0.0647166	0.110881	0.206762		-0.212443	0.917572
SAP domain-containing ribonucleoprotein	P82979	SARNP	4	25.2	1.2e-11	23671	HUMAN	P82979	-0.0900242	-0.250968	-0.295808	0.0376556	0.034523	-0.0523628	13	4	0.0354141	0.172294	0.276699	0.173919	0.0232785	0.146469		-0.212267	1.46947
Probable peptide chain release factor C12orf65, mitochondrial	Q9H3J6	C12orf65	1	4.8	1.4e-05	18828.1	HUMAN	Q9H3J6	-0.201897	-0.215776	-0.218557	0.0321507	0.0597238	-0.0966555	1	1	#DIV/0!	#DIV/0!	#DIV/0!	#DIV/0!	#DIV/0!	#DIV/0!		-0.212077	1.91271
RNA polymerase-associated protein LEO1	Q8WVC0	LEO1	2	3.8	5.6e-12	75404.6	HUMAN	Q8WVC0	-0.0669543	-0.343821	-0.22496	0.0292976	0.000542802	-0.0428039	4	2	0.0550845	0.12233	0.125085	0.122682	0.0873351	0.218654		-0.211912	1.17758
Immunoglobulin-binding protein 1	P78318	IGBP1	2	5.9	1.9e-08	39222.2	HUMAN	P78318	-0.152325	-0.274398	-0.208075	0.0212309	0.028818	-0.0531473	5	2	0.0671735	0.0996034	0.261801	0.0741039	0.0330568	0.0423544		-0.211599	2.06137
Coiled-coil domain-containing protein 130	P13994	CCDC130	1	4.3	1.1e-07	44802.7	HUMAN	P13994	-0.0631453	-0.208463	-0.362659	0.0707603	-0.00202285	-0.0722838	1	1	#DIV/0!	#DIV/0!	#DIV/0!	#DIV/0!	#DIV/0!	#DIV/0!		-0.211422	1.03019
Guanine nucleotide-binding protein G(I)/G(S)/G(O) subunit gamma-2	P59768	GNG2	2	42.3	1.5e-11	7850.2	HUMAN	P59768	-0.254124	-0.206032	-0.173588	0.132858	-0.11279	-0.0455586	9	2	0.186864	0.251238	0.188635	0.103546	0.0429479	0.0598195		-0.211248	1.23759
Tripartite motif-containing protein 67	Q6ZTA4	TRIM67	1	2	8.9e-10	83824	HUMAN	Q6ZTA4	-0.0187439	-0.223204	-0.390194	-0.0644258	0.000979254	0.0607324	1	1	#DIV/0!	#DIV/0!	#DIV/0!	#DIV/0!	#DIV/0!	#DIV/0!		-0.210714	0.860832
Protein TALPID3	Q9BVV6	KIAA0586	1	0.5	1.4e-05	169308	HUMAN	Q9BVV6	-0.310369	-0.112364	-0.209237	0.0430049	0.0292737	-0.0751486	1	1	#DIV/0!	#DIV/0!	#DIV/0!	#DIV/0!	#DIV/0!	#DIV/0!		-0.210657	1.42924
Protein LLP homolog	Q9BRT6	LLPH	4	15.5	1.7e-05	15225.3	HUMAN	Q9BRT6	-0.167861	-0.320722	-0.142494	0.114305	-0.154093	0.0170127	6	4	0.0608663	0.194678	0.0414111	0.0862927	0.120939	0.0411509		-0.210359	0.988298
Beta-1,4-galactosyltransferase 1	P15291	B4GALT1	1	2	7.8e-08	43920.7	HUMAN	P15291	0.193349	-0.839951	0.0159248	0.330975	-0.275791	-0.126361	1	1	#DIV/0!	#DIV/0!	#DIV/0!	#DIV/0!	#DIV/0!	#DIV/0!		-0.210226	0.194812
Tubulin alpha chain-like 3	A6NHL2	TUBAL3	2	5.4	2.2e-11	49909.2	HUMAN	A6NHL2	-0.0167577	-0.542994	-0.0690586	0.221066	-0.132774	-0.116646	1	1	#DIV/0!	#DIV/0!	#DIV/0!	#DIV/0!	#DIV/0!	#DIV/0!		-0.209603	0.419587
SLC35A4 upstream open reading frame protein	L0R6Q1	SLC35A4	3	30.1	4e-19	11132.9	HUMAN	L0R6Q1	-0.13527	-0.105084	-0.387804	-0.0226175	0.0931287	0.0592259	6	3	0.243573	0.396765	0.362559	0.0946702	0.109833	0.0890038		-0.209386	1.236
Protein HEXIM1	O94992	HEXIM1	3	11.7	8.7e-13	40623.8	HUMAN	O94992	-0.159432	-0.192699	-0.275699	0.0978462	0.0226835	-0.144051	4	3	0.138094	0.0688592	0.113106	0.141802	0.0583873	0.0928822		-0.209276	1.19256
Probable ubiquitin carboxyl-terminal hydrolase MINDY-4	Q4G0A6	MINDY4	1	1.1	0.00014	84372.5	HUMAN	Q4G0A6	-0.239515	-0.349127	-0.0365991	-0.057515	-0.00053745	0.0558268	1	1	#DIV/0!	#DIV/0!	#DIV/0!	#DIV/0!	#DIV/0!	#DIV/0!		-0.208414	1.00207
Catenin delta-1	O60716	CTNND1	12	12.6	1.4e-10	108171	HUMAN	O60716	-0.160035	-0.205225	-0.259541	-0.0255461	0.0269963	-0.0212956	16	12	0.195268	0.161128	0.234619	0.0987118	0.0904483	0.0682137		-0.208267	2.4238
BAG family molecular chaperone regulator 3	O95817	BAG3	6	11.3	5.8e-10	61595.2	HUMAN	O95817	-0.0784458	-0.212013	-0.333354	0.0713904	-0.0460627	-0.0445964	11	6	0.269142	0.284325	0.411032	0.226801	0.1696	0.232108		-0.207938	1.13818
N-acetylneuraminate lyase	Q9BXD5	NPL	2	8.1	1.8e-12	35162.8	HUMAN	Q9BXD5	0.0246887	-0.28196	-0.362402	-0.0571466	-0.0149095	0.047524	4	2	0.206623	0.418737	0.398094	0.152319	0.0126328	0.13523		-0.206558	0.747958
DNA-directed RNA polymerase II subunit RPB9	P36954	POLR2I	1	13.6	2.2e-16	14523.4	HUMAN	P36954	-0.0798999	-0.279421	-0.259583	0.111623	0.0140571	-0.136434	1	1	#DIV/0!	#DIV/0!	#DIV/0!	#DIV/0!	#DIV/0!	#DIV/0!		-0.206301	0.989186
Serine/threonine-protein phosphatase 2A 56 kDa regulatory subunit beta isoform	Q15173	PPP2R5B	7	16.5	6.8e-11	57393.7	HUMAN	Q15173	-0.220969	-0.257238	-0.140631	-0.000132302	-0.0217018	-0.00697924	6	5	0.0537434	0.0979174	0.0551304	0.0393854	0.0961178	0.080526		-0.206279	2.30549
Zinc finger C2HC domain-containing protein 1A	Q96GY0	ZC2HC1A	1	4	2.3e-11	35092.5	HUMAN	Q96GY0	-0.222887	-0.222099	-0.173338	-0.0863589	0.0262277	0.0136844	2	1	#DIV/0!	#DIV/0!	#DIV/0!	#DIV/0!	#DIV/0!	#DIV/0!		-0.206108	2.08248
Autophagy protein 5	Q9H1Y0	ATG5	1	3.3	4.7e-06	32447.5	HUMAN	Q9H1Y0	-0.200525	-0.288605	-0.126502	0.21031	-0.175686	-0.0623287	1	1	#DIV/0!	#DIV/0!	#DIV/0!	#DIV/0!	#DIV/0!	#DIV/0!		-0.20521	0.724755
SEC14-like protein 4	Q9UDX3	SEC14L4	12	23.9	5.5e-08	46644.2	HUMAN	Q9UDX3	-0.247444	-0.216195	-0.151343	0.027277	-0.0140632	-0.0244389	17	12	0.194516	0.21681	0.155463	0.0978708	0.0941066	0.0600463		-0.204994	2.46562
BLOC-1-related complex subunit 7	Q96B45	BORCS7	1	12.4	3.2e-07	11564.2	HUMAN	Q96B45	-0.121762	-0.133925	-0.358221	0.0643516	-0.0201078	-0.0465842	3	1	#DIV/0!	#DIV/0!	#DIV/0!	#DIV/0!	#DIV/0!	#DIV/0!		-0.204636	1.14354
Nicotinate phosphoribosyltransferase	Q6XQN6	NAPRT	7	21.6	6.8e-14	57578.7	HUMAN	Q6XQN6	-0.132104	-0.240456	-0.240351	0.00951988	-0.00172464	-0.0171935	16	7	0.0863016	0.151445	0.113308	0.0956081	0.063986	0.0654737		-0.204304	2.25874
Serine/threonine-protein phosphatase 4 regulatory subunit 1	Q8TF05	PPP4R1	4	5.1	1.9e-11	107005	HUMAN	Q8TF05	-0.0836031	-0.377647	-0.150531	0.095561	-0.0550191	-0.00314922	7	4	0.0764653	0.198055	0.118654	0.047458	0.0652907	0.0472761		-0.203927	1.02262
Spindle and kinetochore-associated protein 2	Q8WVK7	SKA2	1	9.1	1e-06	14188.5	HUMAN	Q8WVK7	-0.15854	-0.277725	-0.175512	-0.0241161	0.00264476	0.0211132	1	1	#DIV/0!	#DIV/0!	#DIV/0!	#DIV/0!	#DIV/0!	#DIV/0!		-0.203926	2.17508
Proteasome subunit beta type-3	P49720	PSMB3	2	12.2	1.6e-06	22949.1	HUMAN	P49720	-0.151947	-0.286689	-0.1727	-0.020989	0.0582305	-0.039828	4	2	0.0815787	0.00373105	0.147188	0.0106778	0.0142249	0.0263485		-0.203779	1.76934
Retinoic acid receptor responder protein 2	Q99969	RARRES2	1	4.3	3.9e-07	18617.7	HUMAN	Q99969	-0.303744	-0.114107	-0.193428	0.0833662	0.0467677	-0.139928	1	1	#DIV/0!	#DIV/0!	#DIV/0!	#DIV/0!	#DIV/0!	#DIV/0!		-0.20376	1.06665
Peroxiredoxin-2	P32119	PRDX2	6	27.3	3.3e-08	21892.1	HUMAN	P32119	-0.270894	-0.133558	-0.205151	-0.00386818	-0.00506081	-0.0234197	41	4	0.0450412	0.0986564	0.0890798	0.0207617	0.0993514	0.0916752		-0.203201	2.06034
HAUS augmin-like complex subunit 8	Q9BT25	HAUS8	3	9	3.5e-09	44857.8	HUMAN	Q9BT25	-0.198801	-0.197792	-0.212898	0.0538895	0.0121155	-0.0530619	5	3	0.219609	0.164799	0.064534	0.0513911	0.0542519	0.00965549		-0.203164	2.56048
AT-rich interactive domain-containing protein 3A	Q99856	ARID3A	2	3	2.8e-05	62889.5	HUMAN	Q99856	-0.283388	-0.189733	-0.135417	-0.0449076	0.0613178	-0.0196467	2	2	0.0700411	0.00350283	0.187489	0.0658919	0.0257493	0.0375209		-0.202846	1.70032
Mitochondrial import inner membrane translocase subunit Tim17-B	O60830	TIMM17B	2	7.6	7.8e-07	18273.2	HUMAN	O60830	-0.153523	-0.390947	-0.0636569	0.0625017	-0.0241823	-0.0404565	1	1	#DIV/0!	#DIV/0!	#DIV/0!	#DIV/0!	#DIV/0!	#DIV/0!		-0.202709	0.918405
UPF0688 protein C1orf174	Q8IYL3	C1orf174	2	19.3	5.3e-09	25977.1	HUMAN	Q8IYL3	-0.0779697	-0.301591	-0.228529	0.125223	-0.0266431	-0.116248	2	2	0.0204777	0.152998	0.0650504	0.103214	0.0490252	0.174032		-0.202697	0.955252
Paxillin	P49023	PXN	1	1.5	1.3e-06	64505.9	HUMAN	P49023	-0.0519133	-0.23114	-0.322747	0.203284	-0.0662642	-0.162338	1	1	#DIV/0!	#DIV/0!	#DIV/0!	#DIV/0!	#DIV/0!	#DIV/0!		-0.201933	0.646146
Mitogen-activated protein kinase kinase kinase 7	O43318	MAP3K7	5	10.9	3e-11	67196.7	HUMAN	O43318	0.00583182	-0.429829	-0.181158	0.0015575	0.0102749	-0.0229491	5	5	0.105444	0.385086	0.191001	0.107775	0.0469994	0.131884		-0.201719	0.714951
Splicing factor 1	Q15637	SF1	8	10.8	1.5e-10	68330.5	HUMAN	Q15637	-0.222083	-0.228622	-0.153421	0.0761289	-0.0260258	0.0696485	16	8	0.16746	0.173977	0.107265	0.143028	0.111269	0.126678		-0.201375	2.38582
Small ubiquitin-related modifier 2	P61956	SUMO2	3	29.5	9.8e-10	10871.3	HUMAN	P61956	-0.124347	-0.296725	-0.181365	-0.0737468	-0.00474566	0.0743539	2	1	#DIV/0!	#DIV/0!	#DIV/0!	#DIV/0!	#DIV/0!	#DIV/0!		-0.200812	1.40118
Ras-related protein Rab-8A	P61006	RAB8A	9	33.3	1.4e-10	23668.4	HUMAN	P61006	-0.12403	-0.336881	-0.140694	0.00541763	-8.99918e-05	0.00171305	10	5	0.122823	0.187046	0.073531	0.135131	0.109676	0.0708963		-0.200535	1.38474
Twisted gastrulation protein homolog 1	Q9GZX9	TWSG1	3	15.2	7.6e-07	25017.1	HUMAN	Q9GZX9	-0.125217	-0.127358	-0.348608	0.0565075	0.0676916	0.0776593	3	3	0.340917	0.126245	0.346506	0.215009	0.155319	0.219823		-0.200394	1.64276
TP53-regulated inhibitor of apoptosis 1	O43715	TRIAP1	1	9.2	3.1e-05	8786	HUMAN	O43715	-0.0421914	-0.265598	-0.293341	0.0925919	-0.0468954	-0.0503549	1	1	#DIV/0!	#DIV/0!	#DIV/0!	#DIV/0!	#DIV/0!	#DIV/0!		-0.200377	1.00979
CD2-associated protein	Q9Y5K6	CD2AP	13	17.8	7.7e-10	71451.7	HUMAN	Q9Y5K6	-0.226146	-0.16381	-0.208726	-0.000616531	0.0112469	-0.0172878	24	13	0.210955	0.178732	0.1895	0.0961575	0.0772363	0.0692967		-0.199561	3.2003
ATPase family AAA domain-containing protein 2	Q6PL18	ATAD2	17	12.9	7.6e-11	158556	HUMAN	Q6PL18	-0.252439	-0.234371	-0.110398	-0.0341859	0.0168245	0.034636	24	15	0.147885	0.32632	0.266797	0.136515	0.0784469	0.0998924		-0.199069	1.85125
Endoplasmic reticulum aminopeptidase 2	Q6P179	ERAP2	1	1	1.6e-08	110463	HUMAN	Q6P179	-0.243207	-0.160841	-0.192868	-0.0957245	0.0359203	0.0551779	1	1	#DIV/0!	#DIV/0!	#DIV/0!	#DIV/0!	#DIV/0!	#DIV/0!		-0.198972	1.68717
Mitotic-spindle organizing protein 1	Q08AG7	MZT1	1	19.5	1.2e-11	8478.8	HUMAN	Q08AG7	-0.14012	-0.279856	-0.176235	0.0590555	-0.0248812	-0.036782	2	1	#DIV/0!	#DIV/0!	#DIV/0!	#DIV/0!	#DIV/0!	#DIV/0!		-0.198737	1.73159
Oxygen-dependent coproporphyrinogen-III oxidase, mitochondrial	P36551	CPOX	11	26	1.5e-11	50152.4	HUMAN	P36551	-0.194258	-0.2062	-0.193215	0.0354642	0.015307	0.0299402	28	11	0.214118	0.18539	0.144432	0.181252	0.107738	0.154437		-0.197891	5.1751
28S ribosomal protein S21, mitochondrial	P82921	MRPS21	2	24.1	6.7e-13	10741.7	HUMAN	P82921	-0.200492	-0.178774	-0.21416	-0.0479007	0.150514	-0.174552	3	2	0.0336093	0.219664	0.0267679	0.285661	0.409289	0.203687		-0.197809	0.848447
BRISC complex subunit Abraxas 2	Q15018	ABRAXAS2	3	7.2	9.8e-07	46901.2	HUMAN	Q15018	-0.277223	-0.0975432	-0.217903	-0.0101543	0.00805408	0.00204061	4	3	0.32762	0.185028	0.208909	0.0205198	0.0627915	0.0777411		-0.197556	1.68808
Sodium- and chloride-dependent glycine transporter 1	P48067	SLC6A9	2	4.1	1.9e-09	78261.1	HUMAN	P48067	0.00346086	-0.409115	-0.186096	0.00732968	0.0235167	-0.0346517	2	2	0.358338	0.112635	0.258359	0.0707425	0.0364518	0.110745		-0.19725	0.746791
WW domain-binding protein 4	O75554	WBP4	4	9	3e-09	42507.1	HUMAN	O75554	-0.036539	-0.306545	-0.247747	0.0273117	0.0478166	-0.0769115	7	4	0.0830934	0.215681	0.151961	0.0629038	0.0167893	0.0838284		-0.196944	1.01702
Mitochondrial coenzyme A transporter SLC25A42	Q86VD7	SLC25A42	1	2.5	1.2e-05	35409.4	HUMAN	Q86VD7	-0.363994	-0.223213	-0.0034041	0.0243298	-0.0724071	0.0453633	1	1	#DIV/0!	#DIV/0!	#DIV/0!	#DIV/0!	#DIV/0!	#DIV/0!		-0.19687	0.817353
Optineurin	Q96CV9	OPTN	10	16.6	5.7e-14	65921.7	HUMAN	Q96CV9	-0.0978305	-0.321345	-0.170654	0.00347438	-0.0229057	0.00232812	21	10	0.157318	0.161037	0.0952048	0.0663088	0.0697779	0.0591511		-0.19661	1.34499
Serine/Arginine-related protein 53	Q96IZ7	RSRC1	5	22.2	2e-11	38677.4	HUMAN	Q96IZ7	-0.136871	-0.247805	-0.205045	0.0335848	0.0893141	-0.0528779	8	5	0.0967906	0.103071	0.181509	0.159683	0.0465427	0.152287		-0.196574	1.85996
Mitochondrial antiviral-signaling protein	Q7Z434	MAVS	2	4.1	4.1e-08	56528.6	HUMAN	Q7Z434	-0.104008	-0.223117	-0.262142	0.17858	-0.0213434	-0.187139	3	2	0.130452	0.285341	0.314882	0.122267	0.0374181	0.113235		-0.196422	0.737434
Peroxisomal bifunctional enzyme	Q08426	EHHADH	4	6.2	3.4e-11	79495.6	HUMAN	Q08426	-0.211578	-0.192095	-0.184812	-0.0504132	0.0510336	0.0174132	5	4	0.280983	0.109387	0.0763026	0.111188	0.0667558	0.168076		-0.196162	2.55041
GMP reductase 2	Q9P2T1	GMPR2	5	14.7	1.6e-11	37874.7	HUMAN	Q9P2T1	-0.262915	-0.141974	-0.18359	0.0319676	0.0312403	-0.0801291	7	4	0.024113	0.182588	0.166236	0.0211056	0.0183056	0.0144742		-0.19616	1.68274
Catalase	P04040	CAT	17	30.9	2.5e-13	59756.7	HUMAN	P04040	-0.179702	-0.179558	-0.228649	-0.00536147	0.00435377	0.0190249	68	17	0.143159	0.162623	0.144542	0.0998097	0.073826	0.109779		-0.19597	3.46249
Mpv17-like protein 2	Q567V2	MPV17L2	1	7.8	2.7e-10	23180.2	HUMAN	Q567V2	0.0176919	-0.220878	-0.384412	0.0396243	-0.0147442	-0.0257325	1	1	#DIV/0!	#DIV/0!	#DIV/0!	#DIV/0!	#DIV/0!	#DIV/0!		-0.195866	0.759087
Transmembrane protein with metallophosphoesterase domain	Q6ZT21	TMPPE	1	3.8	2.3e-06	49453	HUMAN	Q6ZT21	-0.285558	-0.363684	0.0623157	0.264346	-0.205122	-0.10246	1	1	#DIV/0!	#DIV/0!	#DIV/0!	#DIV/0!	#DIV/0!	#DIV/0!		-0.195642	0.395738
EH domain-binding protein 1-like protein 1	Q8N3D4	EHBP1L1	18	12.7	1.6e-12	161856	HUMAN	Q8N3D4	-0.179159	-0.221738	-0.185299	0.0353587	0.0255649	-0.0230156	28	17	0.15343	0.221987	0.203034	0.10535	0.0870907	0.192388		-0.195399	3.12528
Aprataxin and PNK-like factor	Q8IW19	APLF	1	2	1e-05	56956.3	HUMAN	Q8IW19	-0.105679	-0.341086	-0.139097	0.0262999	0.0369963	-0.0654796	1	1	#DIV/0!	#DIV/0!	#DIV/0!	#DIV/0!	#DIV/0!	#DIV/0!		-0.195287	1.13796
Proteasome assembly chaperone 2	Q969U7	PSMG2	4	15.2	4.7e-14	29396.4	HUMAN	Q969U7	-0.0959399	-0.342848	-0.144969	0.0359687	0.0189614	-0.0306055	11	4	0.0862371	0.218117	0.0392755	0.163143	0.123791	0.0973295		-0.194586	1.21985
Centrosomal protein of 44 kDa	Q9C0F1	CEP44	2	5.6	5.9e-06	44140	HUMAN	Q9C0F1	-0.149621	-0.438206	0.00411696	0.00663344	0.0163015	-0.0262346	3	2	0.0124657	0.00970333	0.166666	0.078363	0.0407197	0.0362709		-0.19457	0.674209
Partner of Y14 and mago	Q9BRP8	PYM1	3	20.1	6.3e-10	22655.7	HUMAN	Q9BRP8	-0.131968	-0.0999642	-0.350675	0.118377	0.00670968	-0.137785	7	3	0.095634	0.498674	0.245759	0.0976799	0.0593316	0.175836		-0.194202	0.812634
Methionine aminopeptidase 2	P50579	METAP2	12	23.4	1.6e-13	52892	HUMAN	P50579	-0.237991	-0.152709	-0.191767	0.00385841	-0.00841593	-0.0320404	37	12	0.152438	0.235514	0.195762	0.179548	0.174046	0.137743		-0.194156	2.60925
Ubiquitin-related modifier 1	Q9BTM9	URM1	1	12.9	9.9e-08	11380.2	HUMAN	Q9BTM9	-0.0700404	-0.365119	-0.146897	0.155675	-0.00652246	-0.167202	1	1	#DIV/0!	#DIV/0!	#DIV/0!	#DIV/0!	#DIV/0!	#DIV/0!		-0.194019	0.663284
Torsin-3A	Q9H497	TOR3A	4	10.1	1.3e-11	46199.4	HUMAN	Q9H497	-0.177513	-0.13145	-0.273027	-0.0678287	0.0189154	0.0373621	8	4	0.0950957	0.323576	0.175495	0.0806312	0.0302534	0.11834		-0.193996	1.64282
Ribokinase	Q9H477	RBKS	1	3.1	8.4e-06	34143.3	HUMAN	Q9H477	-0.240628	0.151139	-0.491891	-0.0400548	0.067491	-0.0305624	2	1	#DIV/0!	#DIV/0!	#DIV/0!	#DIV/0!	#DIV/0!	#DIV/0!		-0.193793	0.43386
Serine/threonine-protein phosphatase PP1-alpha catalytic subunit	P62136	PPP1CA	8	25.8	3.5e-11	37512.4	HUMAN	P62136	-0.0322721	-0.422619	-0.12527	0.056211	0.0159505	-0.0129633	3	1	#DIV/0!	#DIV/0!	#DIV/0!	#DIV/0!	#DIV/0!	#DIV/0!		-0.193387	0.827203
Calpastatin	P20810	CAST	12	16	3.8e-13	76573.4	HUMAN	P20810	-0.0818369	-0.288896	-0.209341	0.0589247	0.0386918	-0.0814901	32	12	0.0993473	0.16441	0.145557	0.126815	0.0666864	0.109869		-0.193358	1.25146
Poly [ADP-ribose] polymerase 14	Q460N5	PARP14	6	3.4	4.8e-09	202802	HUMAN	Q460N5	-0.22903	-0.198678	-0.147936	-0.0152258	0.0249025	-0.0170446	7	6	0.350193	0.27952	0.349643	0.353215	0.341647	0.399383		-0.191881	2.64299
NFATC2-interacting protein	Q8NCF5	NFATC2IP	2	6.4	3.2e-14	45817.1	HUMAN	Q8NCF5	-0.0648785	-0.258628	-0.251789	0.0315541	-0.0247137	-0.0143264	5	2	0.0975579	0.0286758	0.0512	0.014643	0.00477671	0.0101497		-0.191765	1.34538
SEC14-like protein 2	O76054	SEC14L2	8	24.1	2.9e-14	46145.6	HUMAN	O76054	-0.182371	-0.249082	-0.143696	0.0181974	0.0247857	0.00553785	16	8	0.110259	0.22688	0.172224	0.138148	0.136404	0.152191		-0.191717	2.57431
Protein CDV3 homolog	Q9UKY7	CDV3	6	30.6	4.6e-13	27335.1	HUMAN	Q9UKY7	-0.111881	-0.266465	-0.19603	0.149788	0.0129373	-0.208176	13	6	0.109652	0.325988	0.511301	0.137205	0.0867157	0.164309		-0.191458	0.709627
Zinc finger protein 830	Q96NB3	ZNF830	2	8.9	1.8e-15	41999	HUMAN	Q96NB3	-0.0636322	-0.210574	-0.298999	-0.00554571	0.0212935	-0.0194071	3	2	0.0401594	0.00298775	0.114464	0.0945607	0.0597266	0.0354587		-0.191068	1.27801
Heterogeneous nuclear ribonucleoprotein H	P31943	HNRNPH1	17	31	3.3e-16	49229.9	HUMAN	P31943	-0.178186	-0.282959	-0.110698	0.0698244	-0.113547	0.0739516	26	9	0.0865051	0.163993	0.132866	0.112069	0.0752411	0.11864		-0.190614	1.18553
F-BAR domain only protein 2	Q0JRZ9	FCHO2	8	12.8	6.9e-12	88925.2	HUMAN	Q0JRZ9	-0.082743	-0.238741	-0.249434	0.0802413	-0.0522943	-0.045286	10	8	0.136589	0.187219	0.280816	0.14037	0.117929	0.0960531		-0.190306	1.2559
Transcription factor E2F4	Q16254	E2F4	3	7.3	1.6e-08	43960.8	HUMAN	Q16254	-0.0397684	-0.276502	-0.252407	0.140734	0.00835572	-0.165328	8	3	0.0184744	0.398739	0.151983	0.0790718	0.0321968	0.136121		-0.189559	0.725107
Nuclear speckle splicing regulatory protein 1	Q9H0G5	NSRP1	3	4.8	5.2e-06	66390.6	HUMAN	Q9H0G5	-0.180869	-0.158249	-0.229148	-0.0350092	-0.0186617	0.026572	3	3	0.115577	0.1236	0.103869	0.0897182	0.0587823	0.0422852		-0.189422	2.53265
Mannosyl-oligosaccharide 1,2-alpha-mannosidase IB	O60476	MAN1A2	1	1.7	3e-05	73004.2	HUMAN	O60476	-0.228969	-0.248643	-0.0900603	0.203562	-0.0467067	-0.183903	1	1	#DIV/0!	#DIV/0!	#DIV/0!	#DIV/0!	#DIV/0!	#DIV/0!		-0.189224	0.658433
Protein phosphatase 1 regulatory subunit 12C	Q9BZL4	PPP1R12C	4	5.5	1.5e-07	84881.9	HUMAN	Q9BZL4	-0.0681119	-0.281024	-0.216784	0.0910281	0.0385033	-0.0805332	4	4	0.0454617	0.126536	0.317496	0.0575795	0.0982181	0.0992901		-0.18864	1.19044
Protein YIPF5	Q969M3	YIPF5	1	4.7	1.2e-13	27989.6	HUMAN	Q969M3	-0.0872203	-0.218812	-0.25939	-0.0418306	0.0517829	-0.0139072	2	1	#DIV/0!	#DIV/0!	#DIV/0!	#DIV/0!	#DIV/0!	#DIV/0!		-0.188474	1.47328
2'-deoxynucleoside 5'-phosphate N-hydrolase 1	O43598	DNPH1	1	9.8	1e-09	19108.6	HUMAN	O43598	-0.0591771	-0.34171	-0.163317	-0.0021435	0.0188779	-0.0676545	4	1	#DIV/0!	#DIV/0!	#DIV/0!	#DIV/0!	#DIV/0!	#DIV/0!		-0.188068	0.924044
A-kinase anchor protein 8-like	Q9ULX6	AKAP8L	9	10.2	6.8e-12	71649.4	HUMAN	Q9ULX6	-0.122677	-0.333086	-0.105853	0.0136078	-0.0800642	0.00719118	21	9	0.147445	0.251524	0.0910835	0.182654	0.105013	0.106891		-0.187205	0.992731
Cytochrome c oxidase subunit 5A, mitochondrial	P20674	COX5A	3	16	1.1e-12	16762.3	HUMAN	P20674	-0.251032	-0.145642	-0.163807	0.00817138	-0.0457097	0.0311188	17	3	0.158654	0.273593	0.254885	0.19715	0.115519	0.101995		-0.186827	2.01542
Ubiquitin-conjugating enzyme E2 H	P62256	UBE2H	3	14.8	4.3e-06	20655.3	HUMAN	P62256	-0.148842	-0.239521	-0.172011	0.0371087	0.0315169	-0.0325062	3	3	0.0817388	0.27629	0.10635	0.135022	0.036354	0.102132		-0.186791	2.31564
Low-density lipoprotein receptor-related protein 10	Q7Z4F1	LRP10	1	2.9	6.2e-10	76194.1	HUMAN	Q7Z4F1	-0.0693335	-0.306017	-0.184615	-0.0424643	0.0869816	-0.048622	1	1	#DIV/0!	#DIV/0!	#DIV/0!	#DIV/0!	#DIV/0!	#DIV/0!		-0.186655	1.07005
N-acetyltransferase ESCO1	Q5FWF5	ESCO1	1	2.4	1.3e-09	94983.6	HUMAN	Q5FWF5	-0.0459208	-0.32473	-0.189096	0.054798	-0.011069	-0.0455365	1	1	#DIV/0!	#DIV/0!	#DIV/0!	#DIV/0!	#DIV/0!	#DIV/0!		-0.186582	1.01856
E3 SUMO-protein ligase PIAS4	Q8N2W9	PIAS4	1	3.1	9.2e-08	56504.5	HUMAN	Q8N2W9	-0.179758	-0.183061	-0.194695	0.0520244	-0.0147628	-0.0388035	1	1	#DIV/0!	#DIV/0!	#DIV/0!	#DIV/0!	#DIV/0!	#DIV/0!		-0.185838	2.59478
Disheveled-associated activator of morphogenesis 1	Q9Y4D1	DAAM1	2	1.8	6.5e-06	123474	HUMAN	Q9Y4D1	-0.156972	-0.254671	-0.145456	0.0503569	-0.108184	0.0288938	2	2	0.117253	0.0394624	0.0444485	0.289539	0.201667	0.111124		-0.1857	1.35871
Junction plakoglobin	P14923	JUP	10	15.3	3.5e-12	81745.5	HUMAN	P14923	-0.171469	-0.0920277	-0.292048	-0.0363353	0.0274081	-0.00519339	18	9	0.198615	0.226611	0.114875	0.123141	0.104634	0.0677954		-0.185182	1.381
Cytochrome c-type heme lyase	P53701	HCCS	9	44.8	4.7e-13	30601.9	HUMAN	P53701	-0.194302	-0.156032	-0.20461	0.0174359	-0.00541948	-0.0125976	17	9	0.125632	0.207409	0.116009	0.13999	0.0803898	0.0960563		-0.184981	3.35829
Zinc finger protein DPF3	Q92784	DPF3	2	4	2.4e-06	43084.6	HUMAN	Q92784	-0.270871	-0.0547878	-0.228427	0.00545212	0.0834942	-0.094445	1	1	#DIV/0!	#DIV/0!	#DIV/0!	#DIV/0!	#DIV/0!	#DIV/0!		-0.184695	1.02459
Protein FAM117A	Q9C073	FAM117A	7	18.1	7.3e-10	48319	HUMAN	Q9C073	-0.136711	-0.265846	-0.148543	-0.00874871	-0.0104228	-0.000103907	12	7	0.319817	0.401889	0.226988	0.248704	0.289375	0.224497		-0.1837	1.89406
Sp110 nuclear body protein	Q9HB58	SP110	3	5.8	1.8e-10	78396.3	HUMAN	Q9HB58	-0.0992661	-0.326995	-0.123929	0.0889075	-0.0218955	-0.0237867	3	3	0.184147	0.218022	0.180061	0.0788959	0.0395229	0.0858243		-0.183397	1.14559
Glycolipid transfer protein domain-containing protein 2	A6NH11	GLTPD2	1	2.1	7.5e-09	31641.9	HUMAN	A6NH11	-0.327958	-0.317614	0.0955025	0.376076	-0.388571	-0.0918677	1	1	#DIV/0!	#DIV/0!	#DIV/0!	#DIV/0!	#DIV/0!	#DIV/0!		-0.183356	0.220506
Ribonuclease P protein subunit p20	O75817	POP7	1	5.7	0.0001	15651	HUMAN	O75817	-0.299497	-0.0661429	-0.184058	-0.110487	0.128489	-0.0295477	2	1	#DIV/0!	#DIV/0!	#DIV/0!	#DIV/0!	#DIV/0!	#DIV/0!		-0.183233	0.857188
Nucleosome assembly protein 1-like 4	Q99733	NAP1L4	8	24.5	6.2e-13	42823.8	HUMAN	Q99733	-0.134031	-0.267051	-0.146297	-0.0176726	0.0962583	-0.0928169	13	8	0.110306	0.172573	0.0973473	0.183188	0.081008	0.15165		-0.18246	1.20277
Secernin-3	Q0VDG4	SCRN3	3	8.5	1.8e-07	48544.8	HUMAN	Q0VDG4	-0.0989906	-0.248632	-0.199666	-0.0166713	-0.0353994	0.0640706	3	3	0.145663	0.259056	0.144338	0.0245108	0.0616316	0.0847493		-0.18243	1.59557
Ribosomal protein S6 kinase delta-1	Q96S38	RPS6KC1	1	1	9e-05	118683	HUMAN	Q96S38	-0.129602	-0.221006	-0.196495	0.115457	-0.0396316	-0.0834802	1	1	#DIV/0!	#DIV/0!	#DIV/0!	#DIV/0!	#DIV/0!	#DIV/0!		-0.182368	1.2734
Anillin	Q9NQW6	ANLN	8	6.6	6.4e-09	124200	HUMAN	Q9NQW6	-0.0639422	-0.205876	-0.276387	0.00324511	0.0400569	-0.0913969	10	8	0.108215	0.320806	0.256821	0.1005	0.0675103	0.0911024		-0.182069	1.05826
Splicing factor 3A subunit 1	Q15459	SF3A1	17	25.3	2.6e-12	88886.9	HUMAN	Q15459	-0.0720853	-0.312193	-0.159681	0.014551	0.0230062	-0.0420785	44	17	0.0978202	0.25436	0.206067	0.117515	0.087663	0.0965849		-0.18132	1.15725
Endoribonuclease ZC3H12A	Q5D1E8	ZC3H12A	1	1.7	7.2e-08	65699.7	HUMAN	Q5D1E8	0.00534377	-0.224693	-0.324147	0.0252985	0.0470535	-0.0752812	1	1	#DIV/0!	#DIV/0!	#DIV/0!	#DIV/0!	#DIV/0!	#DIV/0!		-0.181166	0.795765
Dihydropteridine reductase	P09417	QDPR	6	27.5	2.2e-10	25789.7	HUMAN	P09417	-0.0984662	-0.293916	-0.150964	0.0771374	-0.147507	0.00893691	11	6	0.115141	0.155374	0.138925	0.103781	0.10287	0.126358		-0.181115	0.842567
AP2-associated protein kinase 1	Q2M2I8	AAK1	6	9.6	1.7e-16	103886	HUMAN	Q2M2I8	-0.161416	-0.217603	-0.163301	-0.084517	-0.0166907	0.0430536	6	5	0.199697	0.334641	0.262958	0.210295	0.0880957	0.164612		-0.180774	1.76226
Ras-related protein Rab-4A	P20338	RAB4A	3	15.1	5.4e-10	24389.9	HUMAN	P20338	-0.108338	-0.277965	-0.152922	0.227602	-0.185159	-0.0746675	1	1	#DIV/0!	#DIV/0!	#DIV/0!	#DIV/0!	#DIV/0!	#DIV/0!		-0.179742	0.562314
Poly [ADP-ribose] polymerase 10	Q53GL7	PARP10	2	2.4	1.5e-10	109999	HUMAN	Q53GL7	-0.27585	-0.0603193	-0.201366	0.0944696	-0.0519053	-0.0491547	2	2	0.0639414	0.144996	0.0653342	0.0758062	0.0329575	0.0508591		-0.179179	1.04489
FGFR1 oncogene partner	O95684	FGFR1OP	3	8.3	6.4e-07	43065.2	HUMAN	O95684	0.0468351	-0.269553	-0.313418	0.0284645	0.00566534	-0.0348409	3	3	0.0949085	0.137038	0.109693	0.0449151	0.078362	0.117832		-0.178712	0.708705
Cytochrome b reductase 1	Q53TN4	CYBRD1	1	3.5	9.3e-07	31641.6	HUMAN	Q53TN4	0.0454618	-0.265183	-0.315579	0.0750046	0.0763775	-0.245975	3	1	#DIV/0!	#DIV/0!	#DIV/0!	#DIV/0!	#DIV/0!	#DIV/0!		-0.178433	0.399209
40S ribosomal protein S29	P62273	RPS29	3	44.6	2.5e-07	6676.8	HUMAN	P62273	-0.0689861	-0.291293	-0.174405	0.0538027	0.0275349	-0.0417215	4	3	0.0976934	0.609974	0.140874	0.130369	0.0689929	0.176359		-0.178228	1.27825
Syntaxin-6	O43752	STX6	3	17.3	1.3e-10	29176.2	HUMAN	O43752	-0.174211	-0.0723764	-0.287679	0.0115078	-0.106216	0.0464441	3	3	0.178453	0.313111	0.242177	0.0811282	0.18233	0.132402		-0.178089	0.980279
Solute carrier family 22 member 4	Q9H015	SLC22A4	1	1.5	0.00015	62155.7	HUMAN	Q9H015	-0.180401	-0.224781	-0.128502	-0.0242711	0.0229576	0.000926545	1	1	#DIV/0!	#DIV/0!	#DIV/0!	#DIV/0!	#DIV/0!	#DIV/0!		-0.177895	2.33975
Ran-specific GTPase-activating protein	P43487	RANBP1	3	13.4	4.5e-10	23310.3	HUMAN	P43487	-0.0712555	-0.271502	-0.190147	0.000875116	9.36827e-05	-0.0216834	15	3	0.117174	0.0769602	0.0422856	0.0257998	0.060499	0.0334388		-0.177635	1.36099
AF4/FMR2 family member 1	P51825	AFF1	2	1.7	7.7e-10	131423	HUMAN	P51825	-0.137911	-0.240274	-0.154561	0.0944399	0.0234822	-0.130513	2	2	0.0663004	0.0564895	0.0289273	0.110318	0.0554811	0.0672457		-0.177582	1.10807
Eukaryotic translation initiation factor 1b	O60739	EIF1B	4	48.7	3.2e-13	12823.7	HUMAN	O60739	-0.0860411	-0.217554	-0.227238	0.0634618	-0.0219664	-0.0391447	12	4	0.0783313	0.223026	0.202063	0.0551185	0.0903211	0.0844238		-0.176945	1.48372
Interferon-stimulated gene 20 kDa protein	Q96AZ6	ISG20	1	4.4	2.4e-06	20363.7	HUMAN	Q96AZ6	-0.161542	-0.116454	-0.252665	-0.0760708	0.0699493	0.00242529	1	1	#DIV/0!	#DIV/0!	#DIV/0!	#DIV/0!	#DIV/0!	#DIV/0!		-0.176887	1.40672
DNA repair protein XRCC3	O43542	XRCC3	1	2.9	6.5e-05	37850.1	HUMAN	O43542	-0.182014	-0.210877	-0.137533	0.0648625	-0.0718967	0.00378687	1	1	#DIV/0!	#DIV/0!	#DIV/0!	#DIV/0!	#DIV/0!	#DIV/0!		-0.176808	1.7597
Anamorsin	Q6FI81	CIAPIN1	6	20.5	1.1e-10	33582.6	HUMAN	Q6FI81	-0.0413711	-0.365908	-0.12171	0.13054	-0.0421735	-0.0648625	12	6	0.0888801	0.136469	0.144215	0.0826384	0.102013	0.0301672		-0.17633	0.730684
Transmembrane and coiled-coil domains protein 2	O75069	TMCC2	2	3.4	6.2e-09	77449.2	HUMAN	O75069	-0.742372	0.206693	0.00717143	-0.0110021	0.0835652	-0.0770963	1	1	#DIV/0!	#DIV/0!	#DIV/0!	#DIV/0!	#DIV/0!	#DIV/0!		-0.176169	0.234514
Protein FAM76A	Q8TAV0	FAM76A	2	5.9	5e-06	35049.6	HUMAN	Q8TAV0	-0.1617	-0.230148	-0.13606	-0.0442892	0.170136	-0.145728	2	1	#DIV/0!	#DIV/0!	#DIV/0!	#DIV/0!	#DIV/0!	#DIV/0!		-0.175969	0.805221
Apolipoprotein L1	O14791	APOL1	1	2	9.2e-07	43974.6	HUMAN	O14791	-0.125984	-0.272963	-0.126649	0.0385315	-0.0354702	-0.0154377	2	1	#DIV/0!	#DIV/0!	#DIV/0!	#DIV/0!	#DIV/0!	#DIV/0!		-0.175199	1.47821
Zinc finger protein 189	O75820	ZNF189	2	2.9	3.6e-08	72976.3	HUMAN	O75820	-0.183986	-0.125805	-0.215395	0.234503	-0.0695072	-0.200026	1	1	#DIV/0!	#DIV/0!	#DIV/0!	#DIV/0!	#DIV/0!	#DIV/0!		-0.175062	0.550468
Peptidyl-prolyl cis-trans isomerase NIMA-interacting 1	Q13526	PIN1	4	30.7	2e-16	18243.4	HUMAN	Q13526	-0.130842	-0.270543	-0.123102	0.105004	-0.0974735	-0.0283808	5	4	0.313897	0.159074	0.233953	0.168588	0.134429	0.0550901		-0.174829	1.03282
Syntaxin-7	O15400	STX7	6	31	5.8e-14	29815.8	HUMAN	O15400	-0.0890617	-0.254348	-0.181051	0.00966613	0.0287953	-0.0385772	15	6	0.0668464	0.119269	0.115844	0.0335644	0.0412661	0.0358827		-0.17482	1.5526
Protein dpy-30 homolog	Q9C005	DPY30	1	9.1	1.8e-05	11249.8	HUMAN	Q9C005	-0.022497	-0.262113	-0.2391	0.0589707	0.0284631	-0.096381	2	1	#DIV/0!	#DIV/0!	#DIV/0!	#DIV/0!	#DIV/0!	#DIV/0!		-0.17457	0.889469
Protein FAM162A	Q96A26	FAM162A	2	16.9	8.1e-06	17342.5	HUMAN	Q96A26	-0.189023	-0.106766	-0.226794	0.0172708	-0.0660646	0.0387819	2	2	0.039509	0.541787	0.515742	0.103402	0.0731287	0.169737		-0.174194	1.6351
Small nuclear ribonucleoprotein Sm D2	P62316	SNRPD2	8	48.3	2.6e-14	13527	HUMAN	P62316	-0.161046	-0.25482	-0.104704	0.0978864	-0.104459	-0.0365323	45	8	0.16219	0.208783	0.194197	0.125728	0.110814	0.0648423		-0.173523	1.01156
Histone H3-like centromeric protein A	P49450	CENPA	2	17.9	1.1e-07	15990.7	HUMAN	P49450	-0.191158	-0.206082	-0.123297	0.0292587	-0.00583223	-0.0448845	2	2	0.429235	0.70918	0.640206	0.150085	0.125273	0.285996		-0.173512	2.12517
Tubulin beta-8 chain	Q3ZCM7	TUBB8	12	21.6	1.4e-13	49776.5	HUMAN	Q3ZCM7	-0.16746	-0.256538	-0.0960123	0.105236	-0.0922377	-0.00640976	11	2	0.0483896	0.480994	0.199857	0.267435	0.147261	0.104703		-0.173337	1.12084
Talin-2	Q9Y4G6	TLN2	12	4.7	3.9e-09	271615	HUMAN	Q9Y4G6	-0.0580517	-0.355488	-0.106348	-0.053791	0.0438218	0.0145613	6	4	0.392598	0.420704	0.249754	0.19914	0.0564132	0.156651		-0.173296	0.839996
Zinc finger Ran-binding domain-containing protein 2	O95218	ZRANB2	7	21.2	3.2e-10	37404.7	HUMAN	O95218	-0.097149	-0.133695	-0.287993	0.0137953	-0.0179159	0.00311919	14	7	0.157636	0.399257	0.169567	0.130055	0.0579105	0.103445		-0.172946	1.36179
Sodium/potassium-transporting ATPase subunit beta-2	P14415	ATP1B2	4	11	5.7e-09	33367.4	HUMAN	P14415	-0.183885	-0.240119	-0.0943686	-0.00371779	0.0207196	-0.0189446	8	4	0.0527368	0.293455	0.161678	0.088184	0.142825	0.0568246		-0.172791	1.76102
14-3-3 protein eta	Q04917	YWHAH	15	43.5	5e-17	28219	HUMAN	Q04917	-0.235003	-0.241162	-0.0410381	0.00937672	-0.019613	0.0383043	33	11	0.199772	0.180669	0.240341	0.188176	0.115725	0.111586		-0.172401	1.2582
Cdc42-interacting protein 4	Q15642	TRIP10	8	12	2.8e-12	68352.8	HUMAN	Q15642	-0.200227	-0.147455	-0.169186	0.0205126	0.0803191	-0.124365	11	8	0.130186	0.220999	0.140697	0.138752	0.100106	0.117893		-0.172289	1.23254
Peptidase M20 domain-containing protein 2	Q8IYS1	PM20D2	3	8	1.8e-10	47776.6	HUMAN	Q8IYS1	-0.232829	-0.147304	-0.13639	0.00694268	0.0533774	0.0762883	4	3	0.137963	0.172509	0.0781671	0.124296	0.0905902	0.150188		-0.172174	2.39345
DENN domain-containing protein 1A	Q8TEH3	DENND1A	2	1.9	7e-07	110578	HUMAN	Q8TEH3	-0.146035	-0.177117	-0.19255	0.0254401	0.0361993	-0.0673817	2	2	0.0692962	0.00925067	0.0338142	0.00393005	0.0954919	0.10678		-0.1719	2.05457
39S ribosomal protein L21, mitochondrial	Q7Z2W9	MRPL21	4	23.4	5e-09	22814.9	HUMAN	Q7Z2W9	-0.189878	-0.168408	-0.155085	-0.00707311	0.0209965	-0.0334088	6	4	0.185007	0.188622	0.195203	0.12569	0.151617	0.22332		-0.171124	3.0375
Endonuclease G, mitochondrial	Q14249	ENDOG	2	6.7	2.7e-15	32620.5	HUMAN	Q14249	-0.231005	-0.136362	-0.144938	0.13194	-0.106259	-0.054093	3	2	0.0378347	0.139049	0.137024	0.148154	0.104262	0.0831817		-0.170768	0.964067
Cytochrome c oxidase subunit NDUFA4	O00483	NDUFA4	3	32.1	3.1e-09	9369.9	HUMAN	O00483	-0.106441	-0.246698	-0.159159	-0.0577813	0.0407283	-0.0187806	10	3	0.0784153	0.110522	0.0671804	0.0641086	0.0501506	0.0202089		-0.170766	1.47476
Phosphatidylethanolamine-binding protein 1	P30086	PEBP1	6	43.9	6.5e-17	21057	HUMAN	P30086	-0.0842158	-0.195166	-0.232796	0.0368252	0.0131849	-0.0355203	21	6	0.28885	0.157788	0.127024	0.187639	0.0519292	0.184051		-0.170726	1.62428
O-phosphoseryl-tRNA(Sec) selenium transferase	Q9HD40	SEPSECS	3	5.6	2e-06	55726.8	HUMAN	Q9HD40	-0.0844608	-0.257155	-0.16999	0.0270807	-0.0336607	-0.0255439	3	3	0.0833644	0.0922092	0.0515946	0.0206212	0.0610604	0.0541948		-0.170535	1.39642
Rab GTPase-activating protein 1-like	Q5R372	RABGAP1L	11	16.2	3.3e-12	92513.7	HUMAN	Q5R372	-0.180531	-0.189947	-0.141023	0.0222314	-0.000666164	-0.0791703	16	9	0.147219	0.874384	0.181093	0.140036	0.108822	0.0966327		-0.1705	1.94167
Telomeric repeat-binding factor 1	P54274	TERF1	1	1.8	5.2e-05	50246	HUMAN	P54274	-0.107591	-0.140751	-0.261402	-0.0167817	0.0172618	-0.00228496	2	1	#DIV/0!	#DIV/0!	#DIV/0!	#DIV/0!	#DIV/0!	#DIV/0!		-0.169914	1.62141
Pre-mRNA 3'-end-processing factor FIP1	Q6UN15	FIP1L1	6	12.5	4.2e-12	66526.9	HUMAN	Q6UN15	-0.0700419	-0.209608	-0.229671	0.0063193	0.0141852	-0.0349853	16	6	0.0906836	0.319316	0.279712	0.104529	0.0344905	0.0768587		-0.169774	1.45945
Ankyrin repeat and IBR domain-containing protein 1	Q9P2G1	ANKIB1	1	1	1.3e-06	122003	HUMAN	Q9P2G1	-0.409635	0.025192	-0.12269	-0.016453	0.0848996	-0.0728991	1	1	#DIV/0!	#DIV/0!	#DIV/0!	#DIV/0!	#DIV/0!	#DIV/0!		-0.169044	0.545767
Rab GDP dissociation inhibitor beta	P50395	GDI2	18	38.4	1.1e-15	50663.7	HUMAN	P50395	-0.143053	-0.230961	-0.130738	0.00546007	-0.0123896	0.011615	59	13	0.146593	0.23803	0.105599	0.117449	0.125013	0.0999151		-0.168251	2.19983
Transferrin receptor protein 1	P02786	TFRC	25	29.3	2.9e-15	84872.1	HUMAN	P02786	-0.12413	-0.221539	-0.157969	0.000392454	-0.00332341	-0.011453	272	24	0.158692	0.239397	0.173376	0.118571	0.0955922	0.111639		-0.167879	2.32107
Splicing regulatory glutamine/lysine-rich protein 1	Q8WXA9	SREK1	2	5.5	1.4e-08	59380.7	HUMAN	Q8WXA9	-0.0878072	-0.116304	-0.299343	-0.0209972	0.0321385	-0.0221855	4	2	0.0771984	0.129225	0.393654	0.113517	0.0704884	0.0302289		-0.167818	1.12435
M-phase-specific PLK1-interacting protein	Q8TAP9	MPLKIP	1	5	1.5e-05	19147	HUMAN	Q8TAP9	-0.0951662	-0.0519891	-0.355846	0.0022889	0.0271446	-0.0300021	1	1	#DIV/0!	#DIV/0!	#DIV/0!	#DIV/0!	#DIV/0!	#DIV/0!		-0.167667	0.803715
N-acylneuraminate cytidylyltransferase	Q8NFW8	CMAS	13	22.8	3.9e-13	48379.7	HUMAN	Q8NFW8	-0.179613	-0.171067	-0.150949	0.0319439	-0.00680542	-0.0268088	33	13	0.165048	0.209433	0.114038	0.132866	0.0941669	0.0979958		-0.16721	3.0112
Rho guanine nucleotide exchange factor 7	Q14155	ARHGEF7	4	4.9	4.3e-07	90012.8	HUMAN	Q14155	-0.158483	-0.292987	-0.0495611	0.0230046	-0.00374523	-0.00584665	3	3	0.208165	0.619956	0.464083	0.0453185	0.0111433	0.0418244		-0.16701	1.13569
Son of sevenless homolog 1	Q07889	SOS1	2	1.2	1.6e-07	152465	HUMAN	Q07889	-0.0937709	-0.326067	-0.0803103	0.273018	0.0432151	-0.39354	1	1	#DIV/0!	#DIV/0!	#DIV/0!	#DIV/0!	#DIV/0!	#DIV/0!		-0.166716	0.266843
Metalloreductase STEAP3	Q658P3	STEAP3	8	21.7	1.2e-11	54601.1	HUMAN	Q658P3	-0.173968	-0.172953	-0.152676	-0.0292616	0.0664628	-0.0152043	12	8	0.0948976	0.0773155	0.0781199	0.146843	0.144578	0.128706		-0.166533	2.32263
Arf-GAP domain and FG repeat-containing protein 2	O95081	AGFG2	3	6.2	1.1e-09	48963.5	HUMAN	O95081	-0.0875501	-0.25731	-0.154411	0.0579587	-0.0174753	-0.0544293	11	3	0.0770012	0.282732	0.0764738	0.0358954	0.074825	0.0834902		-0.166424	1.27688
Hormone-sensitive lipase	Q05469	LIPE	3	3.8	1.8e-09	116599	HUMAN	Q05469	-0.0628985	-0.233631	-0.202604	-0.00367088	-0.00464682	0.0160485	3	3	0.0823237	0.226094	0.289836	0.00557198	0.0329683	0.0312656		-0.166378	1.47924
Ran-binding protein 9	Q96S59	RANBP9	5	7.4	9.4e-10	77848	HUMAN	Q96S59	-0.164981	-0.149944	-0.183235	0.220653	-0.15119	-0.0639263	8	5	0.060366	0.173037	0.0823077	0.157885	0.114252	0.113741		-0.166053	0.676842
Zyxin	Q15942	ZYX	1	2.8	4.6e-09	61277.9	HUMAN	Q15942	-0.116876	-0.178854	-0.201924	0.219835	-0.0177394	-0.23851	1	1	#DIV/0!	#DIV/0!	#DIV/0!	#DIV/0!	#DIV/0!	#DIV/0!		-0.165885	0.498157
Protein FAM76B	Q5HYJ3	FAM76B	4	11.8	6.1e-09	38708.3	HUMAN	Q5HYJ3	-0.0970167	-0.27173	-0.128316	-0.0210248	-0.0390451	-0.029228	3	3	0.245748	0.290411	0.143439	0.0638662	0.0879018	0.0733471		-0.165688	1.18255
Ribonuclease P protein subunit p38	P78345	RPP38	4	15.9	1.3e-11	31834.6	HUMAN	P78345	-0.0650196	-0.214234	-0.217759	0.0105662	0.0392184	-0.0706093	7	4	0.386766	0.350366	0.322989	0.359509	0.387462	0.289589		-0.165671	1.23964
Syndecan-4	P31431	SDC4	1	4.5	1.4e-06	21641.7	HUMAN	P31431	-0.182293	-0.0392035	-0.275459	0.172284	0.0448547	-0.248928	2	1	#DIV/0!	#DIV/0!	#DIV/0!	#DIV/0!	#DIV/0!	#DIV/0!		-0.165652	0.471876
FK506-binding protein 15	Q5T1M5	FKBP15	5	6.6	6.1e-10	133631	HUMAN	Q5T1M5	-0.143368	-0.160026	-0.191674	0.0047334	0.0498635	-0.0211185	8	5	0.153935	0.375446	0.214969	0.0993085	0.0727201	0.106062		-0.165023	2.66246
Baculoviral IAP repeat-containing protein 2	Q13490	BIRC2	1	1.5	1.8e-05	69900.4	HUMAN	Q13490	0.0238159	-0.380782	-0.137856	0.0152983	0.0846093	-0.106344	1	1	#DIV/0!	#DIV/0!	#DIV/0!	#DIV/0!	#DIV/0!	#DIV/0!		-0.164941	0.554122
Centriolar coiled-coil protein of 110 kDa	O43303	CCP110	4	4.5	3.7e-12	113425	HUMAN	O43303	-0.103851	-0.261619	-0.128548	0.0543395	0.0183595	-0.141448	4	4	0.157086	0.287181	0.184213	0.358267	0.291822	0.293915		-0.164673	0.84852
Ragulator complex protein LAMTOR1	Q6IAA8	LAMTOR1	1	8.1	9.7e-08	17745	HUMAN	Q6IAA8	0.0374125	-0.291855	-0.239487	0.0745773	0.0197223	-0.121624	3	1	#DIV/0!	#DIV/0!	#DIV/0!	#DIV/0!	#DIV/0!	#DIV/0!		-0.164643	0.590353
Coiled-coil-helix-coiled-coil-helix domain-containing protein 5	Q9BSY4	CHCHD5	2	30	6.7e-11	12395.2	HUMAN	Q9BSY4	-0.0909976	-0.20665	-0.194755	0.17048	-0.0838537	-0.111921	2	2	0.0620537	0.0477489	0.0535566	0.128234	0.0189769	0.175198		-0.164134	0.735483
Peroxisomal biogenesis factor 3	P56589	PEX3	4	14.7	5.8e-12	42140.2	HUMAN	P56589	-0.229022	-0.113771	-0.149417	0.0148866	-0.110293	0.0515831	5	4	0.16097	0.313475	0.259184	0.199405	0.101055	0.136804		-0.16407	1.17748
60S ribosomal protein L10	P27635	RPL10	7	21	1.7e-12	24604.1	HUMAN	P27635	-0.0951436	-0.321595	-0.0752468	0.0153069	-0.125878	-0.0154837	51	7	0.222351	0.268356	0.207478	0.190654	0.131367	0.0808079		-0.163995	0.608532
AP-2 complex subunit alpha-1	O95782	AP2A1	20	18.9	1.9e-14	107547	HUMAN	O95782	-0.196043	-0.196387	-0.0994603	0.0317367	-0.024972	-0.0144135	48	19	0.0831841	0.178576	0.157348	0.162495	0.188725	0.30476		-0.163963	1.93349
Proteasome subunit alpha type-5	P28066	PSMA5	7	27.4	4.6e-13	26411.3	HUMAN	P28066	-0.252958	-0.121321	-0.117543	0.0143971	-0.0695717	0.0268588	15	6	0.15242	0.224352	0.1541	0.134546	0.11902	0.057482		-0.163941	1.34205
Tumor protein D54	O43399	TPD52L2	6	29.1	8.3e-12	22237.9	HUMAN	O43399	-0.0579495	-0.160371	-0.273343	0.102113	0.0824541	-0.189562	12	6	0.180614	0.450855	0.3116	0.0442361	0.087785	0.0703617		-0.163888	0.650067
Phosphorylated adapter RNA export protein	Q9H814	PHAX	4	11.7	3.7e-08	44402.9	HUMAN	Q9H814	-0.108574	-0.197999	-0.184106	0.0190341	-0.0342813	-0.0321604	7	4	0.143254	0.143483	0.0658931	0.109716	0.060588	0.108577		-0.16356	1.96735
Calmodulin-1	P0DP23	CALM1	10	58.4	4.5e-12	16837.7	HUMAN	P0DP23	-0.121677	-0.304689	-0.0615806	0.108724	-0.0937407	0.0156343	25	10	0.191375	0.179419	0.16869	0.144723	0.136194	0.118633		-0.162649	0.858129
Kinesin heavy chain isoform 5A	Q12840	KIF5A	8	7.2	4.6e-13	117379	HUMAN	Q12840	-0.115277	-0.130066	-0.242306	0.0602258	-0.00576071	-0.0716263	2	2	0.319662	0.36776	0.0534793	0.196579	0.00717937	0.207851		-0.16255	1.32753
Lysine-specific demethylase 4A	O75164	KDM4A	3	3.7	4.5e-11	120663	HUMAN	O75164	-0.121191	-0.276406	-0.0888246	0.161364	0.00540987	-0.214741	3	3	0.148178	0.177799	0.137261	0.342076	0.318387	0.0877314		-0.162141	0.519714
Adenylate kinase isoenzyme 1	P00568	AK1	4	20.6	4.5e-10	21635	HUMAN	P00568	-0.158868	-0.201489	-0.125897	-0.00803417	-0.0322616	0.0169804	12	4	0.155575	0.201866	0.110559	0.0897985	0.074277	0.0467107		-0.162084	2.38792
Neutral cholesterol ester hydrolase 1	Q6PIU2	NCEH1	6	16.4	1.1e-11	45808.2	HUMAN	Q6PIU2	-0.159856	-0.13793	-0.188317	0.00699097	0.0103388	-0.0486154	17	6	0.131057	0.128035	0.0583856	0.0625078	0.057589	0.0565767		-0.162035	2.49003
Centrosomal protein of 131 kDa	Q9UPN4	CEP131	9	9.6	1.9e-12	122150	HUMAN	Q9UPN4	-0.0794681	-0.226185	-0.180406	0.014743	0.050398	-0.0774107	10	9	0.122598	0.186815	0.21209	0.0455493	0.0474685	0.0395711		-0.162019	1.28367
Erythroid transcription factor	P15976	GATA1	5	15.5	1.9e-13	42751.8	HUMAN	P15976	-0.0929761	-0.193575	-0.199146	0.0262963	-0.00578201	-0.0340958	17	4	0.166109	0.294792	0.171973	0.0396053	0.0369232	0.0509941		-0.161899	1.81778
Mitochondrial enolase superfamily member 1	Q7L5Y1	ENOSF1	9	15.1	2.3e-11	49787	HUMAN	Q7L5Y1	-0.211988	-0.104632	-0.168994	0.0235064	-0.0469747	0.00398651	13	9	0.241881	0.244613	0.211229	0.178914	0.177926	0.380991		-0.161871	1.83924
Bisphosphoglycerate mutase	P07738	BPGM	2	11.6	2.4e-09	30005.5	HUMAN	P07738	-0.0843047	-0.117838	-0.283468	0.0526635	-0.0561967	-0.00128605	3	2	0.347434	0.253939	0.576785	0.0745576	0.00640636	0.0724375		-0.16187	1.09011
ADP-ribose pyrophosphatase, mitochondrial	Q9BW91	NUDT9	2	4.3	5.1e-05	39125.3	HUMAN	Q9BW91	-0.153887	-0.147499	-0.183672	-0.0527864	0.0719592	-0.0223652	2	2	0.147159	0.497109	0.192308	0.0179736	0.0122013	0.0306235		-0.161686	1.82833
Protein kinase C delta type	Q05655	PRKCD	7	7.7	3.5e-08	77505.8	HUMAN	Q05655	-0.191318	-0.178842	-0.114527	-0.0561466	0.0648789	-0.0135337	5	5	0.138913	0.102311	0.0993578	0.119905	0.126975	0.0448225		-0.161563	1.69908
Peroxiredoxin-5, mitochondrial	P30044	PRDX5	4	30.8	2.8e-13	22086.6	HUMAN	P30044	-0.098056	-0.180786	-0.205649	0.0613137	0.0364865	0.00931161	16	4	0.240226	0.144023	0.203155	0.18757	0.179848	0.120573		-0.161497	2.27486
28S ribosomal protein S36, mitochondrial	P82909	MRPS36	2	27.2	1.9e-09	11466.3	HUMAN	P82909	-0.168484	0.0436542	-0.359531	-0.00238029	0.162188	-0.19636	2	2	0.131587	0.208586	0.047772	0.114924	0.214203	0.143491		-0.161454	0.40619
HLA class I histocompatibility antigen, A-33 alpha chain	P16190	HLA-A	4	12.9	1.3e-10	40892.2	HUMAN	P16190	-0.015957	-0.169142	-0.299251	0.139449	0.0680982	-0.234156	5	3	0.143168	0.227584	0.214622	0.117141	0.0251175	0.116629		-0.16145	0.46933
Putative beta-actin-like protein 3	Q9BYX7	POTEKP	3	11.5	1.2e-12	42016.6	HUMAN	Q9BYX7	-0.384575	-0.271483	0.171986	0.0862848	0.0692077	-0.169376	1	1	#DIV/0!	#DIV/0!	#DIV/0!	#DIV/0!	#DIV/0!	#DIV/0!		-0.161357	0.343717
Hsp90 co-chaperone Cdc37	Q16543	CDC37	16	28.8	2.9e-11	44468.7	HUMAN	Q16543	-0.136841	-0.227708	-0.118559	-0.00397677	-0.0384676	0.0193296	51	16	0.189317	0.248561	0.133381	0.20209	0.113756	0.105642		-0.161036	1.81664
Proteasome assembly chaperone 1	O95456	PSMG1	6	13.9	1.3e-07	32854.2	HUMAN	O95456	-0.131362	-0.161479	-0.189432	-0.00252598	0.0417855	-0.0300755	9	6	0.201586	0.182774	0.189355	0.152008	0.119323	0.075167		-0.160758	2.43938
Mediator of RNA polymerase II transcription subunit 30	Q96HR3	MED30	1	6.7	9.5e-11	20277.4	HUMAN	Q96HR3	-0.0869525	-0.121844	-0.272441	-0.00129347	0.160371	-0.178989	1	1	#DIV/0!	#DIV/0!	#DIV/0!	#DIV/0!	#DIV/0!	#DIV/0!		-0.160412	0.608476
Mediator of RNA polymerase II transcription subunit 20	Q9H944	MED20	4	14.6	3.7e-07	23222	HUMAN	Q9H944	-0.123001	-0.200284	-0.157775	0.0438085	-0.053999	0.00753663	7	4	0.153763	0.133855	0.277423	0.219483	0.129402	0.158654		-0.160353	1.93171
PAX-interacting protein 1	Q6ZW49	PAXIP1	3	3.2	1.2e-07	121342	HUMAN	Q6ZW49	-0.0927911	-0.300387	-0.0876458	-0.0206697	0.0455928	-0.026032	3	3	0.0656207	0.16181	0.20698	0.0219738	0.0426373	0.0667193		-0.160275	1.01756
Coiled-coil domain-containing protein 43	Q96MW1	CCDC43	4	16.1	3.9e-09	25248.4	HUMAN	Q96MW1	-0.117846	-0.206062	-0.156044	0.0766372	-0.0711188	0.00547381	5	4	0.0846973	0.166799	0.081572	0.0500086	0.092823	0.0455698		-0.159984	1.52022
Transmembrane protein 41B	Q5BJD5	TMEM41B	1	6.5	1.2e-07	32513.8	HUMAN	Q5BJD5	0.0958546	-0.0754074	-0.498572	-0.0442602	0.173129	-0.147663	1	1	#DIV/0!	#DIV/0!	#DIV/0!	#DIV/0!	#DIV/0!	#DIV/0!		-0.159375	0.312156
Epsin-2	O95208	EPN2	1	1.1	4.4e-05	68482.2	HUMAN	O95208	-0.137944	-0.329429	-0.0107405	0.0591574	0.00945333	-0.0716201	1	1	#DIV/0!	#DIV/0!	#DIV/0!	#DIV/0!	#DIV/0!	#DIV/0!		-0.159371	0.723583
Zinc finger protein 564	Q8TBZ8	ZNF564	3	5.1	2e-08	63735.9	HUMAN	Q8TBZ8	-0.0124566	-0.277273	-0.188268	-0.0120903	0.0597147	-0.0497769	1	1	#DIV/0!	#DIV/0!	#DIV/0!	#DIV/0!	#DIV/0!	#DIV/0!		-0.159332	0.877464
E3 ubiquitin-protein ligase RNF149	Q8NC42	RNF149	3	10.8	9.6e-11	43164.9	HUMAN	Q8NC42	-0.142794	-0.14228	-0.192799	0.033401	0.0919656	-0.241524	4	3	0.155046	0.266804	0.189867	0.349312	0.322976	0.190745		-0.159291	0.506615
RalBP1-associated Eps domain-containing protein 2	Q8NFH8	REPS2	2	2.9	1.8e-08	71534.1	HUMAN	Q8NFH8	0.0244013	-0.245734	-0.254734	-0.280685	0.0493257	0.190422	2	2	0.17532	0.153184	0.00198956	0.0650296	0.0135574	0.059207		-0.158689	0.362512
Protein transport protein Sec24D	O94855	SEC24D	1	1	3.5e-07	113011	HUMAN	O94855	-0.198408	0.0760362	-0.353561	0.179514	-0.0587892	-0.140145	1	1	#DIV/0!	#DIV/0!	#DIV/0!	#DIV/0!	#DIV/0!	#DIV/0!		-0.158644	0.408801
Uncharacterized protein C12orf43	Q96C57	C12orf43	2	11.1	6.4e-10	28170.7	HUMAN	Q96C57	-0.0564685	-0.100997	-0.318326	0.0531266	0.057445	-0.119331	2	2	0.155358	0.63208	0.554408	0.0638404	0.00855376	0.0816055		-0.158597	0.713733
Keratin, type I cytoskeletal 10	P13645	KRT10	15	30.8	1.4e-18	58827.5	HUMAN	P13645	-0.352055	0.718632	-0.841118	0.0300075	0.0398114	-0.102844	21	10	0.259464	0.177417	0.30398	0.160987	0.204355	0.128281		-0.15818	0.11553
Plakophilin-1	Q13835	PKP1	1	1.6	3.1e-10	82861.3	HUMAN	Q13835	-0.0346576	0.347237	-0.786128	0.0688421	0.0147211	-0.0879337	1	1	#DIV/0!	#DIV/0!	#DIV/0!	#DIV/0!	#DIV/0!	#DIV/0!		-0.157849	0.176595
E3 ubiquitin-protein ligase RNF123	Q5XPI4	RNF123	11	9.9	1.6e-09	148516	HUMAN	Q5XPI4	-0.124558	-0.229964	-0.118895	-0.0288214	0.0739166	-0.0496458	17	11	0.10901	0.21396	0.193524	0.0870365	0.0678308	0.0949657		-0.157806	1.38709
Cysteine and histidine-rich domain-containing protein 1	Q9UHD1	CHORDC1	13	39.2	2.1e-16	37490.1	HUMAN	Q9UHD1	-0.141654	-0.206615	-0.125046	0.0111431	-0.0250702	0.0184249	18	13	0.151162	0.201292	0.141192	0.132527	0.0968573	0.0791824		-0.157772	2.31012
Protein AF-17	P55198	MLLT6	1	0.9	2.9e-10	112077	HUMAN	P55198	0.070669	-0.328051	-0.215304	-0.00964473	0.111434	-0.110353	1	1	#DIV/0!	#DIV/0!	#DIV/0!	#DIV/0!	#DIV/0!	#DIV/0!		-0.157562	0.501247
Uroporphyrinogen decarboxylase	P06132	UROD	11	28.6	2.2e-16	40787.3	HUMAN	P06132	-0.163456	-0.117794	-0.190688	-0.0203448	-0.121507	0.0760171	31	11	0.292936	0.352257	0.27604	0.181849	0.162493	0.155709		-0.157313	1.04483
Patatin-like phospholipase domain-containing protein 2	Q96AD5	PNPLA2	1	3.2	8e-07	55316.4	HUMAN	Q96AD5	-0.248039	-0.134225	-0.0893601	-0.0581945	0.0232253	0.0322708	2	1	#DIV/0!	#DIV/0!	#DIV/0!	#DIV/0!	#DIV/0!	#DIV/0!		-0.157208	1.32327
Centromere protein I	Q92674	CENPI	1	1.1	0.00015	86721.2	HUMAN	Q92674	-0.2258	-0.141348	-0.103469	0.0685838	-0.0465055	-0.0246862	1	1	#DIV/0!	#DIV/0!	#DIV/0!	#DIV/0!	#DIV/0!	#DIV/0!		-0.156872	1.43579
Aminoacyl tRNA synthase complex-interacting multifunctional protein 1	Q12904	AIMP1	11	36.5	4.8e-14	34353	HUMAN	Q12904	-0.117143	-0.159891	-0.193435	0.0269839	-0.0130256	-0.00731188	32	11	0.149918	0.201427	0.158751	0.131027	0.0717974	0.114435		-0.156823	2.48107
CDKN2AIP N-terminal-like protein	Q96HQ2	CDKN2AIPNL	1	6	1.6e-05	13196	HUMAN	Q96HQ2	-0.275294	0.0485516	-0.242072	-0.101544	0.0790724	0.0166769	1	1	#DIV/0!	#DIV/0!	#DIV/0!	#DIV/0!	#DIV/0!	#DIV/0!		-0.156272	0.596742
Squalene synthase	P37268	FDFT1	9	25.2	5.1e-15	48115.7	HUMAN	P37268	-0.0266763	-0.23592	-0.205768	0.0286909	-0.03599	-0.00513878	30	9	0.218394	0.277694	0.229074	0.0937806	0.106936	0.132512		-0.156121	1.05122
Eukaryotic translation initiation factor 4E transporter	Q9NRA8	EIF4ENIF1	5	6	3.8e-11	108202	HUMAN	Q9NRA8	-0.263596	-0.098857	-0.105504	0.0140653	0.0252843	-0.0506827	6	5	0.190629	0.231049	0.536532	0.104432	0.0252753	0.118955		-0.155986	1.21597
Ubiquitin-like protein ISG15	P05161	ISG15	2	10.3	0.00013	17887.7	HUMAN	P05161	-0.1689	-0.175727	-0.122949	-0.0210914	-0.000138906	0.0206257	2	2	0.156428	0.0314268	0.0211403	0.010975	0.0335071	0.0223671		-0.155859	2.79326
Late secretory pathway protein AVL9 homolog	Q8NBF6	AVL9	2	3.1	4.4e-06	71948	HUMAN	Q8NBF6	-0.210513	-0.163746	-0.0925159	0.0827651	-0.00805889	-0.0814408	2	2	0.16517	0.313964	0.247235	0.083853	0.0564936	0.0345372		-0.155592	1.22947
Charged multivesicular body protein 1b	Q7LBR1	CHMP1B	4	15.6	7.8e-06	22109.6	HUMAN	Q7LBR1	-0.291624	-0.0510084	-0.123517	-0.183162	0.0298248	0.109987	8	4	0.144398	0.0813272	0.233075	0.12602	0.0446249	0.093158		-0.155383	0.553256
Transcription factor jun-B	P17275	JUNB	1	4	5.6e-08	35879.6	HUMAN	P17275	-0.084547	-0.152142	-0.228876	-0.00180488	-0.0196935	0.017427	2	1	#DIV/0!	#DIV/0!	#DIV/0!	#DIV/0!	#DIV/0!	#DIV/0!		-0.155188	1.6326
Ceramide synthase 5	Q8N5B7	CERS5	1	2.6	3e-05	45752.5	HUMAN	Q8N5B7	-0.000119884	-0.367793	-0.0974463	-0.0772731	0.0821199	-0.00929185	1	1	#DIV/0!	#DIV/0!	#DIV/0!	#DIV/0!	#DIV/0!	#DIV/0!		-0.15512	0.57314
Ubiquitin-conjugating enzyme E2 B	P63146	UBE2B	1	7.9	1.9e-08	17312.5	HUMAN	P63146	-0.0517163	-0.0710642	-0.342013	-0.00426963	0.134102	-0.176131	2	1	#DIV/0!	#DIV/0!	#DIV/0!	#DIV/0!	#DIV/0!	#DIV/0!		-0.154931	0.464942
MOB kinase activator 3A	Q96BX8	MOB3A	2	6.9	0.00011	25464.6	HUMAN	Q96BX8	-0.149497	-0.208682	-0.104582	-0.0136936	0.0459313	-0.0351905	3	2	0.207616	0.20287	0.141251	0.00794425	0.0163087	0.00678721		-0.154254	1.77812
KN motif and ankyrin repeat domain-containing protein 2	Q63ZY3	KANK2	10	13.7	1.6e-09	91175.2	HUMAN	Q63ZY3	-0.109505	-0.202048	-0.150699	0.0585677	0.0411865	-0.0664655	17	10	0.280811	0.320059	0.367566	0.075995	0.103872	0.0635846		-0.154084	1.59822
Three-prime repair exonuclease 1	Q9NSU2	TREX1	1	2.7	4e-05	38923.3	HUMAN	Q9NSU2	-0.093011	-0.346073	-0.0212527	-0.0336749	0.0892453	-0.0600095	1	1	#DIV/0!	#DIV/0!	#DIV/0!	#DIV/0!	#DIV/0!	#DIV/0!		-0.153446	0.629425
39S ribosomal protein L23, mitochondrial	Q16540	MRPL23	1	9.8	1.7e-11	17781.3	HUMAN	Q16540	-0.17465	-0.240819	-0.0446218	-0.0311186	-0.000840549	-0.0358244	3	1	#DIV/0!	#DIV/0!	#DIV/0!	#DIV/0!	#DIV/0!	#DIV/0!		-0.153363	1.04725
Ubiquitin-associated domain-containing protein 1	Q9BSL1	UBAC1	12	23.7	2.1e-11	45338.8	HUMAN	Q9BSL1	-0.170518	-0.178953	-0.109768	0.0089862	-0.0292712	-0.0300663	29	12	0.2282	0.202291	0.151071	0.113131	0.11825	0.0667888		-0.153079	2.23992
WW domain-containing adapter protein with coiled-coil	Q9BTA9	WAC	6	11.4	6e-08	70724.8	HUMAN	Q9BTA9	-0.0114713	-0.266316	-0.181061	0.00196232	0.00655344	-0.0173788	6	6	0.119261	0.377623	0.27492	0.119817	0.0926222	0.169958		-0.152949	0.931696
Peptidyl-prolyl cis-trans isomerase G	Q13427	PPIG	3	3.3	8.4e-06	88617.9	HUMAN	Q13427	0.00582959	-0.275237	-0.1889	0.0129481	0.0398157	-0.043434	4	3	0.142818	0.155361	0.12868	0.122329	0.0221235	0.0952539		-0.152769	0.834222
Zinc finger CCCH domain-containing protein 4	Q9UPT8	ZC3H4	8	9.6	2.6e-11	140258	HUMAN	Q9UPT8	-0.0807003	-0.113191	-0.264285	0.0062797	0.0478143	-0.0300925	13	8	0.243287	0.486232	0.184958	0.0883756	0.108601	0.0805658		-0.152726	1.23983
Heterogeneous nuclear ribonucleoprotein A/B	Q99729	HNRNPAB	7	15.7	1.1e-10	36225.2	HUMAN	Q99729	-0.143585	-0.195782	-0.118788	0.105875	-0.0650137	-0.103106	42	5	0.0777791	0.157971	0.12643	0.0847757	0.105705	0.0341222		-0.152718	0.903522
Perilipin-3	O60664	PLIN3	13	32	1.9e-11	47075.4	HUMAN	O60664	-0.0971124	-0.0697448	-0.290761	0.000753343	0.061237	-0.077726	28	13	0.182352	0.407404	0.278235	0.124324	0.0958418	0.106142		-0.152539	0.851613
Mitogen-activated protein kinase kinase kinase kinase 4	O95819	MAP4K4	4	5	1.1e-12	142102	HUMAN	O95819	-0.0763629	-0.233705	-0.146522	-0.0508488	-0.0341517	0.0502894	4	3	0.0615672	0.110771	0.196351	0.0485601	0.0684028	0.085257		-0.152196	1.19668
Adhesion G protein-coupled receptor E2	Q9UHX3	ADGRE2	3	5.7	8.1e-11	90472.8	HUMAN	Q9UHX3	0.0222398	-0.27283	-0.205169	0.117808	-0.0409141	-0.0848595	3	1	#DIV/0!	#DIV/0!	#DIV/0!	#DIV/0!	#DIV/0!	#DIV/0!		-0.15192	0.618701
Signal transducing adapter molecule 1	Q92783	STAM	7	16.1	8.5e-12	59180.1	HUMAN	Q92783	-0.0593612	-0.22905	-0.165164	0.0140128	0.0366225	-0.00474549	19	6	0.135324	0.317971	0.289061	0.0537451	0.0475704	0.0416871		-0.151192	1.51183
Mediator of RNA polymerase II transcription subunit 8	Q96G25	MED8	2	7.5	4.4e-07	29080.2	HUMAN	Q96G25	-0.0663485	-0.15369	-0.232497	0.0371889	-0.0168348	-0.0224337	2	2	0.0622676	0.0431211	0.127564	0.0520533	0.0686138	0.014638		-0.150845	1.3594
Cytochrome c oxidase subunit 7C, mitochondrial	P15954	COX7C	2	28.6	2.3e-06	7245.6	HUMAN	P15954	-0.0454536	-0.0700617	-0.33649	-0.0915568	0.102165	-0.0141284	8	2	0.148264	0.137289	0.0320848	0.249039	0.107742	0.0863744		-0.150668	0.61683
Histone H2B type 1-M	Q99879	HIST1H2BM	11	54	4.4e-14	13989.4	HUMAN	Q99879	-0.214856	-0.0466481	-0.190298	-0.117851	-0.0359636	0.132877	5	2	0.29248	0.329097	0.243541	0.137716	0.172155	0.254483		-0.150601	0.726009
OTU domain-containing protein 4	Q01804	OTUD4	2	1.4	1e-06	124046	HUMAN	Q01804	-0.0218464	-0.160184	-0.269193	-0.0705354	0.0780807	-0.0191123	2	2	0.18935	0.0123774	0.385809	0.090828	0.0793006	0.17232		-0.150408	0.809121
Delta-aminolevulinic acid dehydratase	P13716	ALAD	3	11.5	1.6e-13	36295.2	HUMAN	P13716	-0.16283	0.00220157	-0.290149	-0.0558196	0.0526726	-0.0710178	10	3	0.16828	0.147013	0.149977	0.113452	0.11066	0.0577582		-0.150259	0.603682
Glucosamine 6-phosphate N-acetyltransferase	Q96EK6	GNPNAT1	2	9.8	3.6e-12	20749.3	HUMAN	Q96EK6	-0.214539	-0.0120015	-0.224157	0.0833349	-0.191291	0.0792304	5	2	0.130582	0.199913	0.116544	0.175242	0.12163	0.0708877		-0.150233	0.544361
U3 small nucleolar ribonucleoprotein protein MPP10	O00566	MPHOSPH10	4	9.1	1.7e-10	78864.4	HUMAN	O00566	0.0642723	-0.383787	-0.130899	0.0231891	0.110748	-0.115557	5	4	0.168984	0.643991	0.230199	0.155523	0.131061	0.0360457		-0.150138	0.46442
40S ribosomal protein S24	P62847	RPS24	5	29.3	6.1e-12	15423.3	HUMAN	P62847	-0.105761	-0.0896833	-0.254693	-0.0745609	0.0430058	0.060403	17	5	0.118953	0.289257	0.219697	0.206415	0.182695	0.104026		-0.150046	1.11236
Hemoglobin subunit epsilon	P02100	HBE1	2	11.6	1.4e-06	16203	HUMAN	P02100	0.0277458	-0.255664	-0.220149	-0.0736792	0.222886	-0.160633	4	1	#DIV/0!	#DIV/0!	#DIV/0!	#DIV/0!	#DIV/0!	#DIV/0!		-0.149356	0.424443
Treacle protein	Q13428	TCOF1	34	22.2	1.8e-11	152107	HUMAN	Q13428	-0.0721708	-0.227282	-0.14803	0.0475356	0.0362764	-0.0622885	74	34	0.174358	0.363156	0.523875	0.152306	0.105519	0.195628		-0.149161	1.2911
FK506-binding protein-like	Q9UIM3	FKBPL	4	12	4e-07	38176.6	HUMAN	Q9UIM3	-0.0356453	-0.202323	-0.209306	0.0958318	-0.0227622	-0.00700303	5	4	0.117024	0.146697	0.0895843	0.129679	0.185296	0.0747749		-0.149092	1.18553
39S ribosomal protein L30, mitochondrial	Q8TCC3	MRPL30	1	5	5.1e-05	18545.9	HUMAN	Q8TCC3	-0.150551	-0.236474	-0.0599789	-3.09193e-05	-0.00774289	0.00731147	2	1	#DIV/0!	#DIV/0!	#DIV/0!	#DIV/0!	#DIV/0!	#DIV/0!		-0.149001	1.35997
26S proteasome non-ATPase regulatory subunit 4	P55036	PSMD4	9	30	2.1e-11	40737	HUMAN	P55036	-0.203481	-0.171704	-0.0716184	0.010085	-0.00488197	-0.00382239	16	9	0.135348	0.13175	0.12281	0.100945	0.103673	0.113867		-0.148935	1.6936
Autophagy-related protein 2 homolog B	Q96BY7	ATG2B	9	4.6	2.3e-10	232765	HUMAN	Q96BY7	-0.136211	-0.187716	-0.122657	-0.0207124	0.0475891	0.000693426	9	8	0.133655	0.218669	0.209611	0.10469	0.0532221	0.104557		-0.148861	2.29879
Histone-lysine N-methyltransferase NSD2	O96028	NSD2	4	3.2	1.8e-09	152260	HUMAN	O96028	-0.118061	-0.223118	-0.105291	0.0387307	-0.0334663	-0.00142807	5	4	0.118506	0.262306	0.0958769	0.0510611	0.0262817	0.0310883		-0.148823	1.60744
E3 ubiquitin-protein ligase DTX3L	Q8TDB6	DTX3L	11	11.9	2.6e-13	83555.1	HUMAN	Q8TDB6	-0.175007	-0.14627	-0.125065	0.0023845	-0.00577916	-0.00246419	13	11	0.18075	0.154533	0.143471	0.0815914	0.107607	0.123652		-0.148781	3.25236
Interleukin-1 receptor antagonist protein	P18510	IL1RN	3	11.9	4.9e-07	20055.2	HUMAN	P18510	-0.116127	-0.180367	-0.146604	-0.0708856	0.0637245	0.00401391	6	3	0.0406445	0.0482593	0.013139	0.0316654	0.0707834	0.0821683		-0.147699	1.56413
Anaphase-promoting complex subunit 2	Q9UJX6	ANAPC2	3	4.1	5.2e-09	93828.9	HUMAN	Q9UJX6	-0.30834	-0.11546	-0.0188834	0.03047	0.0202297	-0.0151089	3	3	0.310468	0.370628	0.382012	0.0378045	0.158579	0.207601		-0.147561	0.859896
IQ motif and SEC7 domain-containing protein 1	Q6DN90	IQSEC1	13	18	9e-11	108315	HUMAN	Q6DN90	-0.156734	-0.172756	-0.112356	0.0123803	0.0507585	-0.000207908	19	13	0.174202	0.263025	0.26005	0.0643004	0.0952198	0.0838365		-0.147282	2.68271
Segment polarity protein dishevelled homolog DVL-2	O14641	DVL2	3	5.3	9.5e-12	78948.6	HUMAN	O14641	-0.00985687	-0.214379	-0.217179	0.0300929	0.0150436	-0.0488623	2	2	0.00961959	0.11921	0.128153	0.0337527	0.0610848	0.0994746		-0.147138	0.937297
Zinc finger protein 548	Q8NEK5	ZNF548	2	4.3	2.8e-05	62728.3	HUMAN	Q8NEK5	-0.05078	0.102995	-0.493574	-0.0418142	0.0649667	-0.025461	1	1	#DIV/0!	#DIV/0!	#DIV/0!	#DIV/0!	#DIV/0!	#DIV/0!		-0.14712	0.331496
Serine/threonine-protein phosphatase 4 regulatory subunit 2	Q9NY27	PPP4R2	4	8.6	3.5e-09	46898.4	HUMAN	Q9NY27	-0.133713	-0.139813	-0.167809	0.0259688	-0.0998808	0.037442	4	4	0.266817	0.427187	0.134747	0.183952	0.11602	0.162153		-0.147112	1.39182
Beta-adducin	P35612	ADD2	24	31	2.2e-11	80854.9	HUMAN	P35612	-0.0577903	-0.271062	-0.11247	-0.031015	0.0275638	-0.0121251	43	22	0.205996	0.282403	0.26643	0.158575	0.108798	0.133073		-0.147107	1.00511
ADP-ribosylation factor-related protein 1	Q13795	ARFRP1	1	4.5	6.1e-11	22614.3	HUMAN	Q13795	-0.113149	-0.229173	-0.0984668	0.0342197	0.010473	-0.0458612	1	1	#DIV/0!	#DIV/0!	#DIV/0!	#DIV/0!	#DIV/0!	#DIV/0!		-0.146929	1.42996
Cyclic AMP-dependent transcription factor ATF-1	P18846	ATF1	2	5.9	2.2e-06	29232.8	HUMAN	P18846	-0.126698	-0.101556	-0.210744	0.0136133	-0.0251982	0.0112577	1	1	#DIV/0!	#DIV/0!	#DIV/0!	#DIV/0!	#DIV/0!	#DIV/0!		-0.146333	1.8422
Transmembrane protein 179B	Q7Z7N9	TMEM179B	1	3.7	1.1e-06	23550.6	HUMAN	Q7Z7N9	-0.160833	-0.0546815	-0.222595	-0.0382324	0.0831456	-0.0486697	1	1	#DIV/0!	#DIV/0!	#DIV/0!	#DIV/0!	#DIV/0!	#DIV/0!		-0.146037	1.05035
Tumor protein p53-inducible nuclear protein 2	Q8IXH6	TP53INP2	1	3.6	1.6e-06	23980.2	HUMAN	Q8IXH6	-0.0757064	-0.333128	-0.0284428	0.000390624	-0.0490283	0.0470386	1	1	#DIV/0!	#DIV/0!	#DIV/0!	#DIV/0!	#DIV/0!	#DIV/0!		-0.145759	0.667619
Ethylmalonyl-CoA decarboxylase	Q9NTX5	ECHDC1	13	41	2.3e-11	33698.3	HUMAN	Q9NTX5	-0.178708	-0.164382	-0.0940482	-0.0324911	-0.00242666	0.0120729	35	13	0.149701	0.142796	0.2085	0.131357	0.105225	0.101926		-0.145713	2.03702
Drebrin-like protein	Q9UJU6	DBNL	9	26.7	2.9e-11	48207.7	HUMAN	Q9UJU6	-0.0218926	-0.164179	-0.250328	0.0677792	-0.0386097	-0.00653328	13	9	0.160941	0.283567	0.232407	0.170167	0.0994353	0.170604		-0.145467	0.972972
Calcineurin B homologous protein 3	Q96BS2	TESC	6	26.2	4.7e-11	24750.1	HUMAN	Q96BS2	-0.144797	-0.154447	-0.136627	-0.00547448	0.0128915	-0.0240487	10	6	0.0788182	0.232639	0.103909	0.062265	0.0457325	0.0524032		-0.145291	3.52998
Protein canopy homolog 3	Q9BT09	CNPY3	3	10.8	2.5e-10	30748.2	HUMAN	Q9BT09	-0.00177899	-0.197582	-0.236219	0.0535274	0.0128604	-0.0553762	6	3	0.0616146	0.153733	0.118226	0.0385514	0.0688347	0.0712788		-0.145193	0.874792
Zinc finger protein 84	P51523	ZNF84	4	4.3	4.9e-06	85458.3	HUMAN	P51523	-0.144925	-0.00245873	-0.286737	-0.116435	0.064015	-0.106243	4	4	0.430277	0.536399	0.510976	0.30937	0.362782	0.352319		-0.144707	0.383151
THAP domain-containing protein 7	Q9BT49	THAP7	2	4.5	6.1e-07	34414.4	HUMAN	Q9BT49	-0.32401	-0.204433	0.095519	0.0276914	0.0464828	-0.0772293	1	1	#DIV/0!	#DIV/0!	#DIV/0!	#DIV/0!	#DIV/0!	#DIV/0!		-0.144308	0.476082
DENN domain-containing protein 4C	Q5VZ89	DENND4C	11	6.7	1.5e-11	212712	HUMAN	Q5VZ89	-0.0854168	-0.139634	-0.207146	-0.017047	0.03931	0.00174495	10	10	0.205293	0.255233	0.182539	0.147337	0.131864	0.0986738		-0.144065	1.75884
Axin interactor, dorsalization-associated protein	Q96BJ3	AIDA	2	8.5	3.6e-08	35023.5	HUMAN	Q96BJ3	-0.002319	-0.17717	-0.252557	-0.0148378	-0.0259241	0.0318438	3	2	0.162604	0.115139	0.26222	0.0715842	0.154596	0.082246		-0.144015	0.86064
Hydroxymethylglutaryl-CoA synthase, cytoplasmic	Q01581	HMGCS1	18	34.6	9.2e-12	57294.1	HUMAN	Q01581	-0.069364	-0.268388	-0.0941293	0.0558023	-0.0406545	-0.0304308	83	18	0.288154	0.209182	0.199825	0.15288	0.130168	0.121106		-0.14396	0.931369
Gasdermin-D	P57764	GSDMD	2	5.8	6.4e-12	52801.5	HUMAN	P57764	-0.0902711	-0.220394	-0.11994	0.0434443	0.0111567	-0.059717	2	2	0.14788	0.1014	0.11512	0.0355125	0.107794	0.0751105		-0.143535	1.33306
AP-2 complex subunit alpha-2	O94973	AP2A2	13	11.7	2.3e-13	103961	HUMAN	O94973	-0.102021	-0.185531	-0.141429	-0.0214161	-0.0250274	0.0202297	16	12	0.166117	0.165218	0.17539	0.172001	0.0897855	0.0991114		-0.142994	2.05312
Serine/threonine-protein phosphatase 6 regulatory subunit 3	Q5H9R7	PPP6R3	10	14.8	2.4e-12	97670	HUMAN	Q5H9R7	-0.0997848	-0.180297	-0.148413	0.0680393	-0.00238079	-0.10012	15	10	0.191279	0.302424	0.201343	0.0795442	0.103455	0.158999		-0.142832	1.14208
E3 ubiquitin-protein ligase TRIM21	P19474	TRIM21	6	12	8.8e-09	54170.2	HUMAN	P19474	-0.102851	-0.195124	-0.130061	0.0416353	-0.0149251	-0.0214546	7	6	0.113168	0.232926	0.162297	0.0577656	0.0544346	0.0287263		-0.142679	1.88357
Membrane transport protein XK	P51811	XK	1	2	9.5e-05	50902.7	HUMAN	P51811	0.0188743	-0.168384	-0.277485	-0.0837416	0.0766165	0.00266765	1	1	#DIV/0!	#DIV/0!	#DIV/0!	#DIV/0!	#DIV/0!	#DIV/0!		-0.142331	0.648474
Embryonic stem cell-specific 5-hydroxymethylcytosine-binding protein	Q96FZ2	HMCES	5	13.8	7.6e-11	40575.3	HUMAN	Q96FZ2	-0.207204	-0.102316	-0.1167	0.0632221	0.00305762	-0.015276	7	5	0.201035	0.268143	0.15304	0.0769254	0.127805	0.0805565		-0.142073	1.76628
MORC family CW-type zinc finger protein 3	Q14149	MORC3	9	10.3	1.4e-12	107114	HUMAN	Q14149	-0.0597387	-0.240302	-0.125715	-0.00732541	-0.0212693	0.0128447	19	9	0.0923099	0.285769	0.174136	0.103592	0.116196	0.045504		-0.141919	1.1969
Leucine-rich repeat-containing protein 57	Q8N9N7	LRRC57	7	27.6	9.6e-08	26754.4	HUMAN	Q8N9N7	-0.10355	-0.2255	-0.0964494	0.0164428	0.0418548	0.00638125	10	7	0.106024	0.119899	0.0779022	0.11925	0.071472	0.0767928		-0.141833	1.71247
Proteasome subunit beta type-4	P28070	PSMB4	6	28.8	4.4e-20	29204.5	HUMAN	P28070	-0.114428	-0.195074	-0.114962	-0.00835741	-0.0468814	0.06154	21	6	0.221559	0.245572	0.202091	0.135548	0.12553	0.100433		-0.141488	1.58704
Syntaxin-16	O14662	STX16	4	11.4	1.4e-11	37031.5	HUMAN	O14662	-0.230473	-0.103918	-0.0897743	0.00827514	0.0133635	-0.0341644	5	4	0.074215	0.23723	0.173568	0.09327	0.0655201	0.0428901		-0.141388	1.3585
B-cell receptor-associated protein 31	P51572	BCAP31	7	24.8	1.1e-09	27991.8	HUMAN	P51572	-0.113055	-0.166188	-0.144735	0.0231109	0.014159	0.0253242	14	7	0.208465	0.372703	0.331469	0.157347	0.141493	0.0976294		-0.141326	3.29372
Guanine nucleotide exchange factor for Rab-3A	Q8TBN0	RAB3IL1	9	28.3	7.5e-14	42637	HUMAN	Q8TBN0	-0.175595	-0.161934	-0.0852928	-0.0274967	-0.049393	0.0391601	18	9	0.117652	0.196218	0.135222	0.0989124	0.0723571	0.0927021		-0.140941	1.53019
Mediator of RNA polymerase II transcription subunit 27	Q6P2C8	MED27	1	6.1	4.2e-10	35432.1	HUMAN	Q6P2C8	0.197418	-0.28803	-0.330828	0.16279	-0.0441434	-0.134977	1	1	#DIV/0!	#DIV/0!	#DIV/0!	#DIV/0!	#DIV/0!	#DIV/0!		-0.14048	0.285282
Proline-rich protein PRCC	Q92733	PRCC	3	8.6	1.7e-13	52418.2	HUMAN	Q92733	0.160198	-0.556632	-0.024595	0.13364	0.0173565	-0.101571	4	3	0.10787	0.647504	0.0876581	0.157539	0.220196	0.42191		-0.140343	0.280001
Nuclear envelope pore membrane protein POM 121	Q96HA1	POM121	3	2.3	3.8e-08	127721	HUMAN	Q96HA1	-0.078646	-0.132784	-0.208595	-0.0120799	0.0706012	-0.052651	4	3	0.651195	0.347918	0.246076	0.144729	0.0597427	0.142729		-0.140009	1.2733
Keratinocyte-associated transmembrane protein 2	Q8NC54	KCT2	2	7.5	8.2e-10	29235	HUMAN	Q8NC54	-0.0148577	-0.329429	-0.0748517	0.11907	-0.0445958	-0.0826001	3	2	0.108819	0.137782	0.132869	0.00163846	0.0120587	0.0105402		-0.139713	0.526068
Polyglutamine-binding protein 1	O60828	PQBP1	3	12.8	5.4e-06	30472.5	HUMAN	O60828	-0.0365045	-0.296052	-0.0863267	0.000874492	0.0416203	-0.0908387	4	3	0.363833	0.64628	1.23169	0.24156	0.0986626	0.221482		-0.139628	0.627166
Inositol hexakisphosphate and diphosphoinositol-pentakisphosphate kinase 2	O43314	PPIP5K2	16	13.9	2e-13	140408	HUMAN	O43314	-0.139861	-0.0723698	-0.206519	0.0162863	-0.0188196	0.000595266	17	9	0.173375	0.136125	0.141727	0.0760682	0.0961439	0.108324		-0.139583	1.5922
14-3-3 protein theta	P27348	YWHAQ	18	42.9	1.2e-15	27764.5	HUMAN	P27348	-0.158708	-0.14568	-0.114329	0.0563545	0.01682	0.0101552	23	11	0.225825	0.34572	0.17825	0.213246	0.15245	0.126108		-0.139572	2.99218
Peroxisome assembly factor 2	Q13608	PEX6	2	4.3	1.4e-10	104062	HUMAN	Q13608	-0.0979363	-0.264684	-0.0560856	-0.0127105	0.0744432	-0.0698469	2	2	0.114012	0.00687438	0.080845	0.0472345	0.0770278	0.134201		-0.139569	0.831961
Zinc finger protein 567	Q8N184	ZNF567	1	1.2	1.9e-05	75164.9	HUMAN	Q8N184	-0.219706	-0.197728	-0.000340696	-0.0127859	0.184419	-0.196832	1	1	#DIV/0!	#DIV/0!	#DIV/0!	#DIV/0!	#DIV/0!	#DIV/0!		-0.139258	0.42932
Zinc finger protein 649	Q9BS31	ZNF649	2	3.4	5.1e-09	57683.9	HUMAN	Q9BS31	-0.459661	0.057614	-0.0154111	0.175347	-0.0572337	-0.136603	1	1	#DIV/0!	#DIV/0!	#DIV/0!	#DIV/0!	#DIV/0!	#DIV/0!		-0.139153	0.28753
Interleukin-1 receptor-associated kinase 4	Q9NWZ3	IRAK4	4	9.1	2.3e-09	51530.2	HUMAN	Q9NWZ3	-0.107369	-0.204748	-0.103857	0.00266833	0.00298267	-0.0055091	5	4	0.121383	0.120812	0.127865	0.0191755	0.0280158	0.0401988		-0.138658	1.85667
Protein NEDD1	Q8NHV4	NEDD1	7	12.6	1.9e-10	71966.7	HUMAN	Q8NHV4	-0.0510863	-0.259812	-0.105059	0.0351602	0.0276175	-0.00840146	9	7	0.0928812	0.177808	0.169456	0.0717512	0.0627169	0.10988		-0.138652	1.15236
Ornithine aminotransferase, mitochondrial	P04181	OAT	8	18.2	6.6e-13	48535.3	HUMAN	P04181	-0.168547	-0.144429	-0.102775	-0.0144159	0.017964	-4.13879e-05	27	8	0.21107	0.23574	0.188902	0.139685	0.0836421	0.105284		-0.138584	2.54874
28S ribosomal protein S12, mitochondrial	O15235	MRPS12	3	19.6	8.9e-05	15173	HUMAN	O15235	-0.184027	-0.098845	-0.131833	-0.00258913	0.0719958	-0.0731457	4	3	0.198036	0.17553	0.0736428	0.0176257	0.0420998	0.0624736		-0.138235	1.3174
Cytochrome b5	P00167	CYB5A	3	20.9	4.2e-09	15330.2	HUMAN	P00167	-0.212501	-0.110688	-0.0913422	-0.0203752	0.085429	-0.0694207	6	3	0.12908	0.17194	0.229691	0.0578783	0.0811103	0.0514631		-0.138177	1.08652
Epsin-1	Q9Y6I3	EPN1	5	9.2	1.8e-09	60293.8	HUMAN	Q9Y6I3	-0.10689	-0.172161	-0.134452	0.0927018	-0.0985312	-0.0373998	6	5	0.117122	0.224582	0.161094	0.191153	0.168772	0.142277		-0.137834	0.972221
H/ACA ribonucleoprotein complex subunit 2	Q9NX24	NHP2	2	19	8.5e-09	17201.2	HUMAN	Q9NX24	-0.00104793	-0.163102	-0.24935	-0.0376985	0.090304	-0.0491431	6	2	0.0407326	0.137176	0.109786	0.023493	0.000662527	0.0394909		-0.137833	0.747115
Apoptotic chromatin condensation inducer in the nucleus	Q9UKV3	ACIN1	18	14.8	3.2e-20	151863	HUMAN	Q9UKV3	0.0159307	-0.216994	-0.210587	0.0480756	0.0499768	-0.0690893	34	17	0.196353	0.735728	0.400655	0.0969241	0.0998611	0.151182		-0.137217	0.786934
Mitogen-activated protein kinase 9	P45984	MAPK9	1	3.3	3.2e-09	48139.5	HUMAN	P45984	-0.0958924	-0.316437	0.00257065	0.17508	-0.143482	-0.050441	1	1	#DIV/0!	#DIV/0!	#DIV/0!	#DIV/0!	#DIV/0!	#DIV/0!		-0.136586	0.415107
Glutamyl-tRNA(Gln) amidotransferase subunit C, mitochondrial	O43716	GATC	2	17.6	2.3e-08	15086.2	HUMAN	O43716	-0.102253	-0.14081	-0.166134	0.058731	-0.0646891	-0.00682637	2	2	0.133483	0.288717	0.212943	0.189206	0.12625	0.0769032		-0.136399	1.51859
Protoporphyrinogen oxidase	P50336	PPOX	15	35.8	7.6e-18	50765.7	HUMAN	P50336	-0.183203	-0.0858705	-0.140115	0.0117431	-0.0310828	0.0136395	41	15	0.199624	0.239432	0.1306	0.15355	0.0806356	0.164241		-0.136396	1.87739
Histone RNA hairpin-binding protein	Q14493	SLBP	2	7.8	4.4e-05	31285.9	HUMAN	Q14493	-0.151099	-0.154928	-0.101271	0.131454	0.0352237	-0.187506	3	2	0.000848852	0.10867	0.00563857	0.0143337	0.0692697	0.0983986		-0.135766	0.600589
Endophilin-B1	Q9Y371	SH3GLB1	8	17.8	2.2e-08	40796.7	HUMAN	Q9Y371	-0.154446	-0.132651	-0.119741	0.021432	-0.000698738	-0.0376139	8	7	0.151499	0.317089	0.168426	0.0706499	0.118255	0.0462754		-0.135613	2.5406
Ubiquitin/ISG15-conjugating enzyme E2 L6	O14933	UBE2L6	3	14.4	6.6e-06	17768.9	HUMAN	O14933	-0.10486	-0.157933	-0.142663	0.0304175	0.0597397	-0.132335	3	3	0.171005	0.196902	0.142749	0.0589399	0.0509352	0.103982		-0.135152	0.915137
Serine/threonine-protein kinase WNK1	Q9H4A3	WNK1	19	7.9	1.9e-11	250796	HUMAN	Q9H4A3	-0.0589175	-0.174155	-0.170867	-0.00435145	0.0261305	-0.0244521	20	15	0.18251	0.278196	0.247524	0.109125	0.105114	0.118347		-0.134646	1.52059
CLIP-associating protein 2	O75122	CLASP2	10	9.3	1.2e-11	141134	HUMAN	O75122	-0.0675453	-0.217689	-0.118497	-0.0391065	0.033102	0.0387822	15	9	0.103333	0.213552	0.148629	0.0803332	0.0820802	0.106331		-0.134577	1.34193
26S proteasome non-ATPase regulatory subunit 7	P51665	PSMD7	3	6.2	5.5e-09	37025.7	HUMAN	P51665	-0.148229	-0.15033	-0.104675	-0.105723	-0.015804	0.0130615	9	3	0.175046	0.269821	0.208295	0.14849	0.114444	0.0595652		-0.134411	1.19224
26S proteasome non-ATPase regulatory subunit 5	Q16401	PSMD5	4	7.5	2.4e-09	56196.2	HUMAN	Q16401	-0.179552	-0.113229	-0.109424	-0.0320645	-0.00899429	0.0188591	10	4	0.0453964	0.172166	0.0977682	0.124036	0.16301	0.180276		-0.134068	2.02203
E3 ubiquitin-protein ligase RNF5	Q99942	RNF5	1	3.9	7.2e-07	19881.6	HUMAN	Q99942	-0.21775	-0.0823012	-0.101671	0.0170875	-0.0172975	5.13326e-06	1	1	#DIV/0!	#DIV/0!	#DIV/0!	#DIV/0!	#DIV/0!	#DIV/0!		-0.133908	1.43298
Semaphorin-4B	Q9NPR2	SEMA4B	1	1.1	3.9e-07	92194	HUMAN	Q9NPR2	0.00790717	-0.304494	-0.104928	0.112621	0.00635697	-0.129114	1	1	#DIV/0!	#DIV/0!	#DIV/0!	#DIV/0!	#DIV/0!	#DIV/0!		-0.133838	0.494647
Schlafen family member 13	Q68D06	SLFN13	2	2.1	7.7e-07	102046	HUMAN	Q68D06	-0.103418	-0.14755	-0.150096	0.0225345	0.0405867	-0.062042	4	2	0.177765	0.0411046	0.0852324	0.0833077	0.0537239	0.134323		-0.133688	1.72699
N-acetyltransferase ESCO2	Q56NI9	ESCO2	3	7.3	1e-15	68307.6	HUMAN	Q56NI9	-0.104442	-0.128076	-0.167946	-0.0555162	0.00528752	0.0286163	5	3	0.155707	1.15942	0.20442	0.0368369	0.0417419	0.031526		-0.133488	1.81036
Protein yippee-like 1	O60688	YPEL1	1	6.7	1.4e-05	13574.7	HUMAN	O60688	-0.218167	-0.125524	-0.0565609	0.0460943	0.01565	-0.0639713	1	1	#DIV/0!	#DIV/0!	#DIV/0!	#DIV/0!	#DIV/0!	#DIV/0!		-0.133417	1.09108
Tetratricopeptide repeat protein 4	O95801	TTC4	5	13.7	5.7e-11	44678.9	HUMAN	O95801	-0.0533568	-0.200331	-0.146123	0.031761	0.0238663	-0.0630803	6	5	0.127045	0.178118	0.206719	0.0263018	0.0456925	0.0441466		-0.13327	1.16959
Armadillo repeat-containing protein 8	Q8IUR7	ARMC8	11	16.3	4.5e-10	75510	HUMAN	Q8IUR7	-0.123484	-0.221156	-0.0540903	-0.0311222	0.0112675	0.0156025	16	11	0.139163	0.15649	0.193014	0.187147	0.271519	0.325621		-0.13291	1.2186
Palmitoyltransferase ZDHHC5	Q9C0B5	ZDHHC5	3	3.6	1.6e-08	77545.4	HUMAN	Q9C0B5	0.0592043	-0.384187	-0.0731594	-0.0567145	0.0533511	-0.077393	4	3	0.029612	0.239179	0.0541129	0.114226	0.0443377	0.120132		-0.132714	0.314556
Regulation of nuclear pre-mRNA domain-containing protein 2	Q5VT52	RPRD2	7	5.9	5.4e-09	156021	HUMAN	Q5VT52	-0.0150295	-0.246285	-0.136477	0.0569887	-0.00259802	-0.0368024	7	7	0.143357	0.212118	0.364288	0.113306	0.0861819	0.228849		-0.132597	0.894272
Small integral membrane protein 20	Q8N5G0	SMIM20	2	32.8	1.1e-08	7702.1	HUMAN	Q8N5G0	0.0432655	-0.21627	-0.224441	0.0767429	-0.00861364	-0.0736868	4	2	0.00459178	0.20897	0.14136	0.0739449	0.0534103	0.0262077		-0.132482	0.59546
Pyruvate kinase PKLR	P30613	PKLR	18	36.6	1.7e-15	61830.7	HUMAN	P30613	-0.198501	-0.104818	-0.0927841	0.0163145	-0.0203814	0.00932136	98	17	0.181792	0.348219	0.24714	0.173799	0.112906	0.202956		-0.132034	1.71685
Transcription factor Sp4	Q02446	SP4	2	4.6	2.3e-08	81985.6	HUMAN	Q02446	-0.212753	-0.130208	-0.0522111	0.0212448	0.047362	-0.0789781	2	2	0.00516379	0.112427	0.0302219	0.111006	0.046862	0.170009		-0.131724	0.99842
Phosducin-like protein	Q13371	PDCL	2	6	4.5e-08	34281.9	HUMAN	Q13371	-0.0898042	-0.1005	-0.204643	-0.00730062	-0.0389696	0.0425006	3	2	0.0755989	0.122549	0.321477	0.0549676	0.0126754	0.066797		-0.131649	1.3936
Multiple myeloma tumor-associated protein 2	Q9BU76	MMTAG2	4	16	1.7e-09	29412.1	HUMAN	Q9BU76	-0.0884756	-0.111078	-0.19536	0.0234631	-0.0190838	-0.0603823	5	4	0.28707	0.0686238	0.198009	0.0946776	0.0732483	0.0736678		-0.131638	1.30552
Glycylpeptide N-tetradecanoyltransferase 1	P30419	NMT1	10	17.7	9.7e-11	56806.7	HUMAN	P30419	-0.14881	-0.13561	-0.110412	0.00331316	-0.00275627	0.0120287	24	10	0.718324	0.901941	0.875052	0.810134	0.46746	0.860255		-0.131611	3.45158
Charged multivesicular body protein 1a	Q9HD42	CHMP1A	10	28.6	8.4e-08	21703	HUMAN	Q9HD42	-0.0808871	-0.213162	-0.100519	0.0324391	-0.0059078	0.0409449	17	10	0.147004	0.256376	0.129524	0.159654	0.105449	0.118727		-0.131523	1.61476
Methyl-CpG-binding domain protein 2	Q9UBB5	MBD2	3	8.5	1.5e-08	43254.9	HUMAN	Q9UBB5	-0.027241	-0.0783833	-0.288768	0.0611405	0.0151264	-0.079829	4	3	0.123712	0.299908	0.232996	0.119043	0.180785	0.0642769		-0.131464	0.653777
Zinc finger and BTB domain-containing protein 21	Q9ULJ3	ZBTB21	1	0.9	2.5e-09	118871	HUMAN	Q9ULJ3	0.038711	-0.212198	-0.220666	-0.0356338	0.158069	-0.138276	1	1	#DIV/0!	#DIV/0!	#DIV/0!	#DIV/0!	#DIV/0!	#DIV/0!		-0.131385	0.445742
Peptidyl-prolyl cis-trans isomerase NIMA-interacting 4	Q9Y237	PIN4	3	21.4	6.7e-07	13810.1	HUMAN	Q9Y237	-0.124331	-0.13654	-0.131209	0.0297981	-0.0215932	-0.00870174	5	3	0.153599	0.0401099	0.0475256	0.136091	0.0425065	0.15031		-0.130693	2.92749
Clathrin interactor 1	Q14677	CLINT1	11	18.7	6.7e-12	68260.1	HUMAN	Q14677	-0.086826	-0.148471	-0.156364	0.0493676	0.0159668	-0.0181751	18	11	0.150875	0.182301	0.155304	0.103821	0.113361	0.0986705		-0.130554	2.11873
Geminin	O75496	GMNN	3	15.3	2.6e-08	23565.3	HUMAN	O75496	0.133114	-0.146758	-0.377928	-0.035564	0.00843598	-0.0234639	7	3	0.0912849	0.0940272	0.316509	0.0774933	0.0327173	0.0599043		-0.130524	0.313149
TSC22 domain family protein 2	O75157	TSC22D2	4	3.5	1.9e-08	79228.9	HUMAN	O75157	-0.165833	-0.10617	-0.119511	-0.0391626	-0.0746734	0.107317	1	1	#DIV/0!	#DIV/0!	#DIV/0!	#DIV/0!	#DIV/0!	#DIV/0!		-0.130505	1.02905
Charged multivesicular body protein 6	Q96FZ7	CHMP6	1	4	1.4e-05	23485	HUMAN	Q96FZ7	-0.115642	-0.0968478	-0.178951	0.0354194	0.063028	-0.104191	2	1	#DIV/0!	#DIV/0!	#DIV/0!	#DIV/0!	#DIV/0!	#DIV/0!		-0.13048	1.05226
Elongation of very long chain fatty acids protein 5	Q9NYP7	ELOVL5	2	4.7	7e-06	35293.7	HUMAN	Q9NYP7	-0.031435	-0.289422	-0.070323	0.12777	-0.0368941	-0.115367	3	2	0.0198878	0.134173	0.07649	0.139729	0.229248	0.0767796		-0.130393	0.495558
Cellular nucleic acid-binding protein	P62633	CNBP	5	28.8	4.3e-12	19462.9	HUMAN	P62633	-0.0342711	-0.205805	-0.151076	-0.0356211	0.0293769	-0.0692521	10	5	0.0775112	0.0831584	0.059438	0.0553954	0.0815764	0.124131		-0.130384	0.837607
BRCA1-associated protein	Q7Z569	BRAP	6	11.7	1.2e-09	67305.2	HUMAN	Q7Z569	-0.0948801	-0.20259	-0.0933683	0.0450355	0.0292408	-0.0786019	10	6	0.0250746	0.149522	0.110991	0.0832468	0.125938	0.153452		-0.130279	1.14166
Canalicular multispecific organic anion transporter 1	Q92887	ABCC2	2	0.8	-1	174209	HUMAN	Q92887	-0.301516	0.00453062	-0.0914838	-0.00329241	-0.119214	0.113154	2	1	#DIV/0!	#DIV/0!	#DIV/0!	#DIV/0!	#DIV/0!	#DIV/0!		-0.12949	0.489013
Ran-binding protein 10	Q6VN20	RANBP10	4	8.7	2e-10	67257.3	HUMAN	Q6VN20	-0.0651931	-0.158989	-0.163584	0.0351074	-0.0133974	-0.0234596	10	4	0.102687	0.302788	0.0429779	0.0722182	0.0655188	0.0110794		-0.129255	1.60229
Ataxin-7-like protein 3B	Q96GX2	ATXN7L3B	3	37.1	8e-15	10771.2	HUMAN	Q96GX2	-0.124931	-0.195776	-0.0670493	-0.0164506	0.0608324	-0.0601148	6	3	0.920551	0.981939	1.1552	1.01367	0.743751	1.02332		-0.129252	1.1359
ATP synthase-coupling factor 6, mitochondrial	P18859	ATP5J	5	28.7	5.6e-12	12587.6	HUMAN	P18859	-0.070886	-0.123056	-0.193672	-0.183451	0.043104	0.142433	15	5	0.232556	0.480333	0.195105	0.266684	0.25358	0.292884		-0.129205	0.560749
Phosphatidylinositide phosphatase SAC2	Q9Y2H2	INPP5F	2	1.5	0.00026	128408	HUMAN	Q9Y2H2	-0.202608	-0.188171	0.00360556	0.00549548	0.131021	-0.16433	2	2	0.0326698	0.0693443	0.113798	0.0153059	0.180315	0.20401		-0.129058	0.480217
Protein FAM133B	Q5BKY9	FAM133B	3	9.7	3.3e-06	28385.2	HUMAN	Q5BKY9	-0.0869333	-0.159224	-0.141011	0.00373728	0.0314932	-0.0360277	3	3	0.153033	0.101938	0.12879	0.155355	0.0432238	0.110112		-0.129056	1.93354
Ribonucleoside-diphosphate reductase large subunit	P23921	RRM1	17	20.5	-1	90071	HUMAN	P23921	-0.0637662	-0.169531	-0.153537	-0.00520137	0.018384	-0.0129543	49	17	0.153678	0.151163	0.106009	0.150123	0.0901566	0.114255		-0.128945	1.70706
Mediator of RNA polymerase II transcription subunit 12	Q93074	MED12	4	1.6	5.9e-08	243084	HUMAN	Q93074	-0.0716798	-0.0938509	-0.220697	0.000992546	0.0461175	-0.0488254	4	4	0.12054	0.187708	0.242759	0.117316	0.171051	0.0861082		-0.128742	1.11799
Golgi to ER traffic protein 4 homolog	Q7L5D6	GET4	4	11.3	4.4e-14	36504.6	HUMAN	Q7L5D6	-0.13404	-0.133843	-0.117266	0.0644535	-0.0820157	0.00335642	5	4	0.105786	0.259024	0.195509	0.128808	0.118078	0.073752		-0.128383	1.34948
Plasma membrane calcium-transporting ATPase 2	Q01814	ATP2B2	8	6.2	3e-12	136878	HUMAN	Q01814	-0.194791	-0.192378	0.00203832	-0.284125	0.106973	0.139855	1	1	#DIV/0!	#DIV/0!	#DIV/0!	#DIV/0!	#DIV/0!	#DIV/0!		-0.128377	0.313935
Retinoblastoma-like protein 2	Q08999	RBL2	1	1.1	3.5e-05	128368	HUMAN	Q08999	-0.0182267	-0.157489	-0.208821	-0.086067	0.0383453	0.0440124	1	1	#DIV/0!	#DIV/0!	#DIV/0!	#DIV/0!	#DIV/0!	#DIV/0!		-0.128179	0.828591
Arf-GAP domain and FG repeat-containing protein 1	P52594	AGFG1	6	11	1.4e-11	58260.6	HUMAN	P52594	-0.0149787	-0.233582	-0.135913	-0.00983104	0.00497098	0.00813091	13	6	0.184342	0.290291	0.116498	0.247114	0.0927651	0.249008		-0.128158	0.953162
Nucleolar and spindle-associated protein 1	Q9BXS6	NUSAP1	6	13.8	4.4e-10	49452.2	HUMAN	Q9BXS6	-0.0185185	-0.0475799	-0.318151	-0.0287871	0.0535583	-0.0257876	8	6	0.062763	0.232996	0.160483	0.0691227	0.112981	0.115517		-0.128083	0.57342
Tubulin alpha-4A chain	P68366	TUBA4A	13	32.4	8.7e-17	49924.9	HUMAN	P68366	-0.0763755	-0.242912	-0.0649053	-0.0253402	0.0273081	-0.00899042	5	2	0.0129728	0.167548	0.111467	0.0141937	0.0360979	0.0142689		-0.128064	0.989291
Nuclear ubiquitous casein and cyclin-dependent kinase substrate 1	Q9H1E3	NUCKS1	3	10.3	1.9e-06	27296.6	HUMAN	Q9H1E3	-0.0593534	-0.304026	-0.0202925	-0.0918616	-0.0217066	0.100275	12	3	0.125177	0.611048	0.202325	0.159358	0.0778286	0.138059		-0.127891	0.51563
Thioredoxin	P10599	TXN	2	21	4e-09	11737.6	HUMAN	P10599	0.00424761	-0.2539	-0.133672	0.0281267	0.0143993	-0.0548858	18	2	0.0253401	0.0351553	0.0211491	0.051739	0.0440482	0.0219697		-0.127775	0.716614
Coiled-coil domain-containing protein 9	Q9Y3X0	CCDC9	3	5.5	1.2e-06	59703.5	HUMAN	Q9Y3X0	-0.129031	-0.164942	-0.0893305	0.0255862	-0.0240953	-0.00514736	8	3	0.085943	0.108864	0.0599427	0.0441063	0.116522	0.126056		-0.127768	2.07267
Clathrin light chain B	P09497	CLTB	3	11.4	2.4e-09	25190.7	HUMAN	P09497	0.0538583	-0.0414788	-0.395463	0.0830683	0.0352267	-0.053428	9	3	0.0751682	0.0459957	0.11881	0.0851638	0.0333193	0.0366803		-0.127695	0.451503
Eukaryotic translation initiation factor 3 subunit J	O75822	EIF3J	6	23.6	4e-11	29062.6	HUMAN	O75822	-0.0683617	-0.152413	-0.161868	0.027284	-0.0443019	-0.0190277	24	6	0.178364	0.162566	0.113794	0.128401	0.0946287	0.121067		-0.127548	1.4732
RNA-binding protein 39	Q14498	RBM39	11	19.6	1.4e-11	59380.1	HUMAN	Q14498	-0.164291	-0.123916	-0.0943014	0.0694435	-0.0274719	-0.00940171	24	11	0.287115	0.177159	0.29193	0.141538	0.137462	0.186614		-0.127503	1.7346
Ubiquitin carboxyl-terminal hydrolase MINDY-3	Q9H8M7	MINDY3	3	9.4	2.6e-10	49725	HUMAN	Q9H8M7	-0.0136694	-0.16744	-0.201341	0.00022073	-0.067718	0.0644703	3	3	0.230666	0.268507	0.342573	0.560857	0.299485	0.609425		-0.127484	0.848705
Histone acetyltransferase type B catalytic subunit	O14929	HAT1	10	18.9	1.7e-15	49513	HUMAN	O14929	-0.158491	-0.166499	-0.0565633	-0.0315877	-0.00180647	0.0298832	20	10	0.138405	0.251926	0.116744	0.19206	0.106488	0.130711		-0.127184	1.47582
Nuclear fragile X mental retardation-interacting protein 2	Q7Z417	NUFIP2	9	18.4	1.5e-21	76121.7	HUMAN	Q7Z417	-0.0154105	-0.259333	-0.106299	0.0859728	-0.0125164	-0.0260371	12	9	0.243112	0.236816	0.254417	0.117488	0.103698	0.103914		-0.127014	0.833789
Alpha-adducin	P35611	ADD1	16	24.3	5e-15	80955.8	HUMAN	P35611	-0.141505	-0.137837	-0.101622	0.0317963	0.00486382	-0.0363043	31	14	0.117466	0.205132	0.0938343	0.152813	0.0803752	0.11118		-0.126988	2.24467
Cytosolic Fe-S cluster assembly factor NUBP1	P53384	NUBP1	5	20.9	4.6e-12	34534.8	HUMAN	P53384	-0.0659674	-0.212694	-0.101248	0.0448392	0.0381434	-0.0835215	16	5	0.254913	0.194962	0.116769	0.086377	0.0910255	0.0650457		-0.126636	0.974711
Proteasome subunit alpha type-1	P25786	PSMA1	9	30.4	4.1e-13	29555.9	HUMAN	P25786	-0.0589836	-0.192406	-0.128183	-0.0351649	-0.000357723	-0.000495073	24	9	0.0800642	0.25698	0.164799	0.197838	0.120292	0.101158		-0.126524	1.33211
Kinesin-like protein KIF26A	Q9ULI4	KIF26A	5	3.1	2.7e-08	194591	HUMAN	Q9ULI4	-0.193349	-0.157234	-0.0287375	-0.00557825	0.0777563	-0.0404571	7	5	0.228101	0.320644	0.21617	0.0779254	0.062152	0.0727791		-0.12644	1.05484
Neurofilament medium polypeptide	P07197	NEFM	2	1.9	1.5e-07	102473	HUMAN	P07197	-0.220921	-0.095753	-0.0617513	0.148881	0.0400778	-0.212365	1	1	#DIV/0!	#DIV/0!	#DIV/0!	#DIV/0!	#DIV/0!	#DIV/0!		-0.126142	0.431104
R3H domain-containing protein 1	Q15032	R3HDM1	3	3.5	2.2e-13	120697	HUMAN	Q15032	-0.0944085	-0.0683534	-0.214765	0.0338495	0.00869367	-0.22686	3	3	0.175268	0.420414	0.152936	0.119885	0.118612	0.147282		-0.125842	0.273361
Growth hormone-inducible transmembrane protein	Q9H3K2	GHITM	3	4.6	7.1e-07	37205.6	HUMAN	Q9H3K2	-0.0723557	-0.191162	-0.112884	0.129864	-0.0413265	-0.0237535	4	3	0.181128	0.174841	0.0809516	0.100488	0.0997667	0.144851		-0.125467	1.07013
Sec1 family domain-containing protein 1	Q8WVM8	SCFD1	14	23.7	6.5e-15	72380.5	HUMAN	Q8WVM8	-0.170872	-0.121243	-0.0842467	-0.0277302	0.00936159	0.0394605	32	14	0.12814	0.340333	0.129822	0.129847	0.128212	0.0745705		-0.125454	1.8544
GRIP1-associated protein 1	Q4V328	GRIPAP1	9	15.1	1.1e-12	95990.3	HUMAN	Q4V328	-0.173943	-0.0308546	-0.171118	-0.0673974	0.0457339	0.0363575	13	9	0.125421	0.206763	0.152626	0.150415	0.107834	0.108876		-0.125305	1.02677
Nuclear pore complex protein Nup153	P49790	NUP153	26	20.5	1.9e-12	153940	HUMAN	P49790	-0.0232427	-0.222185	-0.130466	0.0221156	0.0212003	-0.0239649	56	26	0.147045	0.204569	0.203977	0.119638	0.0819998	0.0784775		-0.125298	1.04065
Chromobox protein homolog 2	Q14781	CBX2	3	4.9	1.6e-09	56081.1	HUMAN	Q14781	-0.149154	-0.111119	-0.115613	-0.168642	-0.0736155	0.122421	3	3	0.088569	0.651254	0.170389	0.24116	0.180725	0.0973346		-0.125295	0.420455
Spectrin alpha chain, erythrocytic 1	P02549	SPTA1	75	30.4	4.7e-14	280017	HUMAN	P02549	-0.103068	-0.178689	-0.0931809	-0.0210786	0.0220285	-0.00165356	220	75	0.1839	0.243563	0.154207	0.123602	0.125413	0.112337		-0.124979	1.86132
Jupiter microtubule associated homolog 2	Q9H910	JPT2	6	34.2	3.9e-11	20063.5	HUMAN	Q9H910	-0.108783	-0.0726073	-0.193224	0.106537	0.0244895	-0.0914878	13	6	0.152107	0.271026	0.492892	0.162123	0.0896283	0.198632		-0.124871	0.955187
Pericentriolar material 1 protein	Q15154	PCM1	25	14.8	2.5e-13	228535	HUMAN	Q15154	-0.104691	-0.19779	-0.0719308	0.00713972	0.0146939	-0.0093398	43	25	0.190788	0.378193	0.184064	0.122539	0.121159	0.125244		-0.124804	1.54895
Metalloendopeptidase OMA1, mitochondrial	Q96E52	OMA1	2	3.6	1.4e-07	60120.8	HUMAN	Q96E52	-0.0707838	-0.238691	-0.0647591	0.0792953	-0.00948816	-0.0826999	2	2	0.101626	0.160543	0.214195	0.142193	0.16319	0.0126486		-0.124745	0.749875
14-3-3 protein beta/alpha	P31946	YWHAB	17	47.6	5.8e-12	28082.6	HUMAN	P31946	-0.12075	-0.154668	-0.0986123	-0.0273111	0.00433434	0.0362641	17	5	0.249924	0.128924	0.148964	0.0946211	0.0657564	0.0415283		-0.124677	2.2037
cAMP-regulated phosphoprotein 19	P56211	ARPP19	2	17.9	4.3e-14	12323.1	HUMAN	P56211	0.0314922	-0.295893	-0.107849	0.011	0.0287665	-0.040665	1	1	#DIV/0!	#DIV/0!	#DIV/0!	#DIV/0!	#DIV/0!	#DIV/0!		-0.124083	0.566299
Ragulator complex protein LAMTOR2	Q9Y2Q5	LAMTOR2	1	7.2	3.4e-06	13507.6	HUMAN	Q9Y2Q5	-0.134327	-0.258043	0.0205523	0.16788	-0.133687	-0.051258	3	1	#DIV/0!	#DIV/0!	#DIV/0!	#DIV/0!	#DIV/0!	#DIV/0!		-0.123939	0.416737
Syntaxin-5	Q13190	STX5	8	27.6	1.4e-10	39672.9	HUMAN	Q13190	-0.144181	-0.113645	-0.113536	-0.0596548	0.0222084	0.0489526	9	8	0.135834	0.130641	0.0750168	0.138993	0.110338	0.0838095		-0.123787	1.69218
Ras-specific guanine nucleotide-releasing factor RalGPS2	Q86X27	RALGPS2	2	2.9	1.9e-07	65167.7	HUMAN	Q86X27	-0.210795	-0.0464618	-0.113577	-0.0220391	0.019575	0.00011048	2	2	0.110136	0.0891799	0.0939679	0.0566142	0.0868442	0.0322903		-0.123611	1.17392
PQ-loop repeat-containing protein 1	Q8N2U9	PQLC1	2	6.6	2.2e-06	30477.9	HUMAN	Q8N2U9	-0.261898	0.0157027	-0.124177	-0.00984205	-0.00458067	0.0122396	4	2	0.0714804	0.0381057	0.0300809	0.0210082	0.00785962	0.0138355		-0.123457	0.695395
Calcium-binding and coiled-coil domain-containing protein 2	Q13137	CALCOCO2	5	11.4	4e-06	52254.3	HUMAN	Q13137	0.0765474	-0.303761	-0.142451	0.0308525	0.000647893	-0.0485174	6	5	0.145898	0.173892	0.151456	0.233282	0.275541	0.0914563		-0.123222	0.449199
Cold-inducible RNA-binding protein	Q14011	CIRBP	6	30.2	1.1e-09	18648.1	HUMAN	Q14011	-0.104999	-0.15331	-0.110927	0.0147209	-0.0831097	0.0462936	14	5	0.160974	0.145432	0.0934272	0.0769213	0.106094	0.123318		-0.123079	1.29685
Methionine-R-sulfoxide reductase B2, mitochondrial	Q9Y3D2	MSRB2	1	4.9	0.00018	19536.4	HUMAN	Q9Y3D2	-0.219546	-0.11305	-0.0365178	0.0469623	-0.0236151	-0.0245193	1	1	#DIV/0!	#DIV/0!	#DIV/0!	#DIV/0!	#DIV/0!	#DIV/0!		-0.123038	0.989547
U6 snRNA-associated Sm-like protein LSm1	O15116	LSM1	1	12.8	4.8e-07	15179.5	HUMAN	O15116	-0.156676	-0.155719	-0.0562031	0.076935	-0.148874	0.0611139	1	1	#DIV/0!	#DIV/0!	#DIV/0!	#DIV/0!	#DIV/0!	#DIV/0!		-0.122866	0.676731
Dynactin subunit 2	Q13561	DCTN2	12	31.2	7.2e-12	44231.4	HUMAN	Q13561	-0.0355469	-0.146863	-0.185827	0.0104235	-0.00217783	-0.0349512	26	12	0.155045	0.361507	0.220482	0.117424	0.0605361	0.0890822		-0.122745	1.13879
Polymerase delta-interacting protein 3	Q9BY77	POLDIP3	10	29.2	5.5e-13	46089.7	HUMAN	Q9BY77	-0.0641192	-0.118153	-0.184462	0.0297215	0.0179383	-0.0192293	18	10	0.124204	0.2206	0.10512	0.105814	0.0760863	0.0781097		-0.122245	1.59794
AP-2 complex subunit mu	Q96CW1	AP2M1	12	25.7	2.5e-15	49655.1	HUMAN	Q96CW1	-0.137929	-0.140206	-0.0885251	0.0372703	0.00414017	-0.0278021	25	12	0.0930134	0.181338	0.109063	0.113053	0.10594	0.0866887		-0.12222	2.13211
Inactive phospholipase C-like protein 2	Q9UPR0	PLCL2	3	3.7	8.4e-10	125867	HUMAN	Q9UPR0	-0.13877	-0.147292	-0.0804743	0.0644488	0.00279262	-0.0703952	3	3	0.0995587	0.165267	0.0450907	0.0866179	0.0898407	0.00509177		-0.122179	1.28305
Deoxynucleotidyltransferase terminal-interacting protein 2	Q5QJE6	DNTTIP2	16	26.1	9.6e-13	84469.7	HUMAN	Q5QJE6	-0.0332814	-0.182192	-0.151044	0.00116954	-0.00553743	0.00335924	20	16	0.143076	0.259064	0.140589	0.103317	0.0953085	0.106387		-0.122172	1.25881
Nuclear transcription factor Y subunit alpha	P23511	NFYA	1	5.5	9.8e-10	36877	HUMAN	P23511	-0.133608	-0.106233	-0.126658	0.018797	0.154754	-0.195833	2	1	#DIV/0!	#DIV/0!	#DIV/0!	#DIV/0!	#DIV/0!	#DIV/0!		-0.122166	0.487913
Islet cell autoantigen 1	Q05084	ICA1	5	12.6	4e-09	54645.4	HUMAN	Q05084	-0.0928033	-0.173045	-0.0992706	0.0568593	-0.00634861	-0.0211857	9	5	0.0944911	0.256941	0.174074	0.12584	0.0835559	0.0626122		-0.121706	1.69688
D-beta-hydroxybutyrate dehydrogenase, mitochondrial	Q02338	BDH1	4	7.3	4.2e-09	38157.5	HUMAN	Q02338	-0.110731	-0.0663411	-0.187846	0.0964452	-0.202816	0.094233	5	4	0.106644	0.163149	0.200665	0.188821	0.125063	0.0744904		-0.121639	0.484651
Methylmalonyl-CoA mutase, mitochondrial	P22033	MUT	14	19.5	1.2e-13	83135.2	HUMAN	P22033	-0.128514	-0.142862	-0.0933527	-0.0126327	-0.00267282	-0.00203757	25	14	0.278049	0.25276	0.262185	0.297098	0.287918	0.282277		-0.121576	2.80821
Tubulin gamma-1 chain	P23258	TUBG1	5	9.5	5.6e-10	51170.4	HUMAN	P23258	-0.177322	-0.157865	-0.0294498	-0.0373567	0.0398837	-0.00476161	13	5	0.192038	0.256287	0.194948	0.0888616	0.0822156	0.040259		-0.121546	1.10279
60S ribosomal protein L35	P42766	RPL35	3	13.8	1.7e-05	14551.6	HUMAN	P42766	-0.0319645	0.0197243	-0.35139	-0.127547	-0.0838579	0.292605	4	3	0.247844	0.222103	0.0978751	0.262992	0.182194	0.330487		-0.12121	0.34792
BRCA1-A complex subunit RAP80	Q96RL1	UIMC1	2	2.6	7.6e-06	79728.1	HUMAN	Q96RL1	-0.0860355	-0.0832129	-0.193771	0.0481008	0.00489909	-0.0583242	2	2	0.0355537	0.134764	0.0880286	0.0721394	0.11142	0.0387879		-0.121006	1.17424
Protein MMS22-like	Q6ZRQ5	MMS22L	8	6.8	1.8e-12	142322	HUMAN	Q6ZRQ5	-0.108999	-0.154588	-0.0989202	0.0384798	-0.0205997	0.0237197	9	8	0.0611219	0.283882	0.110044	0.0269241	0.12989	0.101626		-0.120835	2.2623
Cysteine and histidine-rich protein 1	Q6ZMK1	CYHR1	2	3.9	0.00067	40703.4	HUMAN	Q6ZMK1	-0.138922	-0.109007	-0.114476	-0.0572861	0.0122453	0.0404601	2	2	0.00139354	0.158032	0.0395823	0.102825	0.0221416	0.0744003		-0.120802	1.76143
Phosphatidylinositol 3-kinase regulatory subunit alpha	P27986	PIK3R1	3	3.9	6.1e-07	83599.1	HUMAN	P27986	-0.0875756	-0.304745	0.0304162	0.103592	-0.0976971	-0.0152325	2	2	0.0838245	0.151425	0.0765906	0.0693789	0.089638	0.00933558		-0.120635	0.441666
Iron-sulfur cluster assembly 1 homolog, mitochondrial	Q9BUE6	ISCA1	1	10.1	1e-06	14179.4	HUMAN	Q9BUE6	-0.151639	-0.225992	0.0168079	0.0785619	-0.0278127	-0.0541994	1	1	#DIV/0!	#DIV/0!	#DIV/0!	#DIV/0!	#DIV/0!	#DIV/0!		-0.120275	0.653217
Putative peptidyl-tRNA hydrolase PTRHD1	Q6GMV3	PTRHD1	3	24.3	9.1e-11	15805.5	HUMAN	Q6GMV3	-0.1357	-0.0988352	-0.126283	0.0143006	0.0438938	-0.0397213	11	3	0.143964	0.26724	0.188036	0.050736	0.0350916	0.0194801		-0.120273	2.03336
Ubiquitin-conjugating enzyme E2 Q2	Q8WVN8	UBE2Q2	3	9.1	0.0003	42818.6	HUMAN	Q8WVN8	-0.121962	-0.00953187	-0.22813	0.0658659	-0.0278913	-0.0403277	1	1	#DIV/0!	#DIV/0!	#DIV/0!	#DIV/0!	#DIV/0!	#DIV/0!		-0.119875	0.767157
Protein kintoun	Q9NVR5	DNAAF2	1	1.6	9.9e-07	91115.2	HUMAN	Q9NVR5	-0.0742733	-0.214442	-0.0706883	0.0767833	0.058987	-0.14624	1	1	#DIV/0!	#DIV/0!	#DIV/0!	#DIV/0!	#DIV/0!	#DIV/0!		-0.119801	0.607836
Abl interactor 1	Q8IZP0	ABI1	4	11.4	1.3e-09	55081.3	HUMAN	Q8IZP0	-0.0225318	-0.279635	-0.0568101	-0.0197451	0.0313172	0.00609047	6	4	0.090639	0.16565	0.223129	0.0857775	0.0510226	0.121941		-0.119659	0.698493
Interferon regulatory factor 3	Q14653	IRF3	2	8.2	3.1e-11	47219.7	HUMAN	Q14653	-0.0577179	-0.189128	-0.110904	0.192972	-0.195292	-0.147076	3	2	0.454113	0.49685	0.475084	0.318719	0.234217	0.293043		-0.11925	0.210252
BSD domain-containing protein 1	Q9NW68	BSDC1	3	7.2	8.9e-10	47163.6	HUMAN	Q9NW68	-0.157527	-0.0495784	-0.150055	-0.031904	0.0162735	0.115856	4	3	0.0843524	0.276703	0.0932951	0.129596	0.110922	0.0652229		-0.119053	1.2832
WD repeat-containing protein 76	Q9H967	WDR76	5	8.1	1.2e-13	69769.9	HUMAN	Q9H967	-0.116979	-0.160435	-0.0795672	-0.0198811	0.020336	0.00685431	5	5	0.146956	0.150183	0.0995739	0.0604405	0.0416792	0.0601063		-0.118994	2.01087
Serine/arginine-rich splicing factor 10	O75494	SRSF10	3	9.9	5.5e-09	31300.8	HUMAN	O75494	-0.187427	0.0384446	-0.20757	0.0284637	-0.129444	-0.0470941	6	3	0.206538	0.188624	0.215344	0.149709	0.123057	0.0984415		-0.118851	0.311528
Zinc finger protein 148	Q9UQR1	ZNF148	3	3.7	7.7e-09	88976.9	HUMAN	Q9UQR1	-0.112446	-0.0156676	-0.224049	0.00653212	-0.0322357	0.0329392	4	3	0.140032	0.215284	0.242587	0.0566244	0.127516	0.140186		-0.117388	0.884388
Transmembrane 9 superfamily member 3	Q9HD45	TM9SF3	5	9.3	2.5e-10	67888.9	HUMAN	Q9HD45	-0.108006	-0.173609	-0.0704887	0.030565	-0.0131248	0.10411	11	5	0.119598	0.166455	0.144631	0.16541	0.108688	0.0919842		-0.117368	1.58942
Heterogeneous nuclear ribonucleoprotein M	P52272	HNRNPM	68	45.5	6.4e-15	77516.4	HUMAN	P52272	-0.143001	-0.182054	-0.0270366	0.047018	-0.134907	0.0401525	230	68	0.181087	0.244248	0.168349	0.188321	0.1447	0.12038		-0.117364	0.601087
Serotransferrin	P02787	TF	40	52	4.6e-19	77064.7	HUMAN	P02787	-0.0802627	-0.14316	-0.12833	3.61926e-05	0.0257142	-0.0445885	490	40	0.152405	0.312323	0.192235	0.13533	0.140282	0.13364		-0.117251	1.78071
Zinc finger CCHC domain-containing protein 8	Q6NZY4	ZCCHC8	11	16.4	1.2e-10	78578	HUMAN	Q6NZY4	-0.0405797	-0.141091	-0.169493	0.0558604	0.0290862	-0.0348335	18	11	0.135505	0.351541	0.294239	0.119831	0.0949761	0.101561		-0.117055	1.31941
ADP-ribosylation factor 4	P18085	ARF4	6	18.3	6.2e-10	20511	HUMAN	P18085	-0.211978	-0.101542	-0.0369634	0.0281339	-0.156269	0.0879378	12	6	0.299238	0.317942	0.11475	0.231783	0.182714	0.136038		-0.116828	0.505561
AP-3 complex subunit mu-1	Q9Y2T2	AP3M1	2	9.3	1.2e-12	46939.6	HUMAN	Q9Y2T2	-0.0825542	-0.187795	-0.0800922	0.00780002	-0.0798795	0.0545946	3	2	0.188423	0.201665	0.12049	0.2293	0.12122	0.111303		-0.116814	0.980692
Erythroferrone	Q4G0M1	ERFE	1	4	2e-05	37279.2	HUMAN	Q4G0M1	-0.0623261	-0.199603	-0.0882533	0.0849095	0.0224489	-0.114509	1	1	#DIV/0!	#DIV/0!	#DIV/0!	#DIV/0!	#DIV/0!	#DIV/0!		-0.116727	0.722647
YTH domain-containing family protein 2	Q9Y5A9	YTHDF2	6	10.2	4.8e-10	62334.7	HUMAN	Q9Y5A9	0.0191461	-0.228653	-0.140652	0.0506273	0.019012	-0.0566706	8	4	0.273034	0.278571	0.27083	0.0768053	0.140463	0.0531673		-0.11672	0.696403
Nuclear pore complex protein Nup214	P35658	NUP214	23	13.8	1.8e-15	213621	HUMAN	P35658	-0.0653229	-0.138465	-0.146238	-0.0334361	0.0221151	0.0150956	33	23	0.210901	0.260175	0.253064	0.118459	0.0929925	0.0984803		-0.116675	1.71436
Cyclic AMP-responsive element-binding protein 1	P16220	CREB1	4	15.2	6.4e-12	36688.4	HUMAN	P16220	-0.0527513	-0.0535725	-0.243203	0.1487	-0.0838004	-0.0985267	3	3	0.0746143	0.169981	0.148537	0.149115	0.109937	0.0921667		-0.116509	0.442925
Trafficking protein particle complex subunit 6B	Q86SZ2	TRAPPC6B	6	29.1	9.2e-08	17983.1	HUMAN	Q86SZ2	-0.0165062	-0.327095	-0.00560337	0.0797187	-0.0701838	0.0132314	7	6	0.147448	0.300307	0.158467	0.142015	0.0877317	0.0753434		-0.116402	0.471367
Mitochondrial import inner membrane translocase subunit Tim8 B	Q9Y5J9	TIMM8B	1	9.6	0.00011	9343.6	HUMAN	Q9Y5J9	-0.00754827	-0.140898	-0.200444	-0.00637608	0.0891522	-0.0915976	2	1	#DIV/0!	#DIV/0!	#DIV/0!	#DIV/0!	#DIV/0!	#DIV/0!		-0.116297	0.664573
Ras-related protein Rab-18	Q9NP72	RAB18	7	36.9	1.8e-11	22977.3	HUMAN	Q9NP72	-0.0783813	-0.156559	-0.113273	0.0566512	0.00186155	-0.0488466	14	7	0.153822	0.118322	0.121911	0.0575117	0.0833996	0.0489256		-0.116071	1.45971
3'-5' exoribonuclease 1	Q8IV48	ERI1	8	21.8	9.8e-14	40064.3	HUMAN	Q8IV48	-0.00096007	-0.311263	-0.0359402	0.0264407	-0.0242205	0.00820017	22	8	0.114334	0.2538	0.152761	0.157145	0.0822607	0.0956729		-0.116054	0.530469
Junctional adhesion molecule A	Q9Y624	F11R	3	12	6.9e-16	32583.4	HUMAN	Q9Y624	-0.0356497	-0.277318	-0.0349897	0.000896666	0.0294322	-0.082758	5	3	0.0342208	0.309131	0.309355	0.091161	0.0366848	0.105316		-0.115986	0.4911
ER membrane protein complex subunit 10	Q5UCC4	EMC10	2	9.5	4.7e-09	27347.1	HUMAN	Q5UCC4	-0.215359	-0.110269	-0.021489	-0.39869	0.29035	-0.194566	6	2	0.382001	0.375354	0.437598	0.241406	0.218321	0.368841		-0.115706	0.023243
Folliculin	Q8NFG4	FLCN	6	11.9	1.3e-10	64473.9	HUMAN	Q8NFG4	-0.0758703	-0.120825	-0.149147	-0.0464905	-0.00831826	0.0349052	7	6	0.250992	0.447522	0.323402	0.331566	0.268065	0.199164		-0.115281	1.57303
Rab GTPase-activating protein 1-like, isoform 10	B7ZAP0	RABGAP1L	2	7.5	0.0003	29038.2	HUMAN	B7ZAP0	-0.12126	-0.110971	-0.113182	-0.0147035	0.0130196	-0.000433564	2	2	0.0102952	0.191118	0.174204	0.0641793	0.0198011	0.0835217		-0.115138	3.73555
[F-actin]-monooxygenase MICAL2	O94851	MICAL2	2	2.8	7.5e-12	126690	HUMAN	O94851	-0.0178683	-0.160162	-0.167325	-0.022036	-0.000314598	0.0218471	2	2	0.00206509	0.0899068	0.0913504	0.00438858	0.019751	0.0237068		-0.115118	1.07441
Peroxisomal multifunctional enzyme type 2	P51659	HSD17B4	18	25.7	1.1e-13	79687	HUMAN	P51659	-0.125337	-0.133414	-0.0865031	-0.0575772	0.00331215	0.0144698	40	18	0.136102	0.186721	0.093775	0.18455	0.193244	0.180527		-0.115085	1.72587
(E3-independent) E2 ubiquitin-conjugating enzyme	Q9C0C9	UBE2O	10	9.9	6e-14	141295	HUMAN	Q9C0C9	-0.046805	-0.140965	-0.157452	-0.00767416	0.0539625	-0.00421209	17	10	0.236745	0.269087	0.162638	0.138229	0.101944	0.102914		-0.115074	1.49934
Integrin beta-1	P05556	ITGB1	14	16.8	2.2e-12	88416.2	HUMAN	P05556	-0.092225	-0.106917	-0.145647	0.0200649	0.0326314	-0.0361998	33	14	0.109078	0.241792	0.202663	0.107738	0.0976464	0.139392		-0.11493	1.98096
F-actin-capping protein subunit alpha-2	P47755	CAPZA2	7	43	3.8e-14	32949.4	HUMAN	P47755	-0.0737333	-0.17343	-0.0972512	0.0259069	0.00243689	0.00519898	8	6	0.218327	0.274637	0.231305	0.103865	0.0386693	0.0721256		-0.114805	1.816
Integrin-linked kinase-associated serine/threonine phosphatase 2C	Q9H0C8	ILKAP	7	18.9	3.8e-11	42906.9	HUMAN	Q9H0C8	-0.139551	-0.10401	-0.100816	-0.0125007	0.0416657	0.0225138	11	7	0.102647	0.373453	0.161819	0.251164	0.0880852	0.41662		-0.114792	2.55276
Peptidyl-prolyl cis-trans isomerase A	P62937	PPIA	10	35.8	1.2e-08	18012.7	HUMAN	P62937	-0.069879	-0.231346	-0.0426174	0.106355	-0.0275182	-0.0676364	61	7	0.17446	0.481307	0.200533	0.16351	0.198668	0.0903636		-0.114614	0.68129
Replication factor C subunit 1	P35251	RFC1	9	8.4	1.4e-09	128256	HUMAN	P35251	-0.0457538	-0.0526246	-0.245441	-0.0025419	-0.038389	0.0393897	11	9	0.122312	0.32038	0.192835	0.106491	0.114587	0.0501276		-0.114606	0.758101
WW domain-binding protein 2	Q969T9	WBP2	3	11.9	3.9e-12	28087.2	HUMAN	Q969T9	-0.127415	-0.203165	-0.0121068	-0.041277	-0.0243261	-0.00645901	7	3	0.117864	0.0939985	0.0347335	0.0500059	0.058108	0.105985		-0.114229	0.732188
GTPase KRas	P01116	KRAS	3	13.2	6.9e-09	21656	HUMAN	P01116	-0.11851	-0.149849	-0.0741604	-0.0711898	-0.0180086	0.0710667	3	2	0.0865838	0.121854	0.0512512	0.228034	0.14417	0.0693794		-0.114173	1.08271
Ras-related protein Rab-1A	P62820	RAB1A	10	49.8	1.9e-11	22678	HUMAN	P62820	-0.131496	-0.100405	-0.109659	-0.0561746	-0.0244243	0.0324448	7	4	0.151272	0.18833	0.118167	0.162008	0.141257	0.115545		-0.113853	1.62534
DDB1- and CUL4-associated factor 6	Q58WW2	DCAF6	8	11.2	6.5e-15	96292.8	HUMAN	Q58WW2	-0.0629463	-0.199917	-0.0775895	0.0974554	0.0113365	-0.11145	9	8	0.193432	0.316983	0.235373	0.0695201	0.0886886	0.10625		-0.113484	0.68712
Sorting nexin-3	O60493	SNX3	5	25.3	2.9e-09	18762.5	HUMAN	O60493	-0.213671	-0.0985245	-0.0281214	0.0325243	-0.00066181	0.0148745	10	4	0.177427	0.179408	0.143313	0.0900272	0.114821	0.0985969		-0.113439	1.1046
Calcium-binding and coiled-coil domain-containing protein 1	Q9P1Z2	CALCOCO1	5	7.8	3.2e-08	77336.9	HUMAN	Q9P1Z2	-0.1715	-0.0739946	-0.0947738	0.0177881	0.000725134	-0.0232808	9	5	0.132264	0.167308	0.124646	0.0842072	0.0416751	0.115363		-0.113423	1.60376
Protein IWS1 homolog	Q96ST2	IWS1	7	6.5	1.7e-12	91955.3	HUMAN	Q96ST2	-0.0397158	-0.234818	-0.065111	-0.00122202	-0.00937329	0.0105259	13	7	0.113671	0.277544	0.109172	0.171508	0.108882	0.084579		-0.113215	0.855174
Histone H3.1	P68431	HIST1H3A	4	23.5	3.7e-07	15404.2	HUMAN	P68431	-0.131646	-0.0193612	-0.188107	-0.0697872	0.0357053	0.0287922	79	1	#DIV/0!	#DIV/0!	#DIV/0!	#DIV/0!	#DIV/0!	#DIV/0!		-0.113038	0.85984
U5 small nuclear ribonucleoprotein 40 kDa protein	Q96DI7	SNRNP40	12	34.2	3e-15	39310.9	HUMAN	Q96DI7	-0.0495454	-0.176488	-0.112285	-0.0560913	0.0558661	-0.112737	24	12	0.474317	0.520405	0.444151	0.414626	0.386753	0.496466		-0.112773	0.537932
Endoribonuclease LACTB2	Q53H82	LACTB2	7	27.4	1.5e-14	32805.9	HUMAN	Q53H82	-0.077967	-0.178528	-0.0812331	0.0371547	0.01959	-0.0428395	12	7	0.199197	0.15374	0.22906	0.133716	0.0733236	0.0792819		-0.112576	1.3387
Peptidyl-prolyl cis-trans isomerase-like 4	Q8WUA2	PPIL4	9	17.5	1.6e-10	57225.6	HUMAN	Q8WUA2	-0.107852	-0.176701	-0.0523743	0.062607	0.0107463	-0.0520071	14	9	0.235651	0.237958	0.234742	0.0734483	0.0905865	0.0741976		-0.112309	1.14854
Alpha-1,6-mannosyl-glycoprotein 2-beta-N-acetylglucosaminyltransferase	Q10469	MGAT2	7	21.5	6.5e-17	51550.7	HUMAN	Q10469	-0.0808022	-0.124469	-0.131392	0.118846	-0.0516081	-0.0760476	9	7	0.325078	0.279831	0.21492	0.202487	0.151252	0.159084		-0.112221	0.797513
High mobility group protein B3	O15347	HMGB3	7	27	1.7e-11	22980.2	HUMAN	O15347	-0.119065	-0.0986169	-0.11876	-0.0210337	-0.0113341	0.00666897	16	6	0.0811078	0.154085	0.0787145	0.160119	0.130655	0.086553		-0.112147	3.21685
PEST proteolytic signal-containing nuclear protein	Q8WW12	PCNP	4	25.8	1.3e-10	18925	HUMAN	Q8WW12	-0.0966994	-0.070831	-0.168296	-0.00165585	0.0146007	-0.00351337	8	4	0.0881873	0.036901	0.158686	0.0586153	0.0557462	0.0262583		-0.111942	1.74613
Putative deoxyribonuclease TATDN3	Q17R31	TATDN3	1	2.9	5.7e-05	30333.3	HUMAN	Q17R31	-0.142601	-0.0894723	-0.103461	-0.0775143	0.0865761	-0.0138239	1	1	#DIV/0!	#DIV/0!	#DIV/0!	#DIV/0!	#DIV/0!	#DIV/0!		-0.111845	1.02844
BRISC and BRCA1-A complex member 2	Q9NXR7	BABAM2	3	8.1	5e-10	43552.1	HUMAN	Q9NXR7	-0.0493865	-0.198526	-0.087554	0.0489338	0.0473542	-0.125783	5	3	0.0280001	0.128227	0.107235	0.0305402	0.0863753	0.0873412		-0.111822	0.626904
Rab11 family-interacting protein 1	Q6WKZ4	RAB11FIP1	6	5.4	6.5e-10	137168	HUMAN	Q6WKZ4	0.0445522	-0.198051	-0.180372	0.0277781	-0.0089915	0.0199404	12	6	0.0802972	0.28774	0.178216	0.118625	0.0905894	0.102545		-0.11129	0.7201
Tyrosine-protein kinase Lyn	P07948	LYN	10	18	2e-11	58574.6	HUMAN	P07948	-0.141074	-0.18311	-0.0095713	0.0574022	-0.0195836	-0.0235928	14	8	0.131066	0.184	0.156117	0.121195	0.0990206	0.0393452		-0.111252	0.925942
Centromere protein L	Q8N0S6	CENPL	2	6.1	1.9e-09	38998.1	HUMAN	Q8N0S6	-0.0763774	-0.102593	-0.154757	-0.0913479	0.0831476	0.00167358	2	2	0.136674	0.143356	0.0119453	0.031768	0.037291	0.069232		-0.111242	0.919155
Nuclear cap-binding protein subunit 1	Q09161	NCBP1	7	10.6	1.8e-12	91840.3	HUMAN	Q09161	-0.0453165	-0.227052	-0.0613232	-0.0117426	-0.0438962	0.044215	10	7	0.0874079	0.194375	0.0988831	0.152723	0.125519	0.137959		-0.111231	0.779407
Sodium/potassium-transporting ATPase subunit beta-3	P54709	ATP1B3	5	14.3	7.8e-11	31512.9	HUMAN	P54709	-0.0525698	-0.197808	-0.0832874	-0.0419349	0.0672824	-0.0219949	12	5	0.0863865	0.135869	0.0694171	0.0303647	0.0512744	0.0681356		-0.111222	0.947014
Centrosomal protein of 97 kDa	Q8IW35	CEP97	5	6.6	7.3e-10	96981.9	HUMAN	Q8IW35	-0.0429605	-0.187005	-0.103533	-0.0416749	0.0446939	-0.00650599	6	5	0.0506609	0.233054	0.118169	0.0486889	0.0593623	0.0294182		-0.111166	1.06134
E3 ubiquitin-protein ligase NRDP1	Q9H4P4	RNF41	3	12	2.3e-07	35905.5	HUMAN	Q9H4P4	-0.102904	-0.135601	-0.094975	0.0309209	0.0056184	-0.0352902	4	3	0.100506	0.197889	0.0789263	0.0256118	0.0437907	0.014849		-0.11116	2.08259
Protein phosphatase inhibitor 2	P41236	PPP1R2	3	15.6	2.4e-06	23015.4	HUMAN	P41236	0.0192655	-0.152356	-0.20024	0.125565	0.0207029	-0.179375	6	3	0.117253	0.113825	0.516958	0.076757	0.0353045	0.125009		-0.11111	0.376407
Ankyrin repeat domain-containing protein 13A	Q8IZ07	ANKRD13A	4	9.7	9e-11	67619.6	HUMAN	Q8IZ07	-0.0280121	0.0721258	-0.377399	-0.0183459	0.0338586	0.0540966	4	4	0.417086	0.246344	0.988042	0.331657	0.205523	1.08757		-0.111095	0.414062
Torsin-1A-interacting protein 1	Q5JTV8	TOR1AIP1	9	17.7	1.4e-10	66248.9	HUMAN	Q5JTV8	-0.0371529	-0.144945	-0.151085	-0.000922791	0.0289041	-0.0205715	13	8	0.0928562	0.275033	0.138853	0.0927516	0.0769686	0.0982512		-0.111061	1.33798
dCTP pyrophosphatase 1	Q9H773	DCTPP1	4	22.4	4.7e-10	18681	HUMAN	Q9H773	-0.0363812	-0.152463	-0.144329	-0.0499174	-0.0420726	0.0423858	12	4	0.0298621	0.147056	0.128318	0.173204	0.253326	0.16653		-0.111058	0.926541
Flotillin-2	Q14254	FLOT2	9	20.6	2.8e-12	47064.6	HUMAN	Q14254	-0.130163	-0.086604	-0.116286	-0.0843892	-0.0286954	0.0463366	17	9	0.098945	0.200972	0.106458	0.131399	0.0883024	0.0908113		-0.111018	1.04258
Peptidyl-prolyl cis-trans isomerase FKBP8	Q14318	FKBP8	9	20.9	3.3e-11	44562.1	HUMAN	Q14318	-0.107758	-0.103393	-0.121778	-0.00782499	0.00576143	-0.0156325	22	9	0.131541	0.136334	0.0987946	0.140979	0.095769	0.0780149		-0.110976	3.63793
Protein Daple	Q9P219	CCDC88C	2	0.9	5.2e-06	228232	HUMAN	Q9P219	-0.0992325	-0.130565	-0.102877	-0.0527624	0.10012	-0.0528224	1	1	#DIV/0!	#DIV/0!	#DIV/0!	#DIV/0!	#DIV/0!	#DIV/0!		-0.110892	0.984736
Peptidylprolyl isomerase domain and WD repeat-containing protein 1	Q96BP3	PPWD1	13	22.3	1.7e-11	73575.5	HUMAN	Q96BP3	-0.0892126	-0.211692	-0.0317158	0.0577001	-0.0402457	-0.0400261	18	13	0.187894	0.211746	0.135391	0.107496	0.0896099	0.0952086		-0.110873	0.763402
Homer protein homolog 2	Q9NSB8	HOMER2	2	6.8	8.2e-09	40627.6	HUMAN	Q9NSB8	-0.0193932	-0.22703	-0.0856053	-0.0465301	0.0229893	0.0221413	2	2	0.0628935	0.0802689	0.157097	0.0294515	0.0297847	0.0017198		-0.110676	0.776337
WASH complex subunit 3	Q9Y3C0	WASHC3	1	4.1	5.1e-08	21172.9	HUMAN	Q9Y3C0	0.0686962	-0.17514	-0.225468	0.133071	0.00432113	-0.151403	1	1	#DIV/0!	#DIV/0!	#DIV/0!	#DIV/0!	#DIV/0!	#DIV/0!		-0.110637	0.360574
Alpha-N-acetylgalactosaminide alpha-2,6-sialyltransferase 1	Q9NSC7	ST6GALNAC1	1	1.3	0.00036	68564.9	HUMAN	Q9NSC7	-0.0887467	-0.095743	-0.146655	0.0126361	-0.00494985	-0.00777113	1	1	#DIV/0!	#DIV/0!	#DIV/0!	#DIV/0!	#DIV/0!	#DIV/0!		-0.110382	2.33178
Sorcin	P30626	SRI	5	20.2	2.2e-09	21676.6	HUMAN	P30626	-0.107782	-0.202422	-0.0205483	0.0488055	-0.0277504	0.0400536	18	5	0.129151	0.0992194	0.137994	0.160698	0.0750363	0.114235		-0.110251	1.06162
Pre-mRNA-splicing factor CWC22 homolog	Q9HCG8	CWC22	8	8.7	3.3e-10	105467	HUMAN	Q9HCG8	-0.0758815	-0.103135	-0.151727	0.0826277	0.0182931	-0.137694	10	8	0.210372	0.234766	0.14176	0.170745	0.166122	0.0739305		-0.110248	0.640214
40S ribosomal protein S4, X isoform	P62701	RPS4X	13	42.6	7.7e-15	29598	HUMAN	P62701	-0.136431	-0.0755582	-0.11848	-0.048268	0.0207053	0.0536359	26	5	0.172241	0.164504	0.15973	0.147622	0.0852438	0.0912071		-0.110156	1.56103
Twinkle protein, mitochondrial	Q96RR1	TWNK	1	2.5	4.6e-09	77154.8	HUMAN	Q96RR1	0.103832	-0.0716922	-0.362161	0.497323	-0.202436	-0.475281	1	1	#DIV/0!	#DIV/0!	#DIV/0!	#DIV/0!	#DIV/0!	#DIV/0!		-0.110007	0.0537114
Nuclear receptor-binding factor 2	Q96F24	NRBF2	3	9.4	6.7e-08	32378	HUMAN	Q96F24	-0.0662273	-0.163651	-0.0989882	0.0414831	-0.0220173	-0.0203783	3	3	0.018387	0.123089	0.0873901	0.109355	0.0449615	0.0635284		-0.109622	1.43455
Luc7-like protein 3	O95232	LUC7L3	13	23.6	2.5e-15	51466.6	HUMAN	O95232	-0.113446	-0.11687	-0.0984674	0.0509837	0.0361988	-0.0319482	24	13	0.233777	0.273503	0.202088	0.147125	0.135259	0.108251		-0.109595	2.0926
Stromal membrane-associated protein 1	Q8IYB5	SMAP1	3	5.8	2.8e-07	50387	HUMAN	Q8IYB5	-0.115927	-0.103713	-0.108436	0.0433018	0.0473006	-0.0964994	2	2	0.124745	0.0897173	0.0881414	0.0281527	0.0389102	0.0739931		-0.109359	1.06447
Ketosamine-3-kinase	Q9HA64	FN3KRP	4	14.2	4.8e-09	34412.6	HUMAN	Q9HA64	-0.111241	-0.090954	-0.125623	0.0744333	0.0933726	-0.151313	11	4	0.143014	0.161546	0.0608808	0.134296	0.148419	0.215212		-0.109273	0.655476
Uncharacterized protein C19orf43	Q9BQ61	C19orf43	3	9.7	7.8e-06	18419.6	HUMAN	Q9BQ61	0.0198939	-0.0219511	-0.325717	0.124257	-0.0277417	0.0373241	3	3	0.174356	0.256124	0.147756	0.143075	0.109408	0.10461		-0.109258	0.584386
Nuclear receptor coactivator 6	Q14686	NCOA6	1	0.4	6.9e-05	219147	HUMAN	Q14686	0.0547935	-0.0316476	-0.350761	-0.00696096	0.113628	-0.115805	1	1	#DIV/0!	#DIV/0!	#DIV/0!	#DIV/0!	#DIV/0!	#DIV/0!		-0.109205	0.309352
D-dopachrome decarboxylase	P30046	DDT	3	24.6	1.8e-10	12711.9	HUMAN	P30046	-0.0183577	-0.10998	-0.199262	0.0139161	0.0311695	-0.00244017	8	3	0.244275	0.432653	0.141144	0.090707	0.0690723	0.0308665		-0.1092	1.09241
MAP kinase-interacting serine/threonine-protein kinase 1	Q9BUB5	MKNK1	1	2.8	2.1e-07	51342.9	HUMAN	Q9BUB5	0.139842	0.0104264	-0.477785	-0.0762267	0.254633	-0.220223	1	1	#DIV/0!	#DIV/0!	#DIV/0!	#DIV/0!	#DIV/0!	#DIV/0!		-0.109172	0.151328
Protein LBH	Q53QV2	LBH	3	34.3	1.5e-08	12216.8	HUMAN	Q53QV2	0.0272128	-0.0155616	-0.33905	0.0439554	0.0739577	-0.121801	3	3	0.0909103	0.131819	0.353215	0.0275783	0.0794985	0.0601674		-0.109133	0.341436
Proteasome subunit beta type-2	P49721	PSMB2	5	23.4	4.4e-09	22836.5	HUMAN	P49721	-0.0342773	-0.27843	-0.0145503	-0.020253	0.0490392	-0.0721855	11	5	0.098362	0.160717	0.220878	0.0815202	0.0461682	0.0839726		-0.109086	0.442362
Profilin-1	P07737	PFN1	8	42.9	3.8e-12	15054.4	HUMAN	P07737	-0.0950332	-0.126944	-0.105039	-0.0047675	-0.000838833	-0.023689	77	8	0.0900763	0.284209	0.140319	0.095322	0.0632396	0.066863		-0.109005	2.9651
StAR-related lipid transfer protein 9	Q9P2P6	STARD9	2	0.5	2.2e-05	516348	HUMAN	Q9P2P6	-0.170527	0.0246008	-0.180559	-0.144371	-0.315689	0.29892	2	2	0.429893	0.211062	0.301954	0.196792	0.501081	0.471312		-0.108828	0.101611
Mitochondrial ornithine transporter 1	Q9Y619	SLC25A15	5	11.3	9.7e-09	32736.6	HUMAN	Q9Y619	-0.117994	-0.1888	-0.0196847	0.0921568	-0.0184377	-0.0231623	8	5	0.0843146	0.201113	0.183747	0.125152	0.0724722	0.0911174		-0.108826	0.95114
ATP-binding cassette sub-family D member 3	P28288	ABCD3	7	8.3	2.4e-10	75476.6	HUMAN	P28288	-0.142489	-0.0951406	-0.0885407	-0.0594476	0.0513145	0.03295	12	7	0.101472	0.168681	0.126901	0.162989	0.105458	0.0635334		-0.108724	1.4235
Splicing factor, arginine/serine-rich 15	O95104	SCAF4	6	6.5	6.4e-11	125870	HUMAN	O95104	-0.0105499	-0.157411	-0.157578	0.0106238	0.0712284	-0.0634118	9	6	0.147084	0.372572	0.267595	0.12341	0.072254	0.101467		-0.108513	0.851359
Centrosomal protein of 192 kDa	Q8TEP8	CEP192	4	3.1	9.5e-11	213148	HUMAN	Q8TEP8	-0.11563	-0.0434174	-0.165701	-0.0412325	-0.00694086	-0.0293723	6	4	0.0911929	0.336437	0.171713	0.0939877	0.133742	0.151549		-0.108249	1.04944
T-complex protein 1 subunit eta	Q99832	CCT7	20	36.6	1.1e-14	59367.2	HUMAN	Q99832	-0.0902889	-0.16721	-0.0669286	0.019692	-0.0250837	0.00370273	83	20	0.140774	0.263791	0.18337	0.140001	0.0982181	0.133755		-0.108143	1.50729
Glucose-induced degradation protein 8 homolog	Q9NWU2	GID8	2	5.7	0.00012	26748.8	HUMAN	Q9NWU2	-0.0463481	-0.235528	-0.0419834	-0.0311639	0.00108898	0.0280068	3	2	0.00179611	0.118281	0.0266054	0.0378942	0.0346665	0.000948283		-0.107953	0.745408
Splicing factor, suppressor of white-apricot homolog	Q12872	SFSWAP	7	7.7	3.7e-12	104822	HUMAN	Q12872	0.0122086	-0.183513	-0.152418	0.0158992	-0.0194895	-0.0249056	9	7	0.251019	0.22315	0.144997	0.097437	0.0881708	0.129855		-0.107908	0.725888
F-actin-capping protein subunit beta	P47756	CAPZB	10	23.1	4.7e-12	31350.8	HUMAN	P47756	-0.0549368	-0.166055	-0.102687	0.0421248	-0.00955293	-0.0319784	46	10	0.106921	0.207775	0.14426	0.172972	0.110015	0.0967211		-0.107893	1.30044
Prefoldin subunit 4	Q9NQP4	PFDN4	2	13.4	1.4e-07	15314.4	HUMAN	Q9NQP4	-0.0572317	-0.0801433	-0.186288	-0.0210941	0.0277522	-0.0161095	3	2	0.0872811	0.0791936	0.0286815	0.0769494	0.151646	0.0835603		-0.107888	1.15414
Syntaxin-18	Q9P2W9	STX18	4	11.6	2.8e-08	38673.9	HUMAN	Q9P2W9	-0.0855992	-0.203455	-0.0343174	0.0135149	-0.0350763	-0.0295589	5	4	0.0851873	0.271279	0.146813	0.11362	0.154618	0.0770572		-0.107791	0.800865
Protein NATD1	Q8N6N6	NATD1	2	21.2	4.9e-11	13032.1	HUMAN	Q8N6N6	-0.000830681	-0.0896757	-0.232636	-0.0359943	-0.0303809	0.0387397	4	2	0.348022	0.435799	0.431291	0.0715546	0.184008	0.235878		-0.107714	0.617447
ATP-binding cassette sub-family B member 10, mitochondrial	Q9NRK6	ABCB10	16	21	3.3e-15	79148.4	HUMAN	Q9NRK6	-0.151032	-0.0831507	-0.0888358	-0.0398957	0.0103176	0.0416147	46	16	0.130075	0.231331	0.180725	0.0851658	0.103848	0.0804514		-0.107673	1.59179
Cofilin-1	P23528	CFL1	13	56.6	1e-16	18502.7	HUMAN	P23528	-0.127322	-0.0682103	-0.12716	0.0562593	-0.00712836	-0.0235754	46	9	0.127499	0.337163	0.15809	0.122934	0.13902	0.0290421		-0.107564	1.68463
Cohesin subunit SA-2	Q8N3U4	STAG2	19	13.5	5.6e-13	141328	HUMAN	Q8N3U4	-0.0486191	-0.169115	-0.104848	-0.0571617	0.0254654	-0.0256541	20	13	0.186156	0.205962	0.187477	0.0933715	0.0933031	0.125374		-0.107527	0.978959
Nuclear respiratory factor 1	Q16656	NRF1	3	5.6	1.2e-07	53541.5	HUMAN	Q16656	-0.0894453	-0.163372	-0.0697436	0.0323857	0.0481118	0.0169343	4	3	0.138018	0.261629	0.16248	0.229094	0.111314	0.110748		-0.10752	2.02606
mRNA-decapping enzyme 1B	Q8IZD4	DCP1B	4	6.8	3.4e-11	67723.5	HUMAN	Q8IZD4	-0.069265	-0.0953512	-0.157224	0.0411327	0.0817929	-0.0854961	4	4	0.109539	0.33054	0.305608	0.101949	0.072254	0.107227		-0.10728	0.989892
Ras-related protein Rap-1A	P62834	RAP1A	5	15.2	1.5e-10	20987.4	HUMAN	P62834	-0.123188	-0.1364	-0.0615179	0.0672363	-0.0512604	0.0431975	15	5	0.144462	0.142647	0.0825748	0.217305	0.147556	0.0641177		-0.107035	1.37914
Anion exchange protein 2	P04920	SLC4A2	5	3.4	3.2e-08	137010	HUMAN	P04920	-0.0603734	-0.117321	-0.143089	-0.0237321	0.0355698	-0.0973162	6	5	0.159697	0.140691	0.167908	0.0935184	0.0553978	0.0958235		-0.106928	0.79547
Fatty acid-binding protein, epidermal	Q01469	FABP5	7	51.9	9.1e-15	15164.6	HUMAN	Q01469	-0.0681407	-0.210591	-0.0420264	0.171084	-0.0814048	0.0174534	20	7	0.225561	0.357091	0.295658	0.171675	0.144131	0.136506		-0.106919	0.723415
AP-3 complex subunit beta-1	O00203	AP3B1	15	13.6	2.2e-10	121321	HUMAN	O00203	-0.129133	-0.158908	-0.0318391	-0.0275888	0.0299593	-0.014827	29	15	0.12352	0.208253	0.128328	0.178193	0.170221	0.126804		-0.106627	1.14333
WD repeat-containing protein 62	O43379	WDR62	8	6.8	1.9e-12	165955	HUMAN	O43379	-0.0831617	-0.121225	-0.115492	0.0534048	-0.0246013	-0.0408484	11	8	0.0995131	0.168837	0.122805	0.0595161	0.0551455	0.0819025		-0.106626	1.51027
Nuclear receptor-binding protein	Q9UHY1	NRBP1	5	13.5	2.9e-09	59845.2	HUMAN	Q9UHY1	-0.0161517	-0.226064	-0.0774002	0.0584746	0.0319533	-0.0242587	5	5	0.238862	0.338645	0.187199	0.0964645	0.121132	0.111555		-0.106539	0.895995
Microphthalmia-associated transcription factor	O75030	MITF	1	1.5	0.00016	58796	HUMAN	O75030	-0.188113	-0.157595	0.0261005	0.20275	0.018497	-0.284177	2	1	#DIV/0!	#DIV/0!	#DIV/0!	#DIV/0!	#DIV/0!	#DIV/0!		-0.106536	0.211435
Talin-1	Q9Y490	TLN1	76	35.4	5.4e-16	269769	HUMAN	Q9Y490	-0.0872123	-0.198277	-0.0340441	-0.0198641	-0.00860302	0.0111642	225	68	0.164317	0.315051	0.200792	0.196293	0.174683	0.228031		-0.106511	0.95816
SNW domain-containing protein 1	Q13573	SNW1	15	29.9	2.9e-14	61494.9	HUMAN	Q13573	-0.104079	-0.0222636	-0.192989	0.0295741	-0.0170065	0.00550436	30	15	0.170789	0.249275	0.157362	0.161787	0.137653	0.114922		-0.106444	1.0336
CTP synthase 1	P17812	CTPS1	8	15.4	3.3e-11	66690.9	HUMAN	P17812	-0.124116	-0.144387	-0.0502687	0.0186718	0.0393945	0.0034103	13	7	0.188037	0.0884538	0.110612	0.0645094	0.0581025	0.0669344		-0.106257	1.85072
Neuronal calcium sensor 1	P62166	NCS1	5	28.4	3.9e-13	21878.9	HUMAN	P62166	-0.0974699	-0.149087	-0.0721087	-0.00565179	0.0449382	-0.00570508	9	5	0.115618	0.15083	0.100113	0.0441105	0.0412156	0.0265056		-0.106222	1.84849
Haloacid dehalogenase-like hydrolase domain-containing protein 3	Q9BSH5	HDHD3	3	13.1	3.4e-10	28000.2	HUMAN	Q9BSH5	-0.159469	-0.0633192	-0.095873	0.0608678	0.0223928	-0.145532	4	3	0.0326673	0.156563	0.0481385	0.0506235	0.156439	0.139283		-0.10622	0.544478
E3 ubiquitin-protein ligase NEDD4-like	Q96PU5	NEDD4L	8	7.2	6e-10	111933	HUMAN	Q96PU5	-0.118683	-0.195881	-0.00360362	0.0211923	-0.0104775	0.0280247	10	7	0.105418	0.0743865	0.108947	0.059309	0.0355422	0.0614273		-0.106056	0.976174
Hornerin	Q86YZ3	HRNR	18	8.9	3.1e-16	282392	HUMAN	Q86YZ3	-0.105663	0.496722	-0.708897	0.0405771	-0.081567	0.043139	31	18	0.421846	0.636637	0.693427	0.181982	0.189499	0.185926		-0.105946	0.110118
Ferredoxin-2, mitochondrial	Q6P4F2	FDX2	2	12.6	9.4e-08	19521.1	HUMAN	Q6P4F2	0.0951181	-0.0167538	-0.395445	-0.0795523	0.151508	-0.0970671	2	2	0.209275	0.232186	0.478887	0.120622	0.193787	0.108355		-0.105693	0.225597
Ecotropic viral integration site 5 protein homolog	O60447	EVI5	2	1.7	8.9e-05	92949.6	HUMAN	O60447	-0.120264	-0.141474	-0.0536798	0.032785	0.00779153	-0.0433756	2	2	0.283107	0.420639	0.180823	0.0732985	0.0675757	0.00726037		-0.105139	1.40105
Sequestosome-1	Q13501	SQSTM1	6	20	6.2e-16	47687.6	HUMAN	Q13501	-0.0286252	-0.256415	-0.030079	0.0858354	0.0436085	-0.110723	20	6	0.17209	0.26812	0.174622	0.119916	0.112897	0.145322		-0.10504	0.504833
Protein Jumonji	Q92833	JARID2	4	5.1	1.2e-10	138736	HUMAN	Q92833	-0.102886	-0.144045	-0.0679344	-0.0822502	0.0473177	0.0330111	6	4	0.287827	0.141652	0.184728	0.0512967	0.112735	0.0919507		-0.104955	1.05315
Signal recognition particle receptor subunit alpha	P08240	SRPRA	9	15.7	5.1e-11	69811.8	HUMAN	P08240	-0.138442	-0.0720589	-0.10366	-0.0244316	0.0310723	0.0389694	14	9	0.170482	0.277868	0.214812	0.0842412	0.045879	0.110586		-0.10472	1.90992
O-acetyl-ADP-ribose deacetylase 1	Q9Y530	OARD1	1	5.3	9e-07	17024.9	HUMAN	Q9Y530	-0.164382	-0.198705	0.0491675	0.0496175	-0.0597614	0.00803752	1	1	#DIV/0!	#DIV/0!	#DIV/0!	#DIV/0!	#DIV/0!	#DIV/0!		-0.10464	0.548489
TOX high mobility group box family member 4	O94842	TOX4	5	7.4	4.8e-09	66195.4	HUMAN	O94842	0.00276132	-0.179884	-0.136397	0.0542751	0.00918109	-0.0670295	2	2	0.141425	0.0172746	0.0960385	0.0579002	0.0429527	0.0177013		-0.104507	0.721859
Atlastin-3	Q6DD88	ATL3	10	21.8	9e-14	60542.5	HUMAN	Q6DD88	-0.10817	-0.123302	-0.0819832	0.02998	-0.00569708	0.0418391	23	10	0.197952	0.297879	0.161402	0.147531	0.175609	0.156837		-0.104485	2.60384
Transport and Golgi organization protein 2 homolog	Q6ICL3	TANGO2	5	14.1	2.9e-07	30937.4	HUMAN	Q6ICL3	-0.109841	-0.0520281	-0.15077	0.00536114	0.0641514	-0.0727752	6	5	0.18774	0.166676	0.093345	0.11851	0.0449654	0.101937		-0.104213	0.988348
Paraspeckle component 1	Q8WXF1	PSPC1	17	31	1.9e-13	58744.1	HUMAN	Q8WXF1	-0.0797137	-0.157186	-0.0757167	0.018373	0.00309884	0.00298089	33	15	0.119578	0.129847	0.0974735	0.0816101	0.103057	0.0701419		-0.104205	1.84967
Tubulin-specific chaperone C	Q15814	TBCC	4	14.2	7e-12	39248.5	HUMAN	Q15814	-0.134299	-0.0510949	-0.127107	0.0428926	-0.0108335	-0.038467	10	4	0.0807306	0.19832	0.165428	0.165737	0.0572875	0.123445		-0.104167	1.33482
Probable palmitoyltransferase ZDHHC20	Q5W0Z9	ZDHHC20	2	6.6	8.1e-08	42278	HUMAN	Q5W0Z9	0.0605657	-0.206214	-0.166782	-0.0131637	0.0914357	-0.0913069	3	2	0.1654	0.394322	0.251912	0.128484	0.0402505	0.0857082		-0.104143	0.433512
Dipeptidyl peptidase 3	Q9NY33	DPP3	10	17	7.4e-15	82589.8	HUMAN	Q9NY33	-0.0884237	-0.111872	-0.111906	0.060467	0.000773579	-0.0675378	26	10	0.172599	0.23161	0.176736	0.0894473	0.142432	0.113262		-0.104067	1.26582
AP-3 complex subunit sigma-1	Q92572	AP3S1	3	15	1.5e-06	21732.3	HUMAN	Q92572	-0.112445	-0.117882	-0.0815459	-0.0286592	0.0231294	0.00396591	4	3	0.188401	0.354633	0.143987	0.0296164	0.134603	0.12419		-0.103958	2.26706
Protein phosphatase 1 regulatory subunit 7	Q15435	PPP1R7	7	20	1.9e-08	41564.6	HUMAN	Q15435	-0.0686857	-0.151871	-0.0909828	-0.00772473	0.0219994	0.0349557	12	7	0.197799	0.151496	0.17126	0.12878	0.0742801	0.0756819		-0.103846	1.90233
Xenotropic and polytropic retrovirus receptor 1	Q9UBH6	XPR1	2	2.4	2.2e-05	81535.9	HUMAN	Q9UBH6	0.00783686	-0.198205	-0.121122	0.0114834	0.0128927	-0.025059	2	2	0.0386737	0.108745	0.0413925	0.0014435	0.0312502	0.0335635		-0.10383	0.778125
Cysteine-rich with EGF-like domain protein 1	Q96HD1	CRELD1	1	2.6	6.5e-07	45440	HUMAN	Q96HD1	-0.177064	-0.0307358	-0.102535	-0.0719799	0.117034	-0.0526476	1	1	#DIV/0!	#DIV/0!	#DIV/0!	#DIV/0!	#DIV/0!	#DIV/0!		-0.103445	0.617548
N-alpha-acetyltransferase 15, NatA auxiliary subunit	Q9BXJ9	NAA15	16	14.7	3.3e-12	101273	HUMAN	Q9BXJ9	-0.0655308	-0.174383	-0.0700846	0.0437406	-0.0116884	-0.00427524	32	12	0.122768	0.2495	0.175654	0.103393	0.0884882	0.156403		-0.103333	1.33157
NADH dehydrogenase [ubiquinone] iron-sulfur protein 7, mitochondrial	O75251	NDUFS7	5	17.8	7.3e-09	23563.7	HUMAN	O75251	-0.143983	-0.113229	-0.0525436	0.0352581	-0.00641361	0.0604171	13	5	0.137958	0.241937	0.0980795	0.159507	0.159222	0.0204905		-0.103252	1.79514
Mitochondrial pyruvate carrier 1	Q9Y5U8	MPC1	3	13.8	9.3e-05	12347.6	HUMAN	Q9Y5U8	-0.199835	0.0258696	-0.135407	0.0150952	-0.0336404	0.0179644	4	3	0.102742	0.482613	0.176791	0.10076	0.0746887	0.0364246		-0.103124	0.67569
Nuclear cap-binding protein subunit 3	Q53F19	NCBP3	7	11.3	3.8e-09	70593.1	HUMAN	Q53F19	-0.00797084	-0.105573	-0.195749	0.0380033	0.00910969	-0.038532	9	7	0.218397	0.258243	0.28442	0.0933089	0.06416	0.0481552		-0.103098	0.838547
U2 small nuclear ribonucleoprotein auxiliary factor 35 kDa subunit-related protein 1	Q15695	ZRSR1	1	1.7	6.9e-07	57643.8	HUMAN	Q15695	-0.142614	-0.15979	-0.00677942	0.0798702	-0.0623582	-0.0212484	1	1	#DIV/0!	#DIV/0!	#DIV/0!	#DIV/0!	#DIV/0!	#DIV/0!		-0.103061	0.725358
HBS1-like protein	Q9Y450	HBS1L	24	34.6	9.7e-14	75473.6	HUMAN	Q9Y450	-0.0996231	-0.128194	-0.0812123	-0.0139124	0.000604059	0.000178081	49	24	0.133443	0.186981	0.101642	0.10845	0.0958392	0.0843669		-0.10301	2.61528
Deoxycytidine kinase	P27707	DCK	9	36.2	7.1e-16	30518.8	HUMAN	P27707	-0.0723069	-0.181501	-0.055134	-0.0508002	-0.000443371	-0.00777016	20	9	0.208609	0.167888	0.16003	0.19242	0.22175	0.177466		-0.102981	0.913608
Heat shock protein beta-1	P04792	HSPB1	8	52.2	3.7e-11	22782.7	HUMAN	P04792	-0.0498192	-0.109338	-0.149785	-0.0142203	0.00379361	-0.00558985	61	8	0.217085	0.218606	0.219191	0.0888402	0.206019	0.246764		-0.102981	1.52812
Protein PML	P29590	PML	12	16	2e-13	97551.5	HUMAN	P29590	-0.122056	-0.128332	-0.0583979	0.0260374	0.00977888	-0.00490518	25	12	0.137895	0.207813	0.209297	0.0560879	0.067556	0.076365		-0.102929	2.03313
NADH-ubiquinone oxidoreductase chain 5	P03915	MT-ND5	1	1.3	2.5e-07	67027.2	HUMAN	P03915	-0.0674659	-0.146165	-0.0950115	0.0325792	0.10359	-0.147654	3	1	#DIV/0!	#DIV/0!	#DIV/0!	#DIV/0!	#DIV/0!	#DIV/0!		-0.102881	0.561803
Striatin-3	Q13033	STRN3	7	10.7	5.5e-10	87210	HUMAN	Q13033	-0.0698493	-0.117212	-0.12153	-0.00885697	0.0647812	-0.0429796	7	6	0.154957	0.213358	0.304979	0.281627	0.336066	0.309672		-0.102864	1.39418
Polyhomeotic-like protein 3	Q8NDX5	PHC3	2	2	1.1e-05	106162	HUMAN	Q8NDX5	-0.0464852	-0.232871	-0.0291545	0.106775	0.0164782	-0.122711	5	2	0.152361	0.0216206	0.0878403	0.00945689	0.0512988	0.0294341		-0.102837	0.479468
Transforming acidic coiled-coil-containing protein 1	O75410	TACC1	15	17.8	1e-11	87795	HUMAN	O75410	-0.0829214	-0.178294	-0.04683	0.014541	0.0208631	-0.0343554	16	13	0.154943	0.261089	0.166997	0.145858	0.0941107	0.0745112		-0.102682	1.12889
SAP30-binding protein	Q9UHR5	SAP30BP	2	6.2	3.7e-10	33870.7	HUMAN	Q9UHR5	-0.0658375	-0.126079	-0.115356	-0.024392	0.0477064	0.0122755	7	2	0.0997056	0.155824	0.0134037	0.177738	0.0505651	0.0599619		-0.102424	1.82778
Proteasome subunit beta type-6	P28072	PSMB6	8	33.9	6.1e-19	25358	HUMAN	P28072	-0.0815298	-0.0964492	-0.129274	0.019344	0.0431406	-0.106805	25	8	0.203404	0.18386	0.240902	0.195585	0.198762	0.119281		-0.102418	0.836345
Ubiquitin carboxyl-terminal hydrolase CYLD	Q9NQC7	CYLD	1	1	5.6e-05	107317	HUMAN	Q9NQC7	0.0868228	-0.0777398	-0.316008	0.0435456	0.0487473	-0.0969772	1	1	#DIV/0!	#DIV/0!	#DIV/0!	#DIV/0!	#DIV/0!	#DIV/0!		-0.102308	0.328149
Disks large-associated protein 4	Q9Y2H0	DLGAP4	3	2.7	2.5e-05	108013	HUMAN	Q9Y2H0	-0.152901	0.160255	-0.314241	-0.00832046	0.160825	-0.171654	3	3	0.155606	0.389631	0.235738	0.126221	0.214097	0.167431		-0.102296	0.221109
Lamina-associated polypeptide 2, isoform alpha	P42166	TMPO	24	38.6	8.4e-12	75492.7	HUMAN	P42166	-0.096962	-0.145269	-0.0646266	0.0323992	-0.0172238	0.0121138	55	19	0.170597	0.198729	0.100252	0.128031	0.163865	0.0676955		-0.102286	1.8102
BLOC-1-related complex subunit 5	Q969J3	BORCS5	2	12.2	1.7e-07	22222.6	HUMAN	Q969J3	-0.111443	-0.120044	-0.075042	0.0857988	-0.0385936	-0.0587431	2	2	0.0742011	0.023101	0.104218	0.151256	0.129158	0.0362848		-0.102176	0.974999
Chromosome-associated kinesin KIF4A	O95239	KIF4A	21	17.6	3.4e-12	139882	HUMAN	O95239	-0.0761036	-0.159968	-0.0702113	-0.014014	-0.013411	0.015967	44	20	0.141461	0.221535	0.150274	0.127516	0.0924851	0.0738441		-0.102094	1.48633
Geranylgeranyl transferase type-1 subunit beta	P53609	PGGT1B	3	6.6	4.8e-07	42368.7	HUMAN	P53609	-0.129383	-0.139059	-0.0375261	-0.0177439	0.0484626	0.0197315	4	3	0.0684214	0.0588667	0.0606195	0.0553388	0.0671298	0.106766		-0.101989	1.46592
RNA-binding motif, single-stranded-interacting protein 1	P29558	RBMS1	2	7.4	6.9e-10	44505.7	HUMAN	P29558	-0.0301622	-0.125341	-0.149836	-0.0497227	0.0517177	-0.00751705	3	2	0.140765	0.160223	0.275304	0.0578419	0.0581507	0.116984		-0.10178	0.999956
Zinc finger CCCH domain-containing protein 18	Q86VM9	ZC3H18	15	14.2	3.6e-10	106379	HUMAN	Q86VM9	-0.058287	-0.277836	0.0317218	-0.0598125	-0.0352819	0.0174544	39	15	0.23804	0.424056	0.170157	0.163673	0.12007	0.202785		-0.101467	0.328322
Transcriptional regulator ATRX	P46100	ATRX	9	3.6	3.3e-11	282588	HUMAN	P46100	-0.0122482	-0.180997	-0.11107	-0.0061318	0.0108337	-0.0208775	10	9	0.125055	0.128772	0.0988381	0.059514	0.0563893	0.0449023		-0.101439	0.89957
Golgi pH regulator B	P0CG08	GPR89B	1	2.9	2.3e-07	52917.5	HUMAN	P0CG08	0.0832678	-0.287928	-0.0991043	-0.00472313	-0.0649764	0.0666851	1	1	#DIV/0!	#DIV/0!	#DIV/0!	#DIV/0!	#DIV/0!	#DIV/0!		-0.101255	0.368767
Transcription factor IIIB 50 kDa subunit	Q9HAW0	BRF2	1	1.7	2.4e-06	46533.8	HUMAN	Q9HAW0	0.0643191	-0.222644	-0.145223	0.049328	0.0547059	-0.110028	1	1	#DIV/0!	#DIV/0!	#DIV/0!	#DIV/0!	#DIV/0!	#DIV/0!		-0.101183	0.416714
CLIP-associating protein 1	Q7Z460	CLASP1	12	8.2	1.3e-13	169452	HUMAN	Q7Z460	-0.128656	-0.0901076	-0.0842441	-0.0212784	0.00147006	0.00539595	14	11	0.371159	0.203686	0.158823	0.29308	0.158921	0.0989865		-0.101003	2.39219
Atypical kinase COQ8B, mitochondrial	Q96D53	COQ8B	2	3.5	3.3e-06	60070	HUMAN	Q96D53	-0.143218	-0.14624	-0.0134933	-0.0362927	-0.0175547	0.0520581	2	2	0.159345	0.184047	0.00828283	0.032542	0.0222739	0.0093851		-0.100984	0.912725
R3H and coiled-coil domain-containing protein 1	Q9Y3T6	R3HCC1	3	6.1	8.2e-07	49092	HUMAN	Q9Y3T6	-0.0274267	-0.212945	-0.0621689	0.0320317	-0.0689038	-0.0404764	4	3	0.397995	0.345731	0.609697	0.564127	0.37265	0.839428		-0.100847	0.510847
Gamma-adducin	Q9UEY8	ADD3	2	5.1	2.6e-08	79155.3	HUMAN	Q9UEY8	0.0735323	-0.228344	-0.147521	0.0607032	-0.172205	0.0797176	2	2	0.155537	0.0998393	0.177855	0.0277354	0.26784	0.197889		-0.100777	0.302505
Heme-binding protein 2	Q9Y5Z4	HEBP2	2	9.3	1.1e-09	22875.6	HUMAN	Q9Y5Z4	0.00648729	-0.17001	-0.138427	-0.0468051	0.102414	-0.0627068	3	2	0.0212166	0.192209	0.215809	0.0154144	0.0588148	0.0500977		-0.10065	0.579143
Zinc finger protein 593	O00488	ZNF593	2	20.1	3.8e-08	15199.3	HUMAN	O00488	0.0967954	-0.294096	-0.104595	0.095889	0.0342387	-0.183536	6	2	0.260669	0.587441	0.221152	0.228398	0.0689491	0.339748		-0.100632	0.230015
Sodium-coupled neutral amino acid transporter 5	Q8WUX1	SLC38A5	1	1.7	3e-05	51458	HUMAN	Q8WUX1	-0.0534057	-0.223776	-0.0242862	0.0193682	-0.012435	-0.0087087	2	1	#DIV/0!	#DIV/0!	#DIV/0!	#DIV/0!	#DIV/0!	#DIV/0!		-0.100489	0.725614
G1/S-specific cyclin-E1	P24864	CCNE1	1	2	0.00058	47077.6	HUMAN	P24864	-0.027782	-0.0703819	-0.202888	0.0594201	-0.0688234	0.00653197	1	1	#DIV/0!	#DIV/0!	#DIV/0!	#DIV/0!	#DIV/0!	#DIV/0!		-0.10035	0.702578
Src substrate cortactin	Q14247	CTTN	14	22.5	1.5e-08	61586.6	HUMAN	Q14247	-0.0202975	-0.101151	-0.179251	0.0384033	0.0299056	-0.0654836	23	14	0.125658	0.178018	0.165852	0.0471841	0.085944	0.0618282		-0.100233	0.827055
Tight junction protein ZO-2	Q9UDY2	TJP2	19	15.5	3.1e-11	133959	HUMAN	Q9UDY2	-0.0944008	-0.107224	-0.098702	-0.0219784	-0.000438637	-0.00951443	27	18	0.114307	0.172559	0.125751	0.0928498	0.0642676	0.0873643		-0.100109	3.59596
Mitochondrial import inner membrane translocase subunit Tim23	O14925	TIMM23	5	26.8	3.7e-11	21943.4	HUMAN	O14925	-0.128912	-0.131329	-0.0400112	0.0435806	-0.00101596	0.0576817	11	5	0.0676015	0.182904	0.216895	0.271807	0.18747	0.149253		-0.100084	1.72968
Gamma-soluble NSF attachment protein	Q99747	NAPG	6	21.8	9.6e-12	34746.6	HUMAN	Q99747	-0.0772962	-0.151597	-0.0707258	-0.00298978	0.0231224	-0.0267161	10	6	0.11581	0.0960964	0.0748932	0.0926465	0.0612929	0.0776124		-0.0998731	1.5212
Ras-related protein Rab-5C	P51148	RAB5C	3	22.7	1.5e-09	23482.8	HUMAN	P51148	-0.0354039	-0.115267	-0.147852	-0.0122826	-0.0301626	0.0458092	8	2	0.0460251	0.070622	0.0348245	0.01692	0.0697748	0.0580908		-0.0995075	1.16781
Cullin-3	Q13618	CUL3	8	10.3	6.2e-11	88931	HUMAN	Q13618	-0.0575448	-0.215018	-0.0259161	0.0523708	-0.0193756	-0.0725279	12	8	0.2209	0.301359	0.192762	0.203705	0.158207	0.152067		-0.099493	0.556326
Ubiquitin-protein ligase E3C	Q15386	UBE3C	2	1.8	1.7e-08	123924	HUMAN	Q15386	-0.0633448	-0.0895174	-0.145359	-0.0483047	0.00242671	0.0421127	2	2	0.184571	0.0089442	0.185592	0.00853534	0.078328	0.0842144		-0.099407	1.2913
Krev interaction trapped protein 1	O00522	KRIT1	2	1.9	4e-05	84348.8	HUMAN	O00522	-0.206003	-0.0734189	-0.018582	0.301062	-0.227264	-0.255888	3	2	0.513888	0.454553	0.712626	0.534584	0.404392	0.370994		-0.0993347	0.071436
TIMELESS-interacting protein	Q9BVW5	TIPIN	3	8.3	5.3e-08	34555.5	HUMAN	Q9BVW5	0.0144009	-0.0850102	-0.227159	-0.148642	0.0337338	0.101883	3	3	0.113682	0.0857433	0.201263	0.185312	0.00594634	0.196209		-0.0992561	0.390562
FSD1-like protein	Q9BXM9	FSD1L	2	4.5	1.7e-07	59578.7	HUMAN	Q9BXM9	-0.0217108	-0.182023	-0.0940122	0.0725337	0.0297067	-0.111199	3	2	0.0615316	0.0255335	0.180825	0.0356192	0.0696308	0.0342794		-0.0992486	0.595304
FAS-associated factor 2	Q96CS3	FAF2	6	16.2	1.3e-12	52623.9	HUMAN	Q96CS3	-0.0646554	-0.0910994	-0.141879	0.011037	-0.0255599	-0.00458085	10	6	0.200683	0.223538	0.186741	0.0780686	0.0992444	0.0680775		-0.0992114	1.68549
Protein FAM111A	Q96PZ2	FAM111A	3	5.2	1.2e-06	70196.9	HUMAN	Q96PZ2	-0.105259	-0.0897711	-0.102484	-0.0881916	0.0664369	0.147637	3	3	0.161379	0.173579	0.191259	0.115474	0.10576	0.0758182		-0.0991714	0.952707
Helicase-like transcription factor	Q14527	HLTF	18	17.9	4.9e-11	113930	HUMAN	Q14527	-0.0963421	-0.0946217	-0.106463	0.0360218	-0.00442366	-0.030664	27	18	0.24825	0.241146	0.177403	0.23526	0.236627	0.183644		-0.0991423	2.13686
Phosphatidylinositol transfer protein beta isoform	P48739	PITPNB	7	25.5	7.6e-11	31540.3	HUMAN	P48739	-0.128369	-0.138487	-0.0298465	0.0169348	-0.0141685	-0.013229	18	7	0.0985398	0.177846	0.13451	0.0772829	0.0960145	0.119884		-0.098901	1.24028
Eyes absent homolog 3	Q99504	EYA3	3	7.7	2.3e-09	62663.3	HUMAN	Q99504	0.0272795	-0.214147	-0.109809	0.0281933	0.0130415	-0.0421819	3	3	0.0928088	0.517117	0.237741	0.0637761	0.0586508	0.14007		-0.0988923	0.604125
mRNA cap guanine-N7 methyltransferase	O43148	RNMT	8	17.2	5.2e-10	54844.6	HUMAN	O43148	-0.107381	-0.0848198	-0.104454	0.0510848	0.0256794	-0.0521519	16	8	0.103968	0.27853	0.188967	0.129547	0.100305	0.117141		-0.098885	1.5489
Ribonucleoside-diphosphate reductase subunit M2	P31350	RRM2	13	35.7	7.6e-10	44878.1	HUMAN	P31350	-0.0261424	-0.15134	-0.119076	0.0254732	0.00111817	-0.0249919	25	11	0.148593	0.199872	0.142857	0.0847306	0.092195	0.128183		-0.0988528	1.16087
Caspase-3	P42574	CASP3	4	12.3	9.3e-12	31608.2	HUMAN	P42574	-0.160888	-0.117665	-0.0179091	0.0171261	-0.0154752	0.00840936	5	4	0.205388	0.385315	0.223706	0.216686	0.171113	0.0901017		-0.0988209	1.10595
60S ribosomal protein L32	P62910	RPL32	5	28.1	4.3e-11	15859.9	HUMAN	P62910	-0.089342	-0.0477555	-0.159044	0.088823	-0.0456	-0.0608354	23	5	0.183221	0.191924	0.178362	0.170908	0.0761068	0.110262		-0.0987137	0.739575
Transmembrane protein 184C	Q9NVA4	TMEM184C	1	3	2.4e-06	50142.1	HUMAN	Q9NVA4	-0.0197354	-0.189732	-0.0865749	-0.0729216	0.169541	-0.134838	2	1	#DIV/0!	#DIV/0!	#DIV/0!	#DIV/0!	#DIV/0!	#DIV/0!		-0.0986807	0.337334
Serine/threonine-protein kinase PAK 2	Q13177	PAK2	13	27.5	6e-13	58043.1	HUMAN	Q13177	-0.0228979	-0.183866	-0.0890337	-0.0137129	0.0364214	-0.0271648	15	9	0.249276	0.176548	0.202418	0.120427	0.155463	0.136167		-0.0985992	0.895631
NADH dehydrogenase [ubiquinone] 1 beta subcomplex subunit 6	O95139	NDUFB6	3	27.3	5.2e-07	15489.3	HUMAN	O95139	0.000939583	-0.103582	-0.192963	-0.0265621	0.0167851	0.00327839	8	3	0.0980707	0.287239	0.205803	0.00788509	0.0596763	0.0604349		-0.0985353	0.772334
Liprin-alpha-1	Q13136	PPFIA1	6	6.7	1.2e-11	135780	HUMAN	Q13136	-0.0520821	-0.163388	-0.080094	-0.0652539	-0.0029672	0.0129313	6	6	0.063409	0.203873	0.148402	0.0853384	0.0700599	0.076769		-0.0985214	0.910378
Protein CutA	O60888	CUTA	2	15.6	5.1e-09	19116.5	HUMAN	O60888	-0.0190741	-0.141446	-0.134967	0.0776111	-0.0410551	-0.0330797	17	2	0.193217	0.366036	0.0773698	0.0037329	0.0316222	0.0125807		-0.0984956	0.837641
BAG family molecular chaperone regulator 4	O95429	BAG4	2	5.9	9.9e-08	49594.5	HUMAN	O95429	0.0767857	-0.134986	-0.236878	-0.0233026	0.0437968	-0.0378794	3	2	0.401522	0.888423	0.685775	0.233148	0.0507797	0.182969		-0.0983593	0.410731
Retinoblastoma-binding protein 5	Q15291	RBBP5	8	19.5	6.6e-11	59153.1	HUMAN	Q15291	-0.145926	-0.101725	-0.0469871	0.00671937	0.00874306	-0.0256981	10	8	0.157893	0.172497	0.078195	0.0980596	0.0723325	0.0906927		-0.0982125	1.43538
Leucine zipper transcription factor-like protein 1	Q9NQ48	LZTFL1	10	37.1	3.2e-09	34592.5	HUMAN	Q9NQ48	-0.0280577	-0.157988	-0.108405	0.040187	0.0150335	-0.0679466	25	10	0.0434683	0.136761	0.121406	0.0673394	0.0979462	0.083003		-0.0981501	0.874233
Methyltransferase-like protein 7A	Q9H8H3	METTL7A	3	13.5	5.6e-11	28319.4	HUMAN	Q9H8H3	-0.165381	-0.139985	0.0114014	0.00300092	-0.000261843	0.0334493	12	3	0.0370459	0.13053	0.113048	0.0785289	0.0715444	0.0626747		-0.0979881	0.914015
Rap guanine nucleotide exchange factor 6	Q8TEU7	RAPGEF6	6	3.3	1.7e-06	179424	HUMAN	Q8TEU7	-0.0400235	-0.11844	-0.135223	0.0393867	-0.0404759	-0.0174323	4	4	0.14725	0.257244	0.21558	0.0357182	0.0620415	0.078414		-0.0978955	1.14309
Phosphatidylinositol transfer protein alpha isoform	Q00169	PITPNA	2	5.2	0.00057	31806.6	HUMAN	Q00169	-0.087741	-0.130484	-0.0744624	-0.0251072	0.00296884	0.0178978	2	2	0.0989214	0.0656198	0.123366	0.123591	0.0500337	0.0704972		-0.0975625	1.98556
Serum paraoxonase/arylesterase 1	P27169	PON1	2	6.5	1.4e-08	39731.6	HUMAN	P27169	-0.123261	-0.0081406	-0.161203	0.0627691	-0.0818766	-0.00461114	2	2	0.0630975	0.144559	0.328366	0.253259	0.21861	0.0584355		-0.0975351	0.652096
ADP-ribosylation factor GTPase-activating protein 3	Q9NP61	ARFGAP3	8	14.5	1.6e-08	56928.9	HUMAN	Q9NP61	-0.0873685	-0.125319	-0.0798853	0.100432	-0.00718221	-0.0775105	12	8	0.127261	0.214328	0.0710287	0.128296	0.110149	0.114241		-0.0975242	0.893602
Hyccin	Q9BYI3	FAM126A	1	2.3	4.3e-07	57625.9	HUMAN	Q9BYI3	-0.131163	-0.0532264	-0.10804	0.0416826	-0.137185	0.0859615	1	1	#DIV/0!	#DIV/0!	#DIV/0!	#DIV/0!	#DIV/0!	#DIV/0!		-0.0974765	0.584073
DNA damage-binding protein 2	Q92466	DDB2	2	4.2	1.9e-07	47864.4	HUMAN	Q92466	-0.144944	-0.124882	-0.0224244	-0.00719992	0.051341	-0.0495968	2	2	0.0216273	0.0365216	0.0724431	0.00936079	0.0943542	0.110814		-0.0974167	0.932721
AT-rich interactive domain-containing protein 1B	Q8NFD5	ARID1B	8	3.7	3.3e-11	236126	HUMAN	Q8NFD5	-0.00609451	-0.1746	-0.110823	-0.10524	-0.0823313	0.0343015	8	7	0.229514	0.284198	0.284202	0.193539	0.121299	0.179052		-0.0971725	0.28399
Myeloid-derived growth factor	Q969H8	MYDGF	1	4.6	1.3e-05	18795.4	HUMAN	Q969H8	-0.00402699	-0.164878	-0.12224	-0.118645	0.083515	0.021761	3	1	#DIV/0!	#DIV/0!	#DIV/0!	#DIV/0!	#DIV/0!	#DIV/0!		-0.0970484	0.531369
DNA endonuclease RBBP8	Q99708	RBBP8	3	2.7	4.1e-05	101943	HUMAN	Q99708	0.0139156	-0.312115	0.00722196	-0.00830737	0.0464684	-0.0150947	4	3	0.287544	0.428455	0.3296	0.12631	0.0349921	0.106923		-0.0969926	0.406111
Acidic leucine-rich nuclear phosphoprotein 32 family member A	P39687	ANP32A	9	27.7	3.3e-14	28585.6	HUMAN	P39687	-0.061659	-0.131088	-0.0977784	0.0392226	0.0199463	-0.0330718	33	7	0.193326	0.683833	0.2582	0.0839986	0.0528296	0.109106		-0.0968419	1.63514
DNA replication complex GINS protein PSF2	Q9Y248	GINS2	3	17.8	1e-11	21427.9	HUMAN	Q9Y248	-0.121761	-0.190307	0.0222182	0.0966702	-0.0195365	-0.0667496	14	3	0.0566713	0.0596718	0.116243	0.0457927	0.0834172	0.065236		-0.0966167	0.560309
Protein SHQ1 homolog	Q6PI26	SHQ1	1	3.8	3.2e-08	65125.7	HUMAN	Q6PI26	-0.208086	-0.0278479	-0.0538375	0.334024	-0.157442	-0.246631	1	1	#DIV/0!	#DIV/0!	#DIV/0!	#DIV/0!	#DIV/0!	#DIV/0!		-0.0965905	0.14373
CCR4-NOT transcription complex subunit 2	Q9NZN8	CNOT2	2	4.4	4.9e-08	59738.2	HUMAN	Q9NZN8	-0.0944691	-0.0395099	-0.155782	0.0428344	-0.0553105	0.00671326	2	2	0.132418	0.136286	0.0935716	0.109377	0.00768831	0.104793		-0.0965869	1.00607
Single-stranded DNA-binding protein 3	Q9BWW4	SSBP3	4	5.9	3.1e-09	40421.6	HUMAN	Q9BWW4	-0.158198	-0.00899962	-0.122059	-0.198696	-0.0126151	0.150636	6	3	0.0796567	0.186302	0.0936388	0.241301	0.291448	0.161929		-0.0964189	0.277127
Syntaxin-4	Q12846	STX4	3	12.1	1.6e-09	34180.2	HUMAN	Q12846	-0.0522584	-0.128507	-0.108391	0.0865945	-0.0525385	-0.00350878	4	3	0.136792	0.249457	0.130519	0.0574108	0.0687156	0.078284		-0.0963854	1.0727
ATP-dependent zinc metalloprotease YME1L1	Q96TA2	YME1L1	14	19.3	9e-11	86456	HUMAN	Q96TA2	-0.0915391	-0.086199	-0.111286	0.0421164	-0.00397456	-0.0228102	24	14	0.159344	0.23186	0.135537	0.121412	0.129801	0.0736031		-0.0963414	2.09193
GRB10-interacting GYF protein 1	O75420	GIGYF1	4	6.3	1.5e-14	114602	HUMAN	O75420	0.00627774	-0.231978	-0.0627986	-0.033694	0.0220933	0.0108624	4	4	0.12507	0.178185	0.156324	0.160176	0.228735	0.121995		-0.0961664	0.588362
Niban-like protein 1	Q96TA1	FAM129B	18	21.3	6.8e-14	84138.6	HUMAN	Q96TA1	-0.0255437	-0.228645	-0.0338171	0.0174603	0.0340091	-0.0315392	44	18	0.143622	0.223781	0.129719	0.152787	0.105345	0.0902924		-0.0960021	0.673142
Exocyst complex component 7	Q9UPT5	EXOC7	10	13.5	1.2e-10	83382.6	HUMAN	Q9UPT5	-0.0571528	-0.171861	-0.0588342	0.0111897	-0.0157791	-0.0170687	16	10	0.116235	0.199522	0.0933956	0.0744973	0.0640942	0.0269725		-0.0959493	1.06764
SURP and G-patch domain-containing protein 1	Q8IWZ8	SUGP1	4	7.9	3e-12	72471.5	HUMAN	Q8IWZ8	-0.0258453	-0.0973112	-0.164405	0.000969744	0.0110276	-0.0249909	6	4	0.164899	0.209259	0.203069	0.0959859	0.0398471	0.0788284		-0.0958539	1.03781
Vesicle-associated membrane protein 8	Q9BV40	VAMP8	4	31	2.9e-09	11438.4	HUMAN	Q9BV40	-0.00627679	-0.0805951	-0.199866	0.05129	-0.00207319	-0.0613172	7	4	0.140492	0.177867	0.207918	0.130549	0.027423	0.14682		-0.0955793	0.633897
Peptidyl-prolyl cis-trans isomerase-like 1	Q9Y3C6	PPIL1	8	40.4	3.7e-09	18237	HUMAN	Q9Y3C6	-0.104783	-0.124085	-0.0576804	0.0228316	0.0242971	-0.0103029	21	8	0.101992	0.16348	0.0996475	0.131317	0.121223	0.0588531		-0.0955163	2.04483
Alanine aminotransferase 1	P24298	GPT	9	19.6	4e-12	54637.4	HUMAN	P24298	-0.165965	-0.0172456	-0.102633	-0.0366917	0.00321554	0.053011	19	9	0.244253	0.526939	0.180396	0.112377	0.137959	0.135487		-0.0952811	0.946886
Zinc finger protein 616	Q08AN1	ZNF616	3	3.2	7.6e-07	90274	HUMAN	Q08AN1	-0.0486051	-0.041882	-0.195295	-0.196777	0.428303	-0.355032	2	1	#DIV/0!	#DIV/0!	#DIV/0!	#DIV/0!	#DIV/0!	#DIV/0!		-0.0952606	0.0779877
Juxtaposed with another zinc finger protein 1	Q86VZ6	JAZF1	1	3.3	1e-05	27079.7	HUMAN	Q86VZ6	-0.0581506	-0.197374	-0.0299323	-0.0602632	-0.028337	0.0841662	2	1	#DIV/0!	#DIV/0!	#DIV/0!	#DIV/0!	#DIV/0!	#DIV/0!		-0.0951522	0.621126
Ectopic P granules protein 5 homolog	Q9HCE0	EPG5	13	5.7	1.4e-09	292483	HUMAN	Q9HCE0	-0.0891934	-0.101658	-0.0945949	-0.035164	0.0676556	-0.0587989	16	13	0.180611	0.657962	0.245079	0.214543	0.174984	0.210985		-0.0951486	1.04077
Calcium-regulated heat-stable protein 1	Q9Y2V2	CARHSP1	3	20.4	2.4e-09	15892.2	HUMAN	Q9Y2V2	-0.0492441	-0.140637	-0.0947655	0.000404791	0.0140506	-0.0532596	11	3	0.155225	0.0339203	0.0539795	0.0249249	0.0306244	0.0182149		-0.0948823	1.15249
SUMO-conjugating enzyme UBC9	P63279	UBE2I	7	31	5.5e-13	18007	HUMAN	P63279	-0.132808	-0.089131	-0.0625716	0.00765778	-0.0798531	-0.0207787	24	7	0.197149	0.384777	0.185896	0.231996	0.16253	0.105871		-0.0948369	0.905072
Integrin-linked protein kinase	Q13418	ILK	14	22.8	1.6e-12	51419.7	HUMAN	Q13418	-0.127441	-0.112699	-0.0441991	-0.104306	0.0137729	0.0906683	24	14	0.267387	0.311742	0.263019	0.134957	0.101142	0.0938995		-0.0947795	0.694117
Microtubule-associated serine/threonine-protein kinase 3	O60307	MAST3	1	0.7	0.00012	143138	HUMAN	O60307	-0.115182	-0.21384	0.0466196	-0.0540023	0.0558131	-0.00390796	1	1	#DIV/0!	#DIV/0!	#DIV/0!	#DIV/0!	#DIV/0!	#DIV/0!		-0.0941339	0.49538
Glutamine-rich protein 1	Q2TAL8	QRICH1	3	4.3	5.5e-08	86436.4	HUMAN	Q2TAL8	-0.0456181	-0.134639	-0.102099	-0.0670393	0.0979789	-0.0453835	5	3	0.338942	0.235502	0.112907	0.179181	0.0539024	0.137061		-0.0941189	0.703133
T-complex protein 1 subunit gamma	P49368	CCT3	28	44.2	7.8e-12	60534.5	HUMAN	P49368	-0.069266	-0.116274	-0.0968017	0.031996	-0.0463891	0.002716	117	28	0.175204	0.26117	0.166822	0.124171	0.0891622	0.0854276		-0.0941139	1.55964
RNA-binding protein 3	P98179	RBM3	1	4.5	9e-07	17170.5	HUMAN	P98179	-0.0975728	-0.109945	-0.0747726	0.0316895	-0.0554467	0.0098551	7	1	#DIV/0!	#DIV/0!	#DIV/0!	#DIV/0!	#DIV/0!	#DIV/0!		-0.0940969	1.47462
Golgin subfamily A member 5	Q8TBA6	GOLGA5	4	5.3	1.8e-06	83025	HUMAN	Q8TBA6	-0.048335	-0.122767	-0.11096	0.0771029	0.0133448	-0.0704072	4	4	0.349985	0.253636	0.0978643	0.117986	0.0561618	0.150205		-0.0940205	0.971584
Plasma membrane calcium-transporting ATPase 1	P20020	ATP2B1	13	10.3	3e-12	138756	HUMAN	P20020	-0.137526	-0.145484	0.00203832	-0.0721487	0.106973	0.100419	3	3	0.0711422	0.22629	0.0663723	0.13066	0.081959	0.111351		-0.0936574	0.851182
UPF0428 protein CXorf56	Q9H5V9	CXorf56	4	15.3	8e-07	25624.8	HUMAN	Q9H5V9	-0.0128185	-0.12984	-0.137821	-0.0230758	0.035012	-0.0579415	8	4	0.132409	0.0978529	0.105855	0.0831846	0.0744842	0.0520775		-0.0934933	0.736424
40S ribosomal protein S28	P62857	RPS28	4	46.4	4.8e-10	7841.1	HUMAN	P62857	-0.0756915	-0.162986	-0.0415711	0.135547	-0.0822482	-0.0846646	35	4	0.157336	0.248024	0.163449	0.153152	0.0942477	0.0941624		-0.0934161	0.436408
Serine/arginine-rich splicing factor 6	Q13247	SRSF6	12	25	6.4e-13	39587.1	HUMAN	Q13247	-0.070527	-0.113763	-0.0952353	-0.0089631	0.0021492	0.0150565	19	8	0.256494	0.163987	0.123667	0.160683	0.0934096	0.0541035		-0.0931751	2.58789
Phenylalanine--tRNA ligase alpha subunit	Q9Y285	FARSA	13	25.6	1.4e-12	57564.1	HUMAN	Q9Y285	-0.0592473	-0.147553	-0.0725855	0.056402	-0.0470105	0.0202588	32	12	0.149427	0.329677	0.174058	0.150072	0.107755	0.157185		-0.0931287	1.18386
Thymocyte nuclear protein 1	Q9P016	THYN1	8	26.7	4.1e-07	25697.5	HUMAN	Q9P016	-0.118632	0.0021634	-0.162676	0.038637	-0.00735234	0.051192	13	8	0.257163	0.181078	0.191578	0.142538	0.113226	0.135813		-0.0930481	1.08165
SPRY domain-containing protein 7	Q5W111	SPRYD7	2	13.8	1.6e-10	21666	HUMAN	Q5W111	-0.007592	-0.198694	-0.0728564	0.0409621	-0.0426376	-0.0744905	4	2	0.276802	0.178889	0.142864	0.121666	0.00171366	0.0289647		-0.0930475	0.441314
Chromodomain Y-like protein	Q9Y232	CDYL	5	8	8e-12	66482.3	HUMAN	Q9Y232	-0.12726	-0.0775668	-0.0737358	-0.0177	0.0508645	-0.0374367	11	5	0.100585	0.279626	0.286188	0.0285889	0.0257788	0.0258905		-0.0928543	1.34336
Ras-related protein Rap-2b	P61225	RAP2B	4	18.6	2.3e-11	20504.5	HUMAN	P61225	-0.102456	-0.0860524	-0.089946	-0.0210899	0.0291581	0.0162959	6	3	0.186933	0.247037	0.173884	0.122013	0.0312434	0.0950599		-0.092818	2.505
Vacuolar fusion protein CCZ1 homolog B	P86790	CCZ1B	3	8.1	1.8e-12	55866.7	HUMAN	P86790	-0.131343	-0.0914132	-0.055467	0.0608389	-0.126951	0.0581958	5	3	0.0309393	0.208612	0.0553536	0.0387246	0.0341268	0.00872133		-0.0927409	0.613681
Nucleoplasmin-3	O75607	NPM3	2	12.4	4.1e-06	19343.9	HUMAN	O75607	-0.170905	0.014737	-0.121956	0.055046	0.0266147	-0.108007	2	2	0.16136	0.103947	0.0757442	0.217856	0.0306612	0.277195		-0.092708	0.487586
Proliferating cell nuclear antigen	P12004	PCNA	15	58.2	1.7e-14	28769.1	HUMAN	P12004	-0.087005	-0.190104	-0.000731603	-0.0331991	-0.0216573	0.0953865	58	15	0.221679	0.184714	0.174758	0.184008	0.101934	0.114391		-0.0926136	0.707944
Core histone macro-H2A.1	O75367	H2AFY	7	22	3.6e-12	39617.4	HUMAN	O75367	-0.0631156	-0.217655	0.00312985	0.00475658	0.0281048	-0.0201588	25	7	0.0903867	0.169343	0.118644	0.101991	0.0429546	0.0866101		-0.0925469	0.654778
Proteasome subunit beta type-10	P40306	PSMB10	1	3.7	1.6e-06	28936.6	HUMAN	P40306	-0.12486	-0.0983904	-0.0543626	-0.114368	0.0726033	0.0350615	1	1	#DIV/0!	#DIV/0!	#DIV/0!	#DIV/0!	#DIV/0!	#DIV/0!		-0.0925378	0.675711
Biorientation of chromosomes in cell division protein 1-like 1	Q8NFC6	BOD1L1	12	4.2	8.1e-10	330469	HUMAN	Q8NFC6	0.0021836	-0.104878	-0.174782	0.0155683	0.0916385	-0.101047	14	11	0.168212	0.314429	0.130534	0.0725893	0.0755116	0.131242		-0.0924923	0.550012
Oxysterol-binding protein-related protein 11	Q9BXB4	OSBPL11	5	8.2	3.7e-13	83644	HUMAN	Q9BXB4	-0.046498	-0.197381	-0.033426	-0.0260473	0.0102739	0.00453223	8	5	0.086143	0.21267	0.0849583	0.0500674	0.124905	0.111771		-0.092435	0.757913
Exportin-7	Q9UIA9	XPO7	13	12	7.3e-18	123908	HUMAN	Q9UIA9	-0.0496059	-0.190393	-0.0370444	0.0233216	0.017349	-0.0353898	33	13	0.104894	0.199614	0.161991	0.0932628	0.090152	0.0774002		-0.0923479	0.829831
Cytochrome c oxidase assembly factor 5	Q86WW8	COA5	1	24.3	6.6e-10	8375.7	HUMAN	Q86WW8	0.0716416	-0.213359	-0.135138	0.168585	0.0639334	-0.267543	1	1	#DIV/0!	#DIV/0!	#DIV/0!	#DIV/0!	#DIV/0!	#DIV/0!		-0.0922852	0.198077
Protein Red	Q13123	IK	8	17.8	2e-16	65602.8	HUMAN	Q13123	-0.0366739	-0.197749	-0.0417807	-0.0086046	0.0194275	-0.0151762	16	8	0.151035	0.260041	0.181317	0.0607207	0.0859746	0.0775111		-0.0920679	0.774399
Ubiquitin carboxyl-terminal hydrolase 37	Q86T82	USP37	3	2.5	7e-07	110171	HUMAN	Q86T82	-0.0140195	-0.189439	-0.0722053	0.0421649	-0.00166345	-0.0246992	3	3	0.149581	0.285103	0.195777	0.0246135	0.0104809	0.0295145		-0.0918878	0.814912
Transcription factor Sp1	P08047	SP1	2	2.4	1.9e-09	80693.6	HUMAN	P08047	-0.121636	-0.0685228	-0.0854787	0.116638	0.0111885	-0.140547	6	2	0.223321	0.166857	0.0373981	0.0365912	0.0349014	0.0760157		-0.0918792	0.502302
Transcription elongation factor A protein 1	P23193	TCEA1	11	39.9	3.4e-13	33970	HUMAN	P23193	-0.0184223	-0.198313	-0.0583759	0.0655487	0.0164915	-0.0987338	28	11	0.187791	0.3675	0.281154	0.0623041	0.0508826	0.0809141		-0.0917039	0.5171
Transmembrane protein 230	Q96A57	TMEM230	2	20.8	1.6e-09	13188.6	HUMAN	Q96A57	0.00866575	-0.136863	-0.146788	-0.0332409	0.0878778	-0.0768456	8	2	0.0927985	0.0723528	0.183579	0.027547	0.0510733	0.0740349		-0.0916617	0.526808
Peroxiredoxin-1	Q06830	PRDX1	10	36.2	1.9e-11	22110.5	HUMAN	Q06830	-0.0460472	-0.147378	-0.0806753	0.06317	-0.00419982	-0.0388252	46	7	0.181223	0.311459	0.184063	0.133727	0.0981234	0.0884376		-0.0913669	1.09276
Elongin-A	Q14241	ELOA	7	7.1	4.7e-08	89909.6	HUMAN	Q14241	-0.110481	-0.0167754	-0.146253	-0.0276998	-0.0132002	0.034334	12	7	0.651589	0.600487	0.639664	0.864682	0.550584	0.84619		-0.0911699	0.971491
Chloride channel CLIC-like protein 1	Q96S66	CLCC1	3	5.6	2.3e-07	62023.1	HUMAN	Q96S66	0.139408	-0.090753	-0.322139	0.0736853	0.0795175	-0.0803045	4	3	0.132725	0.389442	0.442098	0.0690178	0.236076	0.245235		-0.0911613	0.332433
Oxysterol-binding protein-related protein 8	Q9BZF1	OSBPL8	10	12.6	1e-13	101196	HUMAN	Q9BZF1	-0.0897527	-0.105151	-0.0782157	-0.00353519	0.00472254	-0.00598633	20	10	0.10583	0.263355	0.100433	0.0611804	0.0554192	0.0727412		-0.09104	3.34636
Ribosyldihydronicotinamide dehydrogenase [quinone]	P16083	NQO2	1	3.9	1.2e-06	25918.8	HUMAN	P16083	-0.0748717	-0.128745	-0.0685902	0.169703	-0.0256042	-0.163649	1	1	#DIV/0!	#DIV/0!	#DIV/0!	#DIV/0!	#DIV/0!	#DIV/0!		-0.0907357	0.355535
GTP-binding protein SAR1b	Q9Y6B6	SAR1B	4	13.6	1.7e-10	22410.1	HUMAN	Q9Y6B6	-0.199408	0.0341469	-0.106586	-0.180028	0.053405	0.0849417	9	3	0.0944503	0.162436	0.0732468	0.155115	0.106305	0.0789209		-0.0906156	0.287798
Acetoacetyl-CoA synthetase	Q86V21	AACS	10	14.9	1.9e-15	75144.9	HUMAN	Q86V21	-0.116389	-0.0723573	-0.082917	0.0140107	-0.0186739	0.0178725	20	10	0.103642	0.148592	0.112795	0.0947375	0.0937184	0.0617244		-0.0905546	2.24142
Kinetochore-associated protein 1	P50748	KNTC1	17	8.1	6.3e-11	250751	HUMAN	P50748	-0.0686258	-0.152536	-0.0501165	-0.0309713	0.00421358	0.00111171	27	17	0.101747	0.179602	0.0912796	0.15715	0.1126	0.142188		-0.0904259	1.15082
SRSF protein kinase 1	Q96SB4	SRPK1	8	11.1	6.8e-10	74325.4	HUMAN	Q96SB4	-0.021817	-0.183138	-0.0661118	0.0223182	0.0163968	-0.0425742	9	4	0.144235	0.341816	0.140223	0.154239	0.172294	0.0404409		-0.0903556	0.784273
Guanylate kinase	Q16774	GUK1	1	4.6	0.00038	21725.8	HUMAN	Q16774	-0.202428	-0.00391328	-0.0646247	0.0591311	-0.017505	-0.0436869	2	1	#DIV/0!	#DIV/0!	#DIV/0!	#DIV/0!	#DIV/0!	#DIV/0!		-0.0903221	0.60554
CGG triplet repeat-binding protein 1	Q9UFW8	CGGBP1	4	26.9	2e-11	18820.5	HUMAN	Q9UFW8	-0.0438916	-0.107784	-0.118509	-0.0508438	0.0558013	0.0232517	5	4	0.163257	0.225046	0.076021	0.105525	0.0887101	0.0945724		-0.0900613	1.19213
Secretory carrier-associated membrane protein 3	O14828	SCAMP3	5	20.7	6.5e-12	38287.3	HUMAN	O14828	-0.00217257	-0.149052	-0.118537	0.0330577	0.0188811	-0.0675517	10	5	0.135336	0.21504	0.253451	0.0299309	0.0727438	0.0518852		-0.0899205	0.70707
Myosin-9	P35579	MYH9	86	34.9	1.8e-12	226534	HUMAN	P35579	-0.0810619	-0.163194	-0.0250156	0.00907413	-0.00683922	-0.00217048	199	65	0.199071	0.292411	0.252784	0.161051	0.117954	0.127335		-0.0897572	1.04385
Ubinuclein-2	Q6ZU65	UBN2	4	2.4	7.8e-08	146090	HUMAN	Q6ZU65	-0.0801506	-0.0831471	-0.105676	-0.092567	0.0307763	0.0605786	5	4	0.107468	0.101307	0.0600508	0.0668413	0.017044	0.0683238		-0.0896578	0.873458
Glycerol-3-phosphate phosphatase	A6NDG6	PGP	5	20.2	1.1e-11	34006.4	HUMAN	A6NDG6	-0.172317	-0.018857	-0.0777861	0.00462963	-0.0175821	0.00620718	6	5	0.374994	0.503693	0.193737	0.118089	0.0743536	0.0882475		-0.0896533	0.898921
Single-stranded DNA-binding protein 4	Q9BWG4	SSBP4	2	7	1.7e-07	39388.8	HUMAN	Q9BWG4	-0.180903	-0.192465	0.104428	-0.199503	0.077457	0.102984	1	1	#DIV/0!	#DIV/0!	#DIV/0!	#DIV/0!	#DIV/0!	#DIV/0!		-0.0896464	0.239265
Platelet glycoprotein Ib beta chain	P13224	GP1BB	1	3.9	5.7e-05	21717.9	HUMAN	P13224	0.0236612	-0.163782	-0.128718	-0.120944	0.124623	-0.0142205	1	1	#DIV/0!	#DIV/0!	#DIV/0!	#DIV/0!	#DIV/0!	#DIV/0!		-0.0896128	0.398169
Iron-responsive element-binding protein 2	P48200	IREB2	9	9.2	3.1e-10	105045	HUMAN	P48200	-0.0503592	-0.161713	-0.0562683	-0.0405907	0.0186077	-0.0232957	11	9	0.186808	0.264046	0.223913	0.131394	0.0991962	0.155687		-0.0894468	0.859571
Thioredoxin-like protein 1	O43396	TXNL1	6	26	3.5e-14	32251.6	HUMAN	O43396	-0.054522	-0.114132	-0.0994625	-0.000702347	0.00172762	0.0299416	24	6	0.183364	0.240761	0.203183	0.146227	0.0763082	0.141209		-0.089372	2.08657
Zinc finger CCCH-type antiviral protein 1	Q7Z2W4	ZC3HAV1	27	35.4	1.1e-15	101432	HUMAN	Q7Z2W4	-0.0777184	-0.131135	-0.0591393	0.0360179	-0.0154896	-0.014929	52	27	0.123879	0.201638	0.204804	0.0940155	0.116278	0.153233		-0.0893308	1.52955
Nucleus accumbens-associated protein 1	Q96RE7	NACC1	2	5.1	4.8e-10	57258.8	HUMAN	Q96RE7	-0.0419794	-0.12179	-0.104101	0.0951065	0.000857569	-0.103921	2	2	0.228371	0.271876	0.0964662	0.0344165	0.0268369	0.068356		-0.0892904	0.625024
Cytochrome b-c1 complex subunit 7	P14927	UQCRB	3	27	1.1e-11	13530.6	HUMAN	P14927	-0.0631846	-0.0874408	-0.117039	-0.0403516	-0.0272888	0.011665	9	3	0.071078	0.138729	0.0351347	0.0457047	0.0614039	0.101595		-0.0892215	1.48233
Clusterin	P10909	CLU	4	9.6	5.5e-10	52495.1	HUMAN	P10909	0.0067087	-0.204914	-0.0693894	-0.0556669	0.119505	-0.0339525	4	4	0.0418241	0.398412	0.0747867	0.126328	0.117411	0.198918		-0.0891983	0.526363
Condensin complex subunit 2	Q15003	NCAPH	11	15.9	1.1e-10	82563.9	HUMAN	Q15003	-0.00527498	-0.13201	-0.130296	0.0038061	0.00163832	-0.00940838	22	11	0.110089	0.143501	0.107463	0.0601563	0.0485901	0.044088		-0.0891936	0.976662
Interferon-induced helicase C domain-containing protein 1	Q9BYX4	IFIH1	2	1.5	7e-05	116690	HUMAN	Q9BYX4	-0.106459	-0.109868	-0.0512506	-0.0383506	0.0526132	-0.0168729	2	2	0.069301	0.020619	0.0804185	0.0557008	0.0533704	0.00112577		-0.0891926	1.24233
GMP reductase 1	P36959	GMPR	12	42.3	4.5e-14	37419.2	HUMAN	P36959	-0.0475381	-0.179963	-0.0398478	-0.0100025	0.020619	-0.00266375	38	11	0.150861	0.175598	0.155041	0.0975981	0.0831383	0.110138		-0.0891164	0.923952
Hydroxyacylglutathione hydrolase, mitochondrial	Q16775	HAGH	7	20.1	1.7e-19	33806.2	HUMAN	Q16775	-0.0935183	-0.0811389	-0.0923297	-0.00461739	0.0324501	-0.0593043	23	7	0.0828477	0.126951	0.0841399	0.146968	0.0785371	0.11149		-0.0889956	1.36152
Proteasomal ubiquitin receptor ADRM1	Q16186	ADRM1	6	17.2	8.7e-12	42153.6	HUMAN	Q16186	-0.0232813	-0.136373	-0.107164	-0.0149862	0.017872	-0.00536761	21	6	0.227537	0.125285	0.206149	0.0691739	0.0519484	0.0821913		-0.0889394	1.17461
Eukaryotic translation initiation factor 2A	Q9BY44	EIF2A	12	20.7	3.8e-14	64990.7	HUMAN	Q9BY44	-0.054618	-0.106584	-0.10551	0.0507987	-0.00946017	-0.064916	27	12	0.313554	0.354298	0.289197	0.305802	0.298179	0.248496		-0.0889041	1.01274
Eukaryotic translation initiation factor 2-alpha kinase 1	Q9BQI3	EIF2AK1	3	5.2	1.3e-09	71107	HUMAN	Q9BQI3	0.0876819	-0.233149	-0.120998	-0.0308192	0.0438618	-0.00636961	4	3	0.229334	0.218975	0.0417359	0.0078372	0.0615808	0.0656402		-0.0888215	0.398995
Plastin-1	Q14651	PLS1	8	14.3	9.6e-11	70254.1	HUMAN	Q14651	-0.00688896	-0.165696	-0.0936873	0.0360814	-0.0226016	-0.0321797	17	6	0.184989	0.198074	0.184963	0.0828397	0.0873482	0.0540931		-0.0887574	0.748557
Ubiquitin-conjugating enzyme E2 L3	P68036	UBE2L3	3	16.2	2e-07	17861.7	HUMAN	P68036	-0.0166341	0.00106887	-0.250691	0.0459616	0.0409772	-0.124437	11	3	0.121896	0.0799017	0.143683	0.0528793	0.0707118	0.0636788		-0.0887519	0.316623
YrdC domain-containing protein, mitochondrial	Q86U90	YRDC	1	4.7	2.8e-05	29328.1	HUMAN	Q86U90	0.109125	-0.250784	-0.124121	0.0314319	-0.000437079	-0.0316852	1	1	#DIV/0!	#DIV/0!	#DIV/0!	#DIV/0!	#DIV/0!	#DIV/0!		-0.0885931	0.34181
Regulation of nuclear pre-mRNA domain-containing protein 1B	Q9NQG5	RPRD1B	6	22.4	6.3e-11	36900	HUMAN	Q9NQG5	-0.031392	-0.100938	-0.133372	0.0255119	0.0271057	-0.0545869	11	6	0.159387	0.416922	0.146846	0.0510872	0.117416	0.0720532		-0.0885674	1.02148
Signal recognition particle 19 kDa protein	P09132	SRP19	2	20.1	7.1e-10	16155.8	HUMAN	P09132	-0.0388195	-0.105288	-0.121566	-0.0185636	0.0377344	-0.0217198	6	2	0.121092	0.14531	0.13522	0.0968232	0.0487536	0.0453842		-0.0885578	1.29146
LysM and putative peptidoglycan-binding domain-containing protein 2	Q8IV50	LYSMD2	3	14	6.6e-06	23463.4	HUMAN	Q8IV50	-0.137259	-0.0623723	-0.0657078	0.0528641	-0.00634509	-0.0775655	5	3	0.0796997	0.0768125	0.0886971	0.0330691	0.0554697	0.0812412		-0.0884465	0.803735
Polypeptide N-acetylgalactosaminyltransferase 4	Q8N4A0	GALNT4	2	4.2	2e-09	66666.4	HUMAN	Q8N4A0	-0.157958	-0.0313342	-0.0759528	-0.021714	-0.0461679	0.0654796	1	1	#DIV/0!	#DIV/0!	#DIV/0!	#DIV/0!	#DIV/0!	#DIV/0!		-0.0884151	0.80671
Lysine-specific demethylase PHF2	O75151	PHF2	4	4.5	1e-08	120776	HUMAN	O75151	-0.142577	-0.0687156	-0.0538726	-0.0969692	-0.0344673	0.0419896	5	3	0.104375	0.257674	0.11353	0.0647722	0.122298	0.0985208		-0.0883884	0.53019
Endophilin-A2	Q99961	SH3GL1	12	31.8	8.2e-18	41490.3	HUMAN	Q99961	-0.0503714	-0.115211	-0.0995029	-0.00262951	-6.21631e-05	0.0217421	29	12	0.12308	0.150597	0.0952494	0.101903	0.110206	0.152927		-0.0883618	1.96876
Telomere length and silencing protein 1 homolog	Q9NZ63	C9orf78	9	30.4	6.2e-14	33688.3	HUMAN	Q9NZ63	-0.0627831	-0.0435651	-0.158633	0.0156034	-0.0067142	-0.00430942	14	9	0.181209	0.129886	0.198347	0.0922166	0.117058	0.0787672		-0.0883271	1.16447
Cullin-associated NEDD8-dissociated protein 1	Q86VP6	CAND1	21	16.8	8.8e-15	136377	HUMAN	Q86VP6	-0.0761968	-0.127068	-0.0615259	0.0120971	0.00458732	-0.00440546	59	21	0.166229	0.251142	0.142687	0.150082	0.113586	0.075952		-0.0882637	1.97296
DNA repair protein complementing XP-G cells	P28715	ERCC5	6	6.2	3e-15	133110	HUMAN	P28715	-0.0546354	-0.123491	-0.0866537	0.0116301	-0.042896	0.0253102	8	6	0.126293	0.218495	0.238018	0.102011	0.10879	0.0881716		-0.0882601	1.39646
Zinc finger and SCAN domain-containing protein 21	Q9Y5A6	ZSCAN21	2	5.3	1.7e-07	53659	HUMAN	Q9Y5A6	-0.041777	-0.0257531	-0.197125	-0.0287078	0.103533	-0.081155	1	1	#DIV/0!	#DIV/0!	#DIV/0!	#DIV/0!	#DIV/0!	#DIV/0!		-0.0882182	0.483061
Mediator of RNA polymerase II transcription subunit 15	Q96RN5	MED15	4	5.3	4.6e-07	86754.2	HUMAN	Q96RN5	-0.0990185	-0.17305	0.00755764	-0.0207213	0.0136586	-0.0243288	4	4	0.654345	0.58653	0.0698549	0.458726	0.236569	0.622651		-0.0881702	0.6534
UPF0235 protein C15orf40	Q8WUR7	C15orf40	1	8.5	1.3e-07	16353.3	HUMAN	Q8WUR7	-0.0323146	-0.0189802	-0.212738	0.0280616	0.00894314	-0.0277534	3	1	#DIV/0!	#DIV/0!	#DIV/0!	#DIV/0!	#DIV/0!	#DIV/0!		-0.0880108	0.635883
TBC1 domain family member 17	Q9HA65	TBC1D17	4	5.1	7e-08	72728.9	HUMAN	Q9HA65	-0.119655	-0.0858425	-0.0584316	-0.0255835	0.0505829	-0.0267844	5	3	0.0878722	0.156437	0.0930029	0.0400228	0.0602851	0.0249478		-0.0879762	1.31499
Sodium/potassium-transporting ATPase subunit alpha-1	P05023	ATP1A1	27	27	2.5e-15	112897	HUMAN	P05023	-0.0910757	-0.13442	-0.0383451	-0.0208114	0.03344	0.0281535	78	27	0.1756	0.241575	0.145758	0.109437	0.0760346	0.0925317		-0.0879468	1.44286
Mitochondrial import inner membrane translocase subunit Tim13	Q9Y5L4	TIMM13	6	54.7	1.6e-13	10500.1	HUMAN	Q9Y5L4	-0.0530866	-0.155032	-0.0557003	-0.021766	-0.0245525	0.00448282	26	6	0.106629	0.183632	0.144786	0.216201	0.124529	0.10874		-0.0879398	0.997097
Mitogen-activated protein kinase kinase kinase 20	Q9NYL2	MAP3K20	10	12.4	1.9e-12	91155.8	HUMAN	Q9NYL2	-0.04367	-0.159152	-0.0603947	-0.0198534	0.00583025	0.0504576	12	10	0.225024	0.311366	0.226718	0.0500675	0.0415433	0.0749759		-0.0877388	1.13257
Eukaryotic translation initiation factor 5	P55010	EIF5	10	24.6	3.6e-13	49223.2	HUMAN	P55010	-0.129128	-0.0548154	-0.0791608	0.00393758	-0.0199982	0.0260391	20	10	0.212901	0.192731	0.227613	0.11687	0.0911466	0.0779249		-0.0877014	1.62592
Myotubularin-related protein 12	Q9C0I1	MTMR12	4	6.3	8.1e-12	86148.5	HUMAN	Q9C0I1	-0.0536798	-0.171447	-0.036791	-0.0741693	-0.00437496	0.0716574	6	4	0.131636	0.11521	0.118587	0.0646916	0.0432896	0.0377322		-0.087306	0.642611
Synaptosomal-associated protein 29	O95721	SNAP29	7	34.1	2.4e-13	28970.6	HUMAN	O95721	-0.117614	-0.0284143	-0.115783	0.0556971	0.0188962	-0.030032	14	7	0.0858809	0.143196	0.113263	0.0700379	0.0882103	0.0572577		-0.0872703	1.2452
Mesoderm induction early response protein 3	Q7Z3K6	MIER3	1	1.5	7.6e-07	61437.1	HUMAN	Q7Z3K6	-0.0297973	0.00978502	-0.241785	-0.0387041	0.088743	-0.0603629	2	1	#DIV/0!	#DIV/0!	#DIV/0!	#DIV/0!	#DIV/0!	#DIV/0!		-0.0872658	0.388657
Calpain-7	Q9Y6W3	CAPN7	5	6.9	2.3e-09	92653.2	HUMAN	Q9Y6W3	-0.101925	-0.102661	-0.0568427	-0.0263304	-0.00162125	0.027587	5	5	0.230435	0.263127	0.215667	0.190978	0.0969088	0.131737		-0.0871428	1.79375
THO complex subunit 1	Q96FV9	THOC1	13	22.7	1.3e-11	75667	HUMAN	Q96FV9	-0.0695082	-0.149103	-0.0425434	0.0127866	0.0218348	-0.0183606	26	13	0.125737	0.200109	0.155077	0.0764956	0.0549388	0.118489		-0.0870515	1.26767
Spectrin beta chain, erythrocytic	P11277	SPTB	70	34.9	2.7e-21	246470	HUMAN	P11277	-0.0533766	-0.141041	-0.0667139	-0.0353502	0.00764231	0.00529252	178	67	0.217824	0.26402	0.186308	0.154482	0.144698	0.171461		-0.0870438	1.22032
Crk-like protein	P46109	CRKL	7	28.1	1.2e-13	33777.3	HUMAN	P46109	-0.087271	-0.202647	0.0296249	-0.0310364	0.0321782	0.0180606	21	7	0.0950157	0.0859321	0.198725	0.125273	0.0439655	0.10326		-0.0867642	0.597751
Ribosome biogenesis regulatory protein homolog	Q15050	RRS1	12	37.3	7.2e-11	41193.7	HUMAN	Q15050	-0.0859204	-0.0822985	-0.0920492	-0.0445831	-0.0303648	0.0203897	31	12	0.172989	0.200589	0.138987	0.205333	0.166327	0.139156		-0.0867561	1.58077
Charged multivesicular body protein 4b	Q9H444	CHMP4B	9	33.5	4.7e-15	24950.4	HUMAN	Q9H444	-0.0707457	-0.138082	-0.0510193	-0.00817003	0.0325017	-0.0177086	23	9	0.341413	0.616678	0.497968	0.26359	0.321331	0.307479		-0.0866156	1.35977
Zinc finger protein 101	Q8IZC7	ZNF101	1	2.8	3.9e-08	50339.9	HUMAN	Q8IZC7	-0.280102	0.0383464	-0.0178668	0.0669094	0.177441	-0.283398	1	1	#DIV/0!	#DIV/0!	#DIV/0!	#DIV/0!	#DIV/0!	#DIV/0!		-0.0865408	0.162539
Isopentenyl-diphosphate Delta-isomerase 1	Q13907	IDI1	5	26.4	7.9e-14	26319.4	HUMAN	Q13907	-0.0525218	-0.214399	0.00746784	0.0021725	0.00666116	-0.0104998	13	5	0.151707	0.231921	0.0955568	0.0597853	0.0567691	0.106533		-0.0864843	0.575691
Small ubiquitin-related modifier 1	P63165	SUMO1	4	26.7	6.4e-10	11557.1	HUMAN	P63165	-0.0617986	-0.097617	-0.0997508	-0.104977	-0.00968927	0.0329839	7	4	0.10705	0.263897	0.209569	0.253755	0.157471	0.123006		-0.0863888	0.62487
Proteasome subunit beta type-8	P28062	PSMB8	3	13.4	1.1e-09	30354.6	HUMAN	P28062	-0.145481	-0.10862	-0.00464297	0.0156311	-0.0150536	-0.000740917	3	3	0.104068	0.142855	0.161999	0.165814	0.165685	0.0179902		-0.0862481	0.935288
Ran-binding protein 3	Q9H6Z4	RANBP3	5	9.5	3e-09	60210.4	HUMAN	Q9H6Z4	-0.0919867	-0.111354	-0.0553973	-0.0324163	0.0415396	-0.00198659	6	5	0.125654	0.29263	0.177119	0.0453308	0.104751	0.123545		-0.0862458	1.51601
60S ribosomal protein L11	P62913	RPL11	1	5.1	1.6e-07	20252.6	HUMAN	P62913	-0.0508368	-0.10864	-0.0991627	-0.0227076	0.0141866	-0.0126921	13	1	#DIV/0!	#DIV/0!	#DIV/0!	#DIV/0!	#DIV/0!	#DIV/0!		-0.0862131	1.70604
POU domain, class 2, transcription factor 1	P14859	POU2F1	2	4.2	8.7e-09	76472.2	HUMAN	P14859	-0.0242383	-0.165474	-0.0685701	0.0112527	0.0280567	-0.0402726	2	2	0.0883532	0.0915092	0.141474	0.0078655	0.0100742	0.0187141		-0.086094	0.857561
Zinc finger protein 384	Q8TF68	ZNF384	3	7.6	4.5e-15	63219.6	HUMAN	Q8TF68	0.020291	-0.186286	-0.0921394	-0.0820126	0.112679	-0.0445486	3	2	0.257922	0.068237	0.530199	0.0612971	0.122916	0.0801253		-0.0860449	0.409694
Signal transducer and activator of transcription 3	P40763	STAT3	6	8.7	1.2e-10	88068.6	HUMAN	P40763	-0.123535	-0.119164	-0.0153948	0.0740485	-0.0171918	-0.0509959	9	6	0.112569	0.231556	0.185676	0.0597952	0.0425557	0.0369749		-0.0860313	0.789932
Condensin-2 complex subunit D3	P42695	NCAPD3	8	6.4	2.9e-12	168892	HUMAN	P42695	-0.0642191	-0.0854184	-0.107533	0.026401	0.036116	-0.0679702	10	8	0.071956	0.259973	0.106668	0.160222	0.123356	0.0723466		-0.0857235	1.11235
Small nuclear ribonucleoprotein F	P62306	SNRPF	2	7	6.5e-05	9725.3	HUMAN	P62306	0.0058788	-0.236754	-0.0255415	0.117418	-0.179642	0.0539107	6	2	0.107817	0.00957197	0.121913	0.0384593	0.0473446	0.0145984		-0.0854724	0.281882
Ras-related protein Rab-5B	P61020	RAB5B	3	16.3	1.5e-09	23707	HUMAN	P61020	-0.147894	-0.0433049	-0.064847	-0.09309	0.0823931	0.00241074	4	2	0.0444464	0.0931983	0.0965472	0.0541578	0.101885	0.0570356		-0.0853487	0.619534
Transketolase	P29401	TKT	22	35	1.3e-16	67878.2	HUMAN	P29401	-0.117243	-0.0686389	-0.0701411	0.00942438	0.0102989	-0.0258632	81	22	0.255806	0.298611	0.211212	0.123911	0.126164	0.0954806		-0.0853409	1.8575
RNA-binding protein 7	Q9Y580	RBM7	3	9.4	1.1e-09	30503.8	HUMAN	Q9Y580	-0.0636874	-0.0738257	-0.118477	0.0719908	-0.0161554	0.0683722	5	3	0.0741292	0.0567634	0.0866697	0.210004	0.109869	0.125317		-0.0853302	1.71869
WD repeat domain phosphoinositide-interacting protein 2	Q9Y4P8	WIPI2	4	12.1	5.1e-17	49408.9	HUMAN	Q9Y4P8	-0.115831	-0.0664509	-0.0735751	0.0161922	-0.0165785	-0.00653381	5	4	0.0692475	0.175153	0.161262	0.0630573	0.0320904	0.0570548		-0.0852857	1.98482
4-hydroxybenzoate polyprenyltransferase, mitochondrial	Q96H96	COQ2	1	2.2	0.001	40489.6	HUMAN	Q96H96	-0.0772982	-0.101758	-0.0767527	-0.0559968	0.0585826	-0.00619745	2	1	#DIV/0!	#DIV/0!	#DIV/0!	#DIV/0!	#DIV/0!	#DIV/0!		-0.0852696	1.15659
Dihydrofolate reductase	P00374	DHFR	7	28.9	3.3e-11	21452.9	HUMAN	P00374	-0.13776	-0.0717515	-0.0462306	-0.101147	0.0120013	0.0896009	27	7	0.128297	0.245019	0.105189	0.17398	0.132285	0.078423		-0.0852475	0.622067
Microtubule-associated protein 4	P27816	MAP4	27	24.5	3.6e-10	121006	HUMAN	P27816	-0.00471126	-0.136149	-0.114704	0.017516	0.0686626	-0.0534416	59	27	0.156706	0.210962	0.192437	0.1374	0.110896	0.106843		-0.0851878	0.825442
Sorting nexin-6	Q9UNH7	SNX6	8	18	1.4e-11	46649.2	HUMAN	Q9UNH7	-0.0918417	-0.041215	-0.122129	0.00516781	-0.0111671	-0.0216126	13	6	0.119473	0.196709	0.112484	0.0913402	0.0637861	0.0406296		-0.085062	1.42071
Thioredoxin-interacting protein	Q9H3M7	TXNIP	3	8.7	3.6e-06	43661.8	HUMAN	Q9H3M7	-0.137628	-0.0410466	-0.076184	-0.149883	0.071507	0.0403008	4	3	0.254201	0.220582	0.196319	0.064694	0.121508	0.0970793		-0.0849528	0.410874
Vitamin K epoxide reductase complex subunit 1-like protein 1	Q8N0U8	VKORC1L1	1	4.5	0.00022	19835.9	HUMAN	Q8N0U8	-0.0965375	-0.221387	0.0639736	-0.12709	0.155336	-0.0429883	1	1	#DIV/0!	#DIV/0!	#DIV/0!	#DIV/0!	#DIV/0!	#DIV/0!		-0.0846504	0.271677
Cullin-1	Q13616	CUL1	15	16.4	3.9e-14	89679.3	HUMAN	Q13616	-0.0830667	-0.100555	-0.0702242	0.0180021	0.00114985	0.019483	21	15	0.100841	0.184146	0.128539	0.124417	0.0900531	0.0642965		-0.0846154	3.11391
Krueppel-like factor 3	P57682	KLF3	1	2.6	1.7e-05	38829	HUMAN	P57682	-0.0827754	0.00569748	-0.176446	-0.0216041	0.0412109	-0.0205071	1	1	#DIV/0!	#DIV/0!	#DIV/0!	#DIV/0!	#DIV/0!	#DIV/0!		-0.0845081	0.676525
Epimerase family protein SDR39U1	Q9NRG7	SDR39U1	2	5	0.0001	34748.1	HUMAN	Q9NRG7	-0.0751179	0.0226948	-0.200831	0.00495272	0.0282286	-0.035	2	2	0.0486863	0.27284	0.0829674	0.0577373	0.00325982	0.0559536		-0.084418	0.551554
Cell death regulator Aven	Q9NQS1	AVEN	3	7.7	4.9e-06	38506.4	HUMAN	Q9NQS1	-0.122116	-0.124393	-0.00664874	0.0598107	-0.0710312	0.00821971	4	3	0.15445	0.0102884	0.0405979	0.0676989	0.0428743	0.0305675		-0.0843858	0.69881
Protein IMPACT	Q9P2X3	IMPACT	2	5.3	3.1e-10	36476.8	HUMAN	Q9P2X3	-0.0507303	-0.157136	-0.0452788	-0.0150982	0.0358322	-0.0241942	3	2	0.166909	0.234708	0.269917	0.0446756	0.0792595	0.0361745		-0.0843817	0.951837
NADH-cytochrome b5 reductase 1	Q9UHQ9	CYB5R1	3	9.5	2.5e-06	34095.1	HUMAN	Q9UHQ9	-0.127657	0.0210165	-0.145663	0.0125159	0.0421886	-0.0143973	7	3	0.121567	0.389575	0.170195	0.111997	0.0679138	0.0287743		-0.0841012	0.816841
Kynurenine--oxoglutarate transaminase 3	Q6YP21	KYAT3	3	8.1	1.6e-09	51400.8	HUMAN	Q6YP21	0.00869891	-0.154644	-0.106252	0.00511955	-0.00017485	-0.0276778	5	3	0.172892	0.0852135	0.0290979	0.139297	0.105708	0.0471474		-0.0840658	0.705196
Acetyl-CoA acetyltransferase, mitochondrial	P24752	ACAT1	13	23.4	6.7e-12	45200	HUMAN	P24752	-0.140673	-0.0838597	-0.0274768	-0.0297159	-0.00401418	-0.0131419	75	13	0.099523	0.19116	0.0937315	0.128169	0.0956316	0.0764042		-0.0840032	0.95452
Prefoldin subunit 6	O15212	PFDN6	5	38	2.7e-09	14582.8	HUMAN	O15212	0.0249426	-0.100205	-0.176691	0.0172777	0.0338863	-0.0424337	14	5	0.17	0.207936	0.114324	0.0325023	0.0684058	0.0384201		-0.0839844	0.618025
Carbonic anhydrase 1	P00915	CA1	14	61.3	1.1e-11	28870.4	HUMAN	P00915	-0.0527096	-0.105376	-0.0936796	0.02967	-0.0109741	-0.0299705	242	14	0.255352	0.36217	0.247632	0.091396	0.132172	0.152222		-0.0839218	1.55391
M-phase phosphoprotein 6	Q99547	MPHOSPH6	3	16.3	3e-07	19023.9	HUMAN	Q99547	-0.0952547	-0.209033	0.0534495	0.0563385	-0.00999623	-0.0268867	4	3	0.119057	0.3116	0.246981	0.0370817	0.0242905	0.020687		-0.0836128	0.489802
Eukaryotic translation initiation factor 6	P56537	EIF6	8	35.1	6.5e-17	26599.3	HUMAN	P56537	-0.0846463	-0.119781	-0.0455754	0.0582108	0.0185397	-0.0769281	30	8	0.186644	0.252899	0.123029	0.115178	0.101798	0.0610677		-0.0833341	0.850769
Vesicle-associated membrane protein-associated protein B/C	O95292	VAPB	9	35.8	1.2e-11	27228.6	HUMAN	O95292	-0.0609432	-0.0295484	-0.159454	0.00984378	0.0275248	-0.00951503	17	8	0.107532	0.176287	0.105962	0.126083	0.137378	0.0754205		-0.0833151	1.07289
Vacuolar fusion protein MON1 homolog B	Q7L1V2	MON1B	3	6	1.9e-12	59217.8	HUMAN	Q7L1V2	-0.00346893	-0.188897	-0.0573008	0.108309	-0.107672	-0.00875293	3	3	0.202674	0.275289	0.279873	0.153731	0.136669	0.0260136		-0.0832221	0.410941
Transcriptional repressor p66-beta	Q8WXI9	GATAD2B	6	11.1	4.6e-09	65261.3	HUMAN	Q8WXI9	-0.035552	-0.121071	-0.0929941	0.0451654	-0.0521564	0.0021633	9	6	0.158263	0.241808	0.0973338	0.0977381	0.0749116	0.0351295		-0.0832058	1.01401
Protein SGT1 homolog	Q9Y2Z0	SUGT1	12	34.8	9.6e-12	41024.4	HUMAN	Q9Y2Z0	-0.0788135	-0.105323	-0.0652282	0.0261806	0.0156865	-0.0320018	25	12	0.171233	0.181081	0.179861	0.106378	0.120823	0.0956466		-0.0831215	1.80414
Tripeptidyl-peptidase 2	P29144	TPP2	29	23.5	6.4e-13	138351	HUMAN	P29144	-0.0657572	-0.0907392	-0.0927774	0.0564504	-0.00388906	-0.0315117	62	29	0.213919	0.265083	0.204891	0.197793	0.206537	0.222988		-0.0830912	1.5199
GDP-fucose protein O-fucosyltransferase 2	Q9Y2G5	POFUT2	2	3.5	1e-05	49976.3	HUMAN	Q9Y2G5	-0.105523	-0.116486	-0.0271104	-0.0228223	0.0788936	-0.0616551	2	2	0.0943954	0.0734546	0.0081504	0.0864492	0.0370968	0.0479349		-0.08304	0.737374
Proteasome assembly chaperone 3	Q9BT73	PSMG3	2	8.2	2.5e-06	13104.6	HUMAN	Q9BT73	-0.0751778	-0.137186	-0.0366429	0.0481482	-0.0579403	-0.012255	4	2	0.103986	0.407214	0.164609	0.28341	0.16217	0.136311		-0.0830022	0.826016
Myosin light polypeptide 6	P60660	MYL6	5	25.8	2.7e-10	16930.2	HUMAN	P60660	0.0204215	-0.200568	-0.0687038	0.072361	-0.0303284	-0.0503208	5	2	0.195223	0.15627	0.231458	0.133998	0.091618	0.0531918		-0.0829502	0.464811
Splicing factor, proline- and glutamine-rich	P23246	SFPQ	24	27	1.7e-13	76150	HUMAN	P23246	-0.0670662	-0.119221	-0.0622916	0.0250281	-0.0738402	0.0137491	102	22	0.229823	0.271622	0.212654	0.166188	0.140943	0.145174		-0.0828596	0.918876
Nucleoside diphosphate kinase A	P15531	NME1	7	37.5	2e-12	17148.9	HUMAN	P15531	-0.124428	-0.0521796	-0.0718257	0.0282005	-0.00498139	0.0153978	19	4	0.0479983	0.209291	0.0777196	0.152401	0.112268	0.0499145		-0.0828112	1.80991
IQ domain-containing protein C	Q4KMZ1	IQCC	1	1.7	0.00016	53032.7	HUMAN	Q4KMZ1	-0.240739	-0.164043	0.156765	0.344412	-0.100096	-0.326632	1	1	#DIV/0!	#DIV/0!	#DIV/0!	#DIV/0!	#DIV/0!	#DIV/0!		-0.0826722	0.0844578
Lamina-associated polypeptide 2, isoforms beta/gamma	P42167	TMPO	13	39	6.5e-16	50670.6	HUMAN	P42167	-0.0704278	-0.103148	-0.0739162	0.0272063	-0.00390433	0.0260542	34	8	0.155901	0.21235	0.0875364	0.086127	0.0633224	0.0491073		-0.0824972	2.61362
Enhancer of rudimentary homolog	P84090	ERH	5	33.7	1.9e-19	12259.1	HUMAN	P84090	-0.104423	-0.0749081	-0.0681598	0.040955	-0.0355605	-0.00615945	25	5	0.156006	0.325763	0.193647	0.0669488	0.0551798	0.0611829		-0.0824971	1.5244
Leucine--tRNA ligase, cytoplasmic	Q9P2J5	LARS	29	26.7	1.1e-13	134467	HUMAN	Q9P2J5	-0.0969554	-0.127732	-0.0225623	0.00365735	0.00527415	0.00923724	71	29	0.216422	0.224024	0.155122	0.13343	0.106286	0.106369		-0.0824165	1.32474
CCR4-NOT transcription complex subunit 8	Q9UFF9	CNOT8	2	7.2	7.4e-08	33540.5	HUMAN	Q9UFF9	-0.327678	-0.0213515	0.102121	-0.0516339	-0.0276858	0.0619516	2	1	#DIV/0!	#DIV/0!	#DIV/0!	#DIV/0!	#DIV/0!	#DIV/0!		-0.0823028	0.226078
Ubiquitin-associated protein 2-like	Q14157	UBAP2L	18	23.8	1.7e-15	114535	HUMAN	Q14157	0.0392994	-0.112855	-0.173283	-0.00499815	-0.00101516	-0.0298216	33	18	0.242735	0.30842	0.197867	0.148454	0.191595	0.191045		-0.0822795	0.477958
HMG domain-containing protein 4	Q9UGU5	HMGXB4	2	5.2	1.1e-11	65712.1	HUMAN	Q9UGU5	-0.0598347	-0.201084	0.0142731	0.062652	0.0429918	-0.125886	2	2	0.094362	0.103147	0.0726208	0.0586923	0.145922	0.230587		-0.0822151	0.36182
Spliceosome-associated protein CWC15 homolog	Q9P013	CWC15	5	16.2	5.7e-07	26624.5	HUMAN	Q9P013	-0.0523749	0.0144118	-0.20779	0.0482312	-0.0300404	-0.0220414	8	5	0.0940019	0.0555773	0.122036	0.0372666	0.0484281	0.0696906		-0.0819178	0.500722
Glutamine-dependent NAD(+) synthetase	Q6IA69	NADSYN1	3	5.4	6.3e-09	79285.5	HUMAN	Q6IA69	0.055317	-0.242068	-0.0588086	0.0468321	0.022077	-0.0718204	4	3	0.127059	0.1524	0.120557	0.0853175	0.0209935	0.0729286		-0.0818534	0.359121
Ribosome maturation protein SBDS	Q9Y3A5	SBDS	9	30	1.8e-06	28763.8	HUMAN	Q9Y3A5	-0.0546215	-0.101309	-0.089131	-0.00294035	0.00742769	-0.0336025	16	9	0.25026	0.230874	0.17766	0.142842	0.10793	0.0768321		-0.0816872	1.74228
Kinectin	Q86UP2	KTN1	31	22.9	5.4e-11	156276	HUMAN	Q86UP2	-0.0408051	-0.134131	-0.0699248	0.00290118	0.00722017	-0.0345803	46	31	0.167885	0.236272	0.145385	0.0804774	0.0948566	0.0583312		-0.0816203	1.12922
Protein S100-A11	P31949	S100A11	2	17.1	1.4e-06	11740.6	HUMAN	P31949	-0.0320437	-0.116588	-0.0961865	-0.0639676	0.117935	-0.083706	5	2	0.0334039	0.134423	0.163708	0.00686615	0.109503	0.0971607		-0.0816062	0.446405
N-terminal Xaa-Pro-Lys N-methyltransferase 1	Q9BV86	NTMT1	2	10.8	2e-11	25387.3	HUMAN	Q9BV86	-0.0790122	-0.0711304	-0.0938359	-0.0542809	0.0133906	0.0141685	3	2	0.227646	0.35764	0.0765491	0.0289921	0.143464	0.141422		-0.0813262	1.42536
Actin-related protein 2/3 complex subunit 1A	Q92747	ARPC1A	2	4.9	1.4e-05	41569.7	HUMAN	Q92747	-0.0183823	-0.100281	-0.125292	-0.0197902	-0.0239557	0.0384014	3	2	0.0335667	0.0849494	0.0548829	0.043187	0.00834215	0.0442118		-0.0813183	0.979785
28S ribosomal protein S29, mitochondrial	P51398	DAP3	6	17.8	8.6e-14	45566.8	HUMAN	P51398	-0.0720353	-0.0735335	-0.0981972	0.0139673	-0.00340359	-0.0316241	14	6	0.215066	0.206261	0.207229	0.0444289	0.262013	0.23582		-0.0812553	2.0343
Protein FAM114A2	Q9NRY5	FAM114A2	10	21	6.5e-11	55468.7	HUMAN	Q9NRY5	-0.00847178	-0.208147	-0.0268966	0.00967509	0.0469144	-0.0764934	18	10	0.0657413	0.228348	0.128929	0.119709	0.0903758	0.0901097		-0.0811716	0.434647
182 kDa tankyrase-1-binding protein	Q9C0C2	TNKS1BP1	16	11.5	6.8e-16	181797	HUMAN	Q9C0C2	0.0739399	-0.17358	-0.143625	-0.0381795	0.0247712	-0.0430129	22	16	0.236733	0.267335	0.258967	0.17257	0.184407	0.200728		-0.0810882	0.314435
Ubiquitin carboxyl-terminal hydrolase 4	Q13107	USP4	6	5.5	1.3e-11	108566	HUMAN	Q13107	0.0113827	-0.212305	-0.0419491	0.0867409	-0.0937836	0.0290071	6	5	0.187296	0.260802	0.207691	0.135635	0.139039	0.0765522		-0.080957	0.440919
Exportin-1	O14980	XPO1	19	17.6	2.8e-13	123387	HUMAN	O14980	-0.0439636	-0.169406	-0.0294476	0.0379642	0.00291812	0.00743212	52	19	0.152475	0.227673	0.135875	0.106093	0.115418	0.123958		-0.0809392	0.994228
Activating signal cointegrator 1	Q15650	TRIP4	11	20	7.3e-11	66146.8	HUMAN	Q15650	-0.0843885	-0.142695	-0.0156008	0.00477664	-0.0189034	0.0109855	15	11	0.118955	0.167324	0.163718	0.0938737	0.0812518	0.035102		-0.0808946	0.989319
Target of Myb protein 1	O60784	TOM1	4	15.4	2.4e-10	53818.9	HUMAN	O60784	0.0400552	-0.124772	-0.157935	0.0536489	0.00449954	-0.0369908	5	4	0.170788	0.210989	0.146328	0.187854	0.300249	0.0507733		-0.0808841	0.58982
EF-hand domain-containing protein D2	Q96C19	EFHD2	6	27.5	2.1e-12	26697.5	HUMAN	Q96C19	-0.0594923	-0.104064	-0.0787326	0.0386326	-0.0100595	-0.0304124	17	5	0.0843867	0.0907791	0.0711294	0.050949	0.0605805	0.0647072		-0.080763	1.52812
Calpain-1 catalytic subunit	P07384	CAPN1	19	21	4.6e-12	81890.8	HUMAN	P07384	-0.113554	-0.0798782	-0.0487956	0.000808877	-0.0296635	0.0301031	57	19	0.0795145	0.146071	0.11666	0.126367	0.110525	0.0778263		-0.0807427	1.47856
Serine dehydratase-like	Q96GA7	SDSL	4	11.2	9.2e-08	34674.6	HUMAN	Q96GA7	-0.0625362	-0.084799	-0.0946865	-0.0223505	-0.023707	0.0136527	5	4	0.146632	0.103178	0.127959	0.112414	0.0868221	0.0812392		-0.0806739	1.96892
Partitioning defective 3 homolog	Q8TEW0	PARD3	5	3.2	1.6e-07	151424	HUMAN	Q8TEW0	-0.0920645	0.025914	-0.175559	0.0373649	0.0421544	-0.0354487	5	5	0.068808	0.210997	0.203933	0.0850264	0.0225071	0.0937941		-0.0805697	0.680705
Nucleoporin-like protein 2	O15504	NUPL2	4	9.9	7.2e-10	44872	HUMAN	O15504	-0.0705094	-0.0682392	-0.102887	-0.00702436	-0.0349881	0.0478379	11	4	0.0412415	0.18419	0.102634	0.0318278	0.0301527	0.0438087		-0.0805452	1.43283
Exocyst complex component 8	Q8IYI6	EXOC8	14	19.4	5.5e-09	81799.8	HUMAN	Q8IYI6	-0.06926	-0.0786488	-0.0935777	0.00398311	-0.0274142	0.0224767	17	14	0.160817	0.271913	0.221766	0.0534144	0.0683987	0.0851559		-0.0804955	2.11058
Serine/threonine-protein phosphatase 6 catalytic subunit	O00743	PPP6C	8	26.2	2.7e-12	35144.6	HUMAN	O00743	0.0108072	-0.224989	-0.0272356	-0.027966	-0.0358117	0.0229962	12	8	0.112804	0.124967	0.178321	0.0663647	0.123442	0.0936858		-0.0804724	0.371539
Splicing factor U2AF 35 kDa subunit-like protein	P0DN76	U2AF1L5	3	20.8	3e-10	27872.3	HUMAN	P0DN76	-0.125053	-0.0070921	-0.109159	-0.0198692	-0.0274267	0.0899882	4	3	0.0489386	0.34126	0.231912	0.138138	0.0990648	0.0816638		-0.0804345	0.828511
Putative E3 ubiquitin-protein ligase UBR7	Q8N806	UBR7	9	24.9	1.3e-15	47999.3	HUMAN	Q8N806	-0.0730661	-0.123809	-0.0443296	-0.0365576	0.0322497	-0.0392113	13	9	0.109632	0.224599	0.1496	0.13454	0.0964748	0.0861921		-0.0804016	0.934447
Protein arginine N-methyltransferase 6	Q96LA8	PRMT6	1	2.1	1.3e-05	41937.9	HUMAN	Q96LA8	-0.0455602	0.0530517	-0.248109	-0.0190984	-0.0621849	0.0777055	1	1	#DIV/0!	#DIV/0!	#DIV/0!	#DIV/0!	#DIV/0!	#DIV/0!		-0.0802058	0.332974
High mobility group nucleosome-binding domain-containing protein 4	O00479	HMGN4	1	10	2.3e-05	9539	HUMAN	O00479	0.107131	0.0923971	-0.440063	-0.0856849	0.17877	-0.111314	1	1	#DIV/0!	#DIV/0!	#DIV/0!	#DIV/0!	#DIV/0!	#DIV/0!		-0.0801785	0.134951
Protein downstream neighbor of Son	Q9NYP3	DONSON	1	1.9	1.4e-08	62747.4	HUMAN	Q9NYP3	-0.0853339	-0.0802162	-0.0742753	0.0138418	-0.00672867	-0.00811552	2	1	#DIV/0!	#DIV/0!	#DIV/0!	#DIV/0!	#DIV/0!	#DIV/0!		-0.0799418	3.28778
Serine/threonine-protein kinase tousled-like 1	Q9UKI8	TLK1	4	4.3	5.2e-06	86700.4	HUMAN	Q9UKI8	-0.0942232	-0.106036	-0.0395094	0.0143573	0.047501	-0.0838835	4	2	0.100435	0.107173	0.288665	0.0376655	0.0158891	0.0499953		-0.0799227	0.749915
Dermcidin	P81605	DCD	1	6.4	9.5e-06	11284	HUMAN	P81605	-0.0477647	0.690191	-0.882008	-0.0681972	-0.44812	0.391812	2	1	#DIV/0!	#DIV/0!	#DIV/0!	#DIV/0!	#DIV/0!	#DIV/0!		-0.0798605	0.0249357
UAP56-interacting factor	Q96QD9	FYTTD1	2	6.9	2.1e-09	35818.6	HUMAN	Q96QD9	-0.149925	-0.0193507	-0.0700327	0.0687623	-0.0389584	-0.0353175	2	2	0.0908812	0.182668	0.0662448	0.072286	0.104206	0.026278		-0.0797694	0.683016
E3 SUMO-protein ligase RanBP2	P49792	RANBP2	61	18.4	7.3e-13	358202	HUMAN	P49792	-0.0241087	-0.181087	-0.0335229	-0.00270998	0.0118108	-0.0127253	61	34	0.148942	0.251299	0.178484	0.0962886	0.0828861	0.123588		-0.0795728	0.695681
Vesicle transport through interaction with t-SNAREs homolog 1A	Q96AJ9	VTI1A	3	10.6	6.7e-08	25218	HUMAN	Q96AJ9	-0.0564103	-0.0406635	-0.141048	-0.00303058	0.0203187	0.125164	7	3	0.378454	0.145109	0.310898	0.11858	0.171468	0.106611		-0.0793739	1.18669
Calcyclin-binding protein	Q9HB71	CACYBP	8	41.2	1.3e-10	26210.2	HUMAN	Q9HB71	-0.027837	-0.128719	-0.081058	0.0315963	0.017721	-0.0418169	24	8	0.150309	0.20849	0.203774	0.15415	0.0743626	0.10313		-0.0792048	1.04223
Small VCP/p97-interacting protein	Q8NHG7	SVIP	1	14.3	1.1e-06	8442.8	HUMAN	Q8NHG7	-0.0559997	-0.0403063	-0.141201	0.0248648	-0.0183221	-0.00689047	3	1	#DIV/0!	#DIV/0!	#DIV/0!	#DIV/0!	#DIV/0!	#DIV/0!		-0.079169	1.09637
Synembryn-A	Q9NPQ8	RIC8A	8	13.4	1.8e-09	59710.1	HUMAN	Q9NPQ8	-0.0887484	-0.0187564	-0.129965	-0.00197289	-0.0222696	0.00777923	13	8	0.179684	0.235509	0.149627	0.116358	0.121953	0.0952591		-0.0791565	1.02812
Poly(rC)-binding protein 1	Q15365	PCBP1	11	32.9	1.9e-13	37498.2	HUMAN	Q15365	-0.0850016	-0.141455	-0.0107498	-0.0134092	-0.041057	0.0130415	23	7	0.109329	0.311336	0.135719	0.160105	0.0498109	0.119118		-0.0790687	0.730068
Ubiquitin-protein ligase E3A	Q05086	UBE3A	4	4.9	3.9e-08	100688	HUMAN	Q05086	-0.0385453	-0.171923	-0.0265829	-0.0066114	0.0473942	-0.0153041	4	4	0.0503302	0.0964402	0.0968884	0.0542857	0.0448493	0.0791416		-0.0790171	0.800209
Sterol-4-alpha-carboxylate 3-dehydrogenase, decarboxylating	Q15738	NSDHL	7	18.8	8.6e-13	41900.7	HUMAN	Q15738	-0.0161726	-0.228224	0.0074672	-0.00124559	-0.088252	0.0594284	15	7	0.0909521	0.300207	0.183154	0.0768883	0.133737	0.134771		-0.0789763	0.328673
Importin-5	O00410	IPO5	16	13.2	1.4e-13	123631	HUMAN	O00410	-0.0666415	-0.125892	-0.0443739	0.00147483	-0.0241829	0.020282	34	15	0.206204	0.260792	0.21369	0.157952	0.108264	0.0797728		-0.0789691	1.3288
TIP41-like protein	O75663	TIPRL	6	18.8	3.4e-09	31444.3	HUMAN	O75663	-0.109619	-0.0615841	-0.0656619	-0.051182	-0.00254315	0.0719246	7	6	0.282782	0.38074	0.219349	0.117019	0.0731048	0.114069		-0.0789549	1.02454
TATA element modulatory factor	P82094	TMF1	6	5.3	2.1e-08	122843	HUMAN	P82094	-0.0896399	-0.0783728	-0.068597	0.0242711	-0.0243776	-0.010137	7	6	0.118376	0.187133	0.100237	0.0719366	0.0792545	0.0431721		-0.0788699	2.06811
Glutamate--cysteine ligase catalytic subunit	P48506	GCLC	13	24.6	1.9e-11	72766.4	HUMAN	P48506	-0.0702417	-0.127326	-0.0389105	0.0265743	-0.00819855	-0.0270905	30	13	0.0737808	0.208674	0.133185	0.0576815	0.0553275	0.0807112		-0.0788261	1.17884
Hermansky-Pudlak syndrome 4 protein	Q9NQG7	HPS4	1	2.5	4.2e-08	76919.6	HUMAN	Q9NQG7	0.0239845	-0.170511	-0.089596	-0.0255734	0.0380153	-0.013233	1	1	#DIV/0!	#DIV/0!	#DIV/0!	#DIV/0!	#DIV/0!	#DIV/0!		-0.0787076	0.586746
CDP-diacylglycerol--inositol 3-phosphatidyltransferase	O14735	CDIPT	2	8	9.2e-06	23539	HUMAN	O14735	-0.00957381	-0.0500234	-0.176457	0.141267	-0.0358085	-0.118239	2	2	0.0663633	0.438847	0.0485862	0.0167742	0.04331	0.0257793		-0.0786849	0.335351
WD repeat-containing protein 1	O75083	WDR1	15	32.5	3.5e-11	66194.1	HUMAN	O75083	-0.121371	-0.0594086	-0.0552205	0.0366634	-0.0382907	-0.00583768	52	15	0.171475	0.140479	0.139665	0.113179	0.132623	0.08259		-0.0786666	1.17553
NADH dehydrogenase [ubiquinone] 1 beta subcomplex subunit 8, mitochondrial	O95169	NDUFB8	4	14.5	2.5e-12	21766	HUMAN	O95169	-0.139117	-0.0673542	-0.029393	0.00825211	-0.0187778	0.00508491	7	4	0.352336	0.372912	0.352688	0.463559	0.471181	0.364032		-0.0786214	1.08491
60S ribosomal protein L4	P36578	RPL4	12	20.4	1.2e-14	47697.7	HUMAN	P36578	-0.0321683	-0.124765	-0.0788666	-0.034454	0.0298925	0.0147508	93	12	0.238842	0.313036	0.190123	0.169174	0.14652	0.110252		-0.0786	1.16687
Condensin complex subunit 3	Q9BPX3	NCAPG	14	14.3	1.7e-14	114335	HUMAN	Q9BPX3	-0.0708595	-0.152134	-0.0128029	-0.0148419	-0.000492823	0.0128552	40	14	0.126428	0.227818	0.0851496	0.129356	0.079363	0.0997619		-0.0785989	0.879291
WD repeat-containing protein 20	Q8TBZ3	WDR20	1	3.2	6e-08	62893.6	HUMAN	Q8TBZ3	-0.172437	-0.0572781	-0.00595134	0.0128151	0.0191373	-0.0325004	1	1	#DIV/0!	#DIV/0!	#DIV/0!	#DIV/0!	#DIV/0!	#DIV/0!		-0.0785555	0.687998
40S ribosomal protein S19	P39019	RPS19	8	45.5	4.1e-12	16060.6	HUMAN	P39019	-0.0356976	-0.142285	-0.0574047	0.00303179	0.0125532	-0.0524619	86	8	0.0889875	0.175926	0.0941287	0.0966984	0.0798681	0.0931146		-0.0784623	0.797797
E3 ubiquitin-protein ligase RNF25	Q96BH1	RNF25	6	15	2.2e-10	51219.1	HUMAN	Q96BH1	0.0311552	-0.11939	-0.146738	0.0457137	0.0260128	-0.108492	6	6	0.147358	0.243605	0.134158	0.0490821	0.110955	0.13105		-0.0783241	0.377066
ATP-dependent RNA helicase SUPV3L1, mitochondrial	Q8IYB8	SUPV3L1	3	4.2	1.4e-10	87992	HUMAN	Q8IYB8	-0.112144	-0.0969203	-0.025235	-0.0495061	-0.00424442	-0.0417087	9	3	0.0618902	0.144667	0.106195	0.0630431	0.0415437	0.0810232		-0.0780998	0.698106
Serine hydroxymethyltransferase, cytosolic	P34896	SHMT1	3	6.2	7.6e-08	53083.1	HUMAN	P34896	-0.0069481	-0.191038	-0.0362767	0.0269931	-0.0120644	-0.053152	5	3	0.0679829	0.257558	0.171458	0.0365463	0.0369993	0.0287673		-0.0780875	0.457565
4F2 cell-surface antigen heavy chain	P08195	SLC3A2	9	18.4	1.2e-12	67994.6	HUMAN	P08195	0.0409396	-0.111117	-0.16382	-0.0118775	0.0226083	-0.0743487	27	9	0.158803	0.183753	0.1776	0.20104	0.143049	0.110233		-0.0779993	0.348456
Nuclear receptor corepressor 1	O75376	NCOR1	14	6.6	5.5e-12	270212	HUMAN	O75376	-0.068966	-0.107847	-0.0571281	0.0165137	0.00756693	-0.0284273	15	12	0.154982	0.179085	0.101572	0.0680472	0.110125	0.0900672		-0.0779805	1.68868
Putative RNA-binding protein Luc7-like 2	Q9Y383	LUC7L2	15	32.1	1.3e-13	46514.3	HUMAN	Q9Y383	-0.0658328	-0.131932	-0.036147	-0.00763239	-0.0800417	-0.0156072	32	8	0.123778	0.16393	0.0895959	0.165363	0.0991101	0.14258		-0.0779705	0.525844
Centrosomal protein of 72 kDa	Q9P209	CEP72	1	1.5	1.3e-06	71718.2	HUMAN	Q9P209	-0.0455216	-0.0797837	-0.108358	-0.0383793	0.110901	-0.0953473	2	1	#DIV/0!	#DIV/0!	#DIV/0!	#DIV/0!	#DIV/0!	#DIV/0!		-0.0778878	0.475447
RNA binding motif protein, X-linked-like-1	Q96E39	RBMXL1	15	33.8	5.9e-14	42141.9	HUMAN	Q96E39	-0.0199438	-0.109116	-0.1046	0.0180068	0.0502878	-0.0729686	3	2	0.00128357	0.203336	0.0864193	0.00613144	0.0422744	0.054134		-0.0778866	0.746638
Gamma-glutamylaminecyclotransferase	Q9BVM4	GGACT	2	11.1	1.1e-08	17328.7	HUMAN	Q9BVM4	-0.0474575	-0.181461	-0.00470145	-0.128536	0.198911	-0.0956273	3	2	0.0359783	0.159958	0.0700839	0.00642695	0.0640993	0.0845177		-0.0778734	0.233242
60S ribosomal protein L23	P62829	RPL23	6	30	9.5e-10	14865.6	HUMAN	P62829	-0.130404	-0.116885	0.0140483	-0.0176265	-0.069463	0.0955508	51	6	0.124593	0.133929	0.0595462	0.0611209	0.0856429	0.108755		-0.0777468	0.529024
Centrobin	Q8N137	CNTROB	2	2	6.6e-07	101254	HUMAN	Q8N137	-0.0684833	-0.0507263	-0.113762	-0.142955	0.0804056	0.0480356	3	2	0.0715723	0.24568	0.163378	0.0646355	0.0444224	0.0995989		-0.0776571	0.431728
Far upstream element-binding protein 1	Q96AE4	FUBP1	24	40.5	1.7e-19	67560.9	HUMAN	Q96AE4	-0.0614974	-0.119885	-0.0514296	0.0317481	0.0170598	-0.0265011	65	21	0.157751	0.261543	0.234524	0.148496	0.109812	0.105099		-0.0776039	1.43351
Multifunctional protein ADE2	P22234	PAICS	14	35.5	8.5e-15	47079.7	HUMAN	P22234	-0.0517327	-0.0789264	-0.101995	0.0390458	-0.0412132	-0.062505	54	14	0.135653	0.150899	0.115098	0.16375	0.0792471	0.156097		-0.0775513	0.75318
Dual specificity mitogen-activated protein kinase kinase 4	P45985	MAP2K4	2	8	9.3e-11	44288.1	HUMAN	P45985	-0.0530761	-0.0906829	-0.0887583	-0.0276133	0.0124498	0.0111318	2	2	0.174298	0.209044	0.165247	0.119173	0.0427494	0.0732737		-0.0775058	1.87844
Phosphatidylinositol 3-kinase catalytic subunit type 3	Q8NEB9	PIK3C3	7	9.4	1.7e-09	101550	HUMAN	Q8NEB9	-0.0691304	-0.125614	-0.0377326	0.0412984	-0.0239965	-0.00107062	12	7	0.0619169	0.0577416	0.117803	0.0951755	0.109382	0.0916749		-0.0774922	1.2156
Structural maintenance of chromosomes flexible hinge domain-containing protein 1	A6NHR9	SMCHD1	27	15.6	9.1e-13	226376	HUMAN	A6NHR9	-0.0792065	-0.0874792	-0.0656307	-0.0287737	0.0112687	0.00282974	42	27	0.117918	0.180733	0.127847	0.0996791	0.108909	0.0914677		-0.0774388	2.20849
Induced myeloid leukemia cell differentiation protein Mcl-1	Q07820	MCL1	1	8	7.2e-12	37337.7	HUMAN	Q07820	-0.0745679	-0.0746118	-0.0831261	0.0534857	-0.184985	0.114463	1	1	#DIV/0!	#DIV/0!	#DIV/0!	#DIV/0!	#DIV/0!	#DIV/0!		-0.0774352	0.322086
Ubiquinol-cytochrome-c reductase complex assembly factor 1	Q9NVA1	UQCC1	2	10	4.5e-07	34600.5	HUMAN	Q9NVA1	-0.167642	-0.0153338	-0.0493094	0.0334187	-0.0729881	0.0356819	2	2	0.00416204	0.0615739	0.0399832	0.0671903	0.0265998	0.0424236		-0.0774283	0.580613
Peroxisomal membrane protein PEX13	Q92968	PEX13	1	2.5	6.2e-09	44130	HUMAN	Q92968	-0.135149	-0.032479	-0.064568	0.0482338	0.00937234	-0.0596691	1	1	#DIV/0!	#DIV/0!	#DIV/0!	#DIV/0!	#DIV/0!	#DIV/0!		-0.0773987	0.811095
Protein BUD31 homolog	P41223	BUD31	4	34.7	3.1e-13	16999.9	HUMAN	P41223	-0.0203546	-0.110787	-0.100534	0.0564786	0.0123078	-0.161258	7	4	0.0422102	0.120145	0.127709	0.0975023	0.0657657	0.137366		-0.0772251	0.254805
Baculoviral IAP repeat-containing protein 6	Q9NR09	BIRC6	16	3.7	1.3e-11	530260	HUMAN	Q9NR09	-0.0617942	-0.134118	-0.035743	-0.0150364	0.0434988	-0.0323179	23	16	0.173393	0.313833	0.164948	0.0722097	0.0953173	0.0771938		-0.0772183	0.952456
Proteasome assembly chaperone 4	Q5JS54	PSMG4	1	20.3	3.7e-11	13774.8	HUMAN	Q5JS54	-0.000932911	-0.118098	-0.112603	-0.0593901	-0.0781372	0.12836	1	1	#DIV/0!	#DIV/0!	#DIV/0!	#DIV/0!	#DIV/0!	#DIV/0!		-0.0772113	0.413996
EKC/KEOPS complex subunit TPRKB	Q9Y3C4	TPRKB	3	14.9	1.1e-10	19661.1	HUMAN	Q9Y3C4	-0.141646	-0.0554456	-0.0339601	0.0775447	-0.0758115	-0.00124028	6	3	0.0479165	0.105606	0.113258	0.2647	0.12995	0.117583		-0.0770173	0.630155
Unconventional myosin-XVIIIa	Q92614	MYO18A	25	12.6	1.6e-15	233117	HUMAN	Q92614	-0.0912364	-0.123537	-0.0161324	0.0029806	0.00732736	-0.0160775	37	25	0.109367	0.185283	0.126478	0.0948723	0.0792045	0.0980606		-0.0769685	1.08163
Phosphoglycerate kinase 1	P00558	PGK1	23	50.6	2.3e-21	44615.1	HUMAN	P00558	-0.0752323	-0.119122	-0.0365493	0.00923945	-0.0193624	-0.018749	114	18	0.173088	0.30053	0.157353	0.128721	0.116364	0.0836862		-0.0769678	1.23312
40S ribosomal protein S21	P63220	RPS21	5	50.6	5e-10	9111.5	HUMAN	P63220	-0.1681	-0.0396475	-0.0230521	0.0728514	-0.080253	-0.00861296	9	5	0.295759	0.166739	0.162984	0.0409169	0.0822817	0.0843709		-0.0769332	0.48961
NAD(P)H-hydrate epimerase	Q8NCW5	NAXE	3	14.6	1.4e-12	31674.9	HUMAN	Q8NCW5	-0.0634258	-0.131467	-0.0356999	0.0785427	-0.0231392	-0.0395513	7	3	0.0719498	0.247954	0.0307518	0.0518171	0.0202533	0.0385191		-0.0768642	0.815717
Prefoldin subunit 2	Q9UHV9	PFDN2	5	34.4	7.9e-11	16648	HUMAN	Q9UHV9	-0.0698856	-0.0950427	-0.0655634	0.109448	-0.120926	-0.01474	14	5	0.0651258	0.458151	0.216038	0.131864	0.0991723	0.124192		-0.0768305	0.433846
Cytoplasmic dynein 1 light intermediate chain 1	Q9Y6G9	DYNC1LI1	17	31.5	1.5e-13	56579.6	HUMAN	Q9Y6G9	-0.0753831	-0.0961294	-0.0584845	-0.013874	0.0103253	0.00126092	36	17	0.114875	0.231281	0.152745	0.151003	0.106444	0.105245		-0.0766657	2.37075
Elongation factor 1-beta	P24534	EEF1B2	6	31.6	1.2e-12	24763.9	HUMAN	P24534	0.00872524	-0.149423	-0.088912	0.0250784	-0.0276772	-0.00809078	34	5	0.0661611	0.243003	0.041596	0.107978	0.082154	0.0576156		-0.0765365	0.6831
Tyrosine-protein phosphatase non-receptor type 2	P17706	PTPN2	3	9.4	5e-13	48473.7	HUMAN	P17706	-0.120302	-0.0364326	-0.072725	0.0194943	-0.129807	0.0162852	3	3	0.139285	0.100944	0.13033	0.0539452	0.0999792	0.0986039		-0.0764866	0.339966
40S ribosomal protein S14	P62263	RPS14	6	36.4	2.4e-12	16272.9	HUMAN	P62263	-0.0970383	-0.0523746	-0.0796862	0.0587886	-0.103849	-0.00652469	39	6	0.187963	0.159906	0.137552	0.102184	0.142017	0.0596175		-0.0763663	0.531967
Huntingtin	P42858	HTT	8	3.2	1.8e-09	347606	HUMAN	P42858	-0.0478906	-0.0955301	-0.0850222	0.00818505	0.0383811	-0.0211766	9	8	0.13151	0.241904	0.108862	0.0516683	0.0875139	0.105549		-0.0761476	1.70662
Fanconi anemia group I protein	Q9NVI1	FANCI	19	12.5	2.2e-11	149325	HUMAN	Q9NVI1	-0.0581553	-0.141429	-0.0286284	-0.0356129	-0.00402325	0.0480131	31	19	0.121924	0.208712	0.0999358	0.107556	0.0688663	0.107151		-0.0760708	0.881924
Transcription factor Dp-1	Q14186	TFDP1	4	11.5	1.5e-11	45070.9	HUMAN	Q14186	-0.0565633	-0.0562795	-0.115185	0.0177494	-0.0172634	0.0142896	5	4	0.181261	0.279678	0.142634	0.224044	0.0575057	0.137622		-0.0760093	1.63965
COP9 signalosome complex subunit 3	Q9UNS2	COPS3	7	20.3	3.9e-11	47873.6	HUMAN	Q9UNS2	-0.0750692	-0.108977	-0.0439014	-0.0441743	0.0264421	0.0143071	15	7	0.105035	0.164125	0.0763813	0.136595	0.0835893	0.110135		-0.0759824	1.22167
39S ribosomal protein L41, mitochondrial	Q8IXM3	MRPL41	2	18.2	2.5e-08	15382.9	HUMAN	Q8IXM3	-0.0272046	-0.130012	-0.0707164	-0.0228151	0.0194846	0.000195798	2	2	0.0776261	0.141176	0.0612681	0.0559577	0.103058	0.0494054		-0.0759777	1.09398
Transcription elongation factor SPT4	P63272	SUPT4H1	2	17.1	2.8e-17	13193.3	HUMAN	P63272	-0.0405747	-0.188685	0.00205376	-0.00311252	-0.0407129	0.0219869	4	2	0.0574444	0.223044	0.0722826	0.275587	0.174033	0.104778		-0.0757355	0.492403
NADH dehydrogenase [ubiquinone] iron-sulfur protein 4, mitochondrial	O43181	NDUFS4	5	23.4	1.3e-09	20108.1	HUMAN	O43181	-0.0326828	-0.201917	0.0081414	-0.0115259	-0.0424646	0.0472252	11	5	0.217891	0.326305	0.159257	0.155678	0.156548	0.0637311		-0.0754861	0.454298
Probable ATP-dependent RNA helicase DDX60-like	Q5H9U9	DDX60L	1	0.6	1.3e-08	197675	HUMAN	Q5H9U9	-0.0140072	-0.21561	0.00361283	-0.0388188	0.0611432	-0.0243606	1	1	#DIV/0!	#DIV/0!	#DIV/0!	#DIV/0!	#DIV/0!	#DIV/0!		-0.0753349	0.412543
Aspartyl aminopeptidase	Q9ULA0	DNPEP	6	14.3	2.7e-09	52428.8	HUMAN	Q9ULA0	-0.0687408	-0.0330341	-0.123971	-0.0176719	0.0146017	-0.00438495	6	6	0.108618	0.163303	0.164088	0.0976204	0.0959343	0.0811245		-0.0752487	1.21832
Heterogeneous nuclear ribonucleoprotein F	P52597	HNRNPF	9	21.9	1e-14	45672.3	HUMAN	P52597	-0.117586	-0.115013	0.00685324	-0.0532393	-0.00594547	-0.0141615	34	7	0.205613	0.221855	0.191829	0.161184	0.142137	0.112704		-0.0752483	0.51082
Hemoglobin subunit theta-1	P09105	HBQ1	2	18.3	5.7e-06	15507.9	HUMAN	P09105	0.0600796	-0.210911	-0.0747217	0.0593401	0.0928057	-0.191479	2	2	0.187449	0.754059	0.388298	0.0199505	0.225072	0.297336		-0.0751843	0.200971
Protein phosphatase methylesterase 1	Q9Y570	PPME1	8	15.8	2e-10	42315.8	HUMAN	Q9Y570	-0.0689963	-0.0768454	-0.0795453	0.0424224	-0.0121039	-0.0278988	16	8	0.151302	0.121281	0.0721794	0.163418	0.097407	0.079126		-0.075129	1.61411
Tubulin beta-2A chain	Q13885	TUBB2A	19	36.9	2.3e-14	49907.4	HUMAN	Q13885	-0.0130502	-0.182217	-0.0299488	-0.0851753	0.0501927	0.00140189	3	1	#DIV/0!	#DIV/0!	#DIV/0!	#DIV/0!	#DIV/0!	#DIV/0!		-0.075072	0.405598
Pericentrin	O95613	PCNT	29	9.1	2.1e-13	378040	HUMAN	O95613	-0.0628745	-0.151559	-0.0101424	-0.0158573	0.0108142	-0.00980127	35	29	0.162841	0.343001	0.201107	0.102881	0.0832443	0.133208		-0.0748587	0.765277
Probable phospholipid-transporting ATPase IH	P98196	ATP11A	3	2.3	7.4e-06	129757	HUMAN	P98196	-0.0950454	-0.0610598	-0.0682787	0.037931	0.0558415	-0.103875	2	2	0.264881	0.135718	0.113335	0.124363	0.106618	0.0181388		-0.0747947	0.622979
Ras-related protein Rap-1b	P61224	RAP1B	3	14.1	2.5e-14	20825	HUMAN	P61224	-0.00565155	-0.230521	0.0117926	0.0145328	-0.0319012	0.0264511	20	3	0.0293192	0.187728	0.146793	0.138299	0.0780818	0.0881646		-0.0747933	0.413501
T-complex protein 1 subunit beta	P78371	CCT2	26	41.5	3.2e-15	57488.7	HUMAN	P78371	-0.0724504	-0.103581	-0.0480019	-0.0257389	0.00343458	0.01939	86	26	0.128838	0.222875	0.148618	0.154703	0.111378	0.0852943		-0.0746777	1.62
Double-strand-break repair protein rad21 homolog	O60216	RAD21	14	26.3	3.1e-14	71690.1	HUMAN	O60216	-0.0239033	-0.138964	-0.0611137	-0.000564236	-0.0261157	-0.0134115	28	14	0.160567	0.185969	0.180688	0.12375	0.077228	0.104606		-0.0746604	0.81818
AP-1 complex subunit beta-1	Q10567	AP1B1	18	16.2	4.1e-11	104638	HUMAN	Q10567	-0.0795351	-0.107379	-0.0369004	-0.0242943	-0.00557465	0.00984374	19	8	0.244324	0.208812	0.130321	0.143063	0.097753	0.112145		-0.0746048	1.3927
Protein LZIC	Q8WZA0	LZIC	3	12.1	2e-07	21494.7	HUMAN	Q8WZA0	-0.00966696	-0.129003	-0.0851393	0.0726541	-0.0988259	0.0146101	3	3	0.0462584	0.116434	0.028403	0.114458	0.112476	0.10461		-0.074603	0.505454
Stromal membrane-associated protein 2	Q8WU79	SMAP2	10	23.5	1.2e-11	46786.4	HUMAN	Q8WU79	0.00368649	-0.128377	-0.0989156	0.0308125	0.00985447	-0.0625682	20	9	0.160328	0.328194	0.226044	0.106009	0.0950429	0.0879581		-0.0745353	0.616116
Ubiquitin-40S ribosomal protein S27a	P62979	RPS27A	4	25.6	2.4e-11	17965.1	HUMAN	P62979	-0.0732883	-0.0490017	-0.100945	-0.0471922	0.0764954	-0.0333708	2	1	#DIV/0!	#DIV/0!	#DIV/0!	#DIV/0!	#DIV/0!	#DIV/0!		-0.0744117	0.806194
Zinc finger protein with KRAB and SCAN domains 7	Q9P0L1	ZKSCAN7	2	2.1	3.6e-08	85033.9	HUMAN	Q9P0L1	-0.11621	-0.0444978	-0.062153	0.0684427	0.105577	-0.192103	2	1	#DIV/0!	#DIV/0!	#DIV/0!	#DIV/0!	#DIV/0!	#DIV/0!		-0.074287	0.286708
Pinin	Q9H307	PNN	13	14.6	6.6e-16	81614.3	HUMAN	Q9H307	-0.0289315	-0.101425	-0.0918303	0.0167426	-0.00438845	0.00814394	28	13	0.370315	0.319201	0.180748	0.16341	0.148057	0.20053		-0.0740621	1.57829
mRNA decay activator protein ZFP36L1	Q07352	ZFP36L1	2	5.6	3.3e-07	36313.9	HUMAN	Q07352	-0.175858	0.0287929	-0.0743711	-0.0676764	0.0410652	0.0235907	2	2	0.23867	0.276205	0.236564	0.044039	0.0443562	0.00355769		-0.073812	0.462486
AMP deaminase 3	Q01432	AMPD3	2	3.1	4.1e-12	88813.1	HUMAN	Q01432	-0.0485013	-0.126516	-0.0457431	-0.0580606	0.0482863	0.00362326	3	2	0.204831	0.0299461	0.102066	0.0012086	0.0699375	0.0698354		-0.0735867	0.814841
Transcription intermediary factor 1-beta	Q13263	TRIM28	31	44.2	5.7e-15	88550.5	HUMAN	Q13263	-0.0491232	-0.0795589	-0.0915361	-0.0200194	-0.0286269	0.0112922	134	31	0.181921	0.409345	0.262439	0.166996	0.16654	0.136239		-0.0734061	1.5967
Genetic suppressor element 1	Q14687	GSE1	13	10.8	3.5e-10	136165	HUMAN	Q14687	-0.102273	-0.0511209	-0.0667107	-0.0100852	0.00894484	-0.013833	19	13	0.106046	0.219635	0.151398	0.0559433	0.0646241	0.0524267		-0.0733681	1.82632
Heat shock cognate 71 kDa protein	P11142	HSPA8	35	53.1	7.5e-15	70898.7	HUMAN	P11142	-0.0411931	-0.0378384	-0.14093	0.0012206	-0.00950838	0.00717228	226	28	0.232462	0.299799	0.242439	0.165336	0.117275	0.0973233		-0.0733205	1.00151
Eukaryotic translation initiation factor 3 subunit H	O15372	EIF3H	10	25.3	2.6e-15	39930.7	HUMAN	O15372	-0.0593211	-0.115399	-0.0445793	0.0132203	-0.00205103	-0.0251042	34	10	0.0995639	0.227874	0.12937	0.163183	0.0964924	0.0826421		-0.0730999	1.32007
TBC1 domain family member 10B	Q4KMP7	TBC1D10B	3	4	6.8e-10	87199.5	HUMAN	Q4KMP7	-0.13849	-0.123029	0.0424479	-0.0161974	0.00361865	0.00609798	5	3	0.129831	0.184244	0.16691	0.0581104	0.0551438	0.00403066		-0.0730238	0.535709
Disks large-associated protein 5	Q15398	DLGAP5	17	22.9	5.4e-12	95115.8	HUMAN	Q15398	-0.00201035	-0.0998652	-0.117151	-0.00190095	-0.0169109	0.022841	31	17	0.168094	0.206425	0.174116	0.124	0.0957087	0.0874959		-0.0730088	0.921948
Ubiquitin-like protein 5	Q9BZL1	UBL5	3	27.4	2.6e-10	8547	HUMAN	Q9BZL1	0.089032	-0.172531	-0.134954	0.000879728	0.0108892	0.000404295	4	3	0.358037	0.273435	0.0940563	0.139471	0.235187	0.0851678		-0.0728176	0.397816
Copper transport protein ATOX1	O00244	ATOX1	3	25	1.5e-05	7401.7	HUMAN	O00244	-0.0500784	-0.153823	-0.013769	-0.0291616	0.0642616	-0.0463639	7	3	0.183551	0.28005	0.293396	0.1033	0.143323	0.066958		-0.0725568	0.563144
Kinase D-interacting substrate of 220 kDa	Q9ULH0	KIDINS220	3	1.9	2.4e-08	196544	HUMAN	Q9ULH0	-0.0902256	-0.143527	0.0161192	0.112804	-0.112798	-0.0145755	3	3	0.205575	0.232331	0.056545	0.084724	0.0164502	0.101484		-0.0725446	0.349369
GTPase-activating protein and VPS9 domain-containing protein 1	Q14C86	GAPVD1	18	13.2	2.3e-12	164981	HUMAN	Q14C86	-0.0747484	-0.130104	-0.0126289	0.00592214	-0.00708804	-0.0234789	28	18	0.0819355	0.184779	0.208936	0.090863	0.0954792	0.0756401		-0.0724937	0.853884
Activating transcription factor 7-interacting protein 1	Q6VMQ6	ATF7IP	3	2.6	3e-09	136395	HUMAN	Q6VMQ6	0.0161773	-0.100389	-0.133193	0.0600328	0.0353309	-0.112513	5	3	0.106052	0.347861	0.136553	0.0414581	0.0175702	0.0612956		-0.0724683	0.401495
E2F-associated phosphoprotein	Q56P03	EAPP	1	5.6	6.7e-08	32762.5	HUMAN	Q56P03	-0.0428716	-0.217647	0.0434026	0.0755873	0.0289084	-0.110962	1	1	#DIV/0!	#DIV/0!	#DIV/0!	#DIV/0!	#DIV/0!	#DIV/0!		-0.0723721	0.300039
Sjoegren syndrome/scleroderma autoantigen 1	O60232	SSSCA1	2	12.1	2.8e-10	21474.5	HUMAN	O60232	-0.0130585	-0.13457	-0.0694168	0.0904566	-0.0849422	-0.023954	4	2	0.140151	0.176124	0.116449	0.0324843	0.00181014	0.0473714		-0.0723486	0.459007
Charged multivesicular body protein 2a	O43633	CHMP2A	11	29.7	3.5e-10	25104.2	HUMAN	O43633	-0.169639	-0.0451595	-0.00219907	-0.00155119	-0.0970789	0.101671	20	10	0.128252	0.247885	0.11264	0.207464	0.133878	0.0986423		-0.0723324	0.408295
Leukotriene A-4 hydrolase	P09960	LTA4H	16	29.3	3.5e-15	69285.9	HUMAN	P09960	-0.0242976	-0.121073	-0.0714793	-0.0204253	0.0229582	-0.00223822	33	16	0.102752	0.199118	0.145866	0.12091	0.0688782	0.0907575		-0.0722833	1.11088
Probable E3 ubiquitin-protein ligase HECTD4	Q9Y4D8	HECTD4	13	3.6	6.4e-11	439348	HUMAN	Q9Y4D8	-0.0902221	-0.136479	0.00985422	0.0170807	0.013291	-0.015108	14	13	0.154315	0.312548	0.166371	0.0745588	0.112107	0.103482		-0.0722825	0.806591
Nuclear migration protein nudC	Q9Y266	NUDC	22	42	2.1e-12	38243.2	HUMAN	Q9Y266	-0.0522021	-0.135906	-0.0284612	0.0158878	-0.00721195	0.0120356	74	22	0.152625	0.24465	0.146666	0.169705	0.132009	0.0918152		-0.0721899	1.11491
Transcription factor 20	Q9UGU0	TCF20	6	4	6.5e-13	211773	HUMAN	Q9UGU0	-0.142299	0.0118208	-0.0852751	0.0227914	0.0169198	-0.0407424	6	6	0.159641	0.225489	0.114416	0.18117	0.119857	0.0964152		-0.0719178	0.656523
CD320 antigen	Q9NPF0	CD320	1	4.6	1.4e-09	28991.3	HUMAN	Q9NPF0	0.311157	-0.341189	-0.185534	0.121978	0.105318	-0.258351	1	1	#DIV/0!	#DIV/0!	#DIV/0!	#DIV/0!	#DIV/0!	#DIV/0!		-0.0718553	0.0944707
E3 ubiquitin-protein ligase RNF6	Q9Y252	RNF6	2	3.1	4.4e-07	78091.8	HUMAN	Q9Y252	0.0721415	-0.0383105	-0.249006	0.00330955	0.0174479	-0.0457327	2	2	0.203136	0.0326171	0.301224	0.174778	0.300234	0.13367		-0.0717251	0.263139
Splicing factor 3B subunit 2	Q13435	SF3B2	17	23.7	2.2e-15	100228	HUMAN	Q13435	-0.0400452	-0.0908278	-0.0838991	-0.0123506	-0.0223002	-0.0198075	42	17	0.149927	0.324952	0.173896	0.128333	0.103493	0.104787		-0.0715907	1.52515
Glyceraldehyde-3-phosphate dehydrogenase	P04406	GAPDH	14	38.2	9.2e-17	36053.5	HUMAN	P04406	-0.108209	-0.00952756	-0.0961033	-0.0188286	-0.00782336	0.038016	122	14	0.13897	0.232658	0.104013	0.123179	0.115545	0.132293		-0.0712798	0.988178
Superoxide dismutase [Cu-Zn]	P00441	SOD1	6	38.3	8.4e-10	15935.9	HUMAN	P00441	-0.244122	0.475918	-0.445285	-0.421673	-0.161547	0.35121	22	6	0.561317	0.565232	0.74777	0.37199	0.511504	0.483967		-0.0711631	0.005618
Putative protein FAM45B	Q6NSW5	FAM45BP	3	11.8	8.4e-11	40514.5	HUMAN	Q6NSW5	-0.0415751	-0.1428	-0.0284392	0.0532936	0.00412958	-0.0543404	3	3	0.166435	0.255767	0.144001	0.0247404	0.038582	0.0163617		-0.070938	0.686757
MICAL-like protein 2	Q8IY33	MICALL2	19	25.7	5.1e-15	97503.1	HUMAN	Q8IY33	-0.0523272	-0.104434	-0.0557089	0.0182319	-0.00768181	-0.0197373	35	18	0.123997	0.240766	0.212388	0.112787	0.0879848	0.0703288		-0.0708235	1.54459
Calcium uptake protein 1, mitochondrial	Q9BPX6	MICU1	6	10.5	6.5e-07	54351.8	HUMAN	Q9BPX6	-0.0269681	-0.165099	-0.0201497	-0.0603708	0.0154942	0.00132263	8	6	0.11847	0.122643	0.0661607	0.1427	0.128964	0.0750025		-0.0707389	0.461209
Transmembrane protein 209	Q96SK2	TMEM209	3	8.7	5.2e-12	62922.2	HUMAN	Q96SK2	-0.10471	-0.129759	0.0223035	-0.0577929	-0.0589737	0.0521269	6	3	0.166933	0.245798	0.0577053	0.101283	0.073145	0.0501017		-0.0707218	0.340186
Pyruvate dehydrogenase E1 component subunit beta, mitochondrial	P11177	PDHB	7	19.5	4.3e-13	39233.8	HUMAN	P11177	-0.0460861	-0.0386587	-0.127106	-0.00298409	-0.0501593	0.024464	21	7	0.137123	0.196055	0.171156	0.160472	0.15938	0.0560999		-0.0706168	0.788522
Niemann-Pick C1 protein	O15118	NPC1	2	1.7	1.6e-06	142168	HUMAN	O15118	-0.0974527	-0.0187244	-0.0953313	-0.0849349	0.0377737	0.0301505	3	2	0.0855635	0.224754	0.0419596	0.171441	0.00859467	0.172023		-0.0705028	0.614144
Folate transporter 1	P41440	SLC19A1	4	7.4	2e-09	64868.9	HUMAN	P41440	-0.0428419	-0.0811579	-0.0872334	0.0670092	0.0396152	-0.189272	7	4	0.0812431	0.222151	0.28194	0.110812	0.118218	0.230723		-0.0704111	0.200303
Cytochrome b5 type B	O43169	CYB5B	2	17.1	7.1e-08	16332.3	HUMAN	O43169	-0.155957	-0.0969272	0.0422864	0.0186653	0.0590725	-0.0864356	2	2	0.15431	0.0534672	0.0799926	0.132004	0.0897033	0.0428205		-0.0701994	0.388324
Density-regulated protein	O43583	DENR	3	12.1	8.9e-06	22092.2	HUMAN	O43583	-0.0481721	-0.132206	-0.0301118	-0.0133585	-0.0154847	-0.0199538	8	3	0.0736219	0.0927761	0.0729337	0.0304476	0.0473998	0.0487619		-0.0701631	0.789381
Serine/arginine-rich splicing factor 11	Q05519	SRSF11	7	16.7	7.2e-11	53542.6	HUMAN	Q05519	-0.0968311	-0.0615763	-0.0516169	0.0750604	-0.038499	-0.0427185	24	7	0.13501	0.132332	0.186918	0.0776209	0.0853327	0.0823951		-0.0700081	0.763744
Synaptosomal-associated protein 23	O00161	SNAP23	7	29.9	7.2e-14	23354.3	HUMAN	O00161	-0.0627241	-0.108886	-0.0380598	0.0931954	0.0164821	-0.0423456	16	7	0.142228	0.25945	0.164711	0.180775	0.185672	0.0873907		-0.0698898	0.974571
Beta-parvin	Q9HBI1	PARVB	6	15.4	1.1e-08	41714.6	HUMAN	Q9HBI1	-0.0149992	-0.185233	-0.00938939	-0.0231739	0.0177879	-0.0163607	8	6	0.132993	0.0866858	0.0763538	0.0928709	0.058044	0.0733502		-0.0698737	0.457314
Stress-induced-phosphoprotein 1	P31948	STIP1	24	35.2	2.2e-13	62639.8	HUMAN	P31948	-0.0497959	-0.10116	-0.0585233	0.0100074	0.0175843	-0.0278966	72	24	0.102587	0.143411	0.0984704	0.130497	0.100537	0.0941123		-0.0698264	1.51891
Mothers against decapentaplegic homolog 2	Q15796	SMAD2	4	12.8	1.4e-12	52306.6	HUMAN	Q15796	-0.152468	0.0357625	-0.0926362	0.0337842	-0.0681684	-0.0030728	4	3	0.12773	0.216508	0.220254	0.0394238	0.0768183	0.0488246		-0.0697805	0.382273
Geranylgeranyl transferase type-2 subunit alpha	Q92696	RABGGTA	8	14.8	4.2e-11	65072.4	HUMAN	Q92696	-0.0872487	-0.0901824	-0.0318336	-0.00309012	0.0323411	-0.0320627	11	8	0.0934853	0.088354	0.0667717	0.0726507	0.0661462	0.0585272		-0.0697549	1.21605
Protein phosphatase 1 regulatory subunit 12A	O14974	PPP1R12A	22	23.4	4.7e-12	115282	HUMAN	O14974	0.028085	-0.143803	-0.09346	0.0536192	0.0484907	-0.0757061	29	22	0.184629	0.212294	0.252054	0.132068	0.137091	0.121791		-0.0697259	0.520615
Ras GTPase-activating-like protein IQGAP1	P46940	IQGAP1	25	18.4	2.4e-19	189254	HUMAN	P46940	-0.0276295	-0.146002	-0.0354857	-0.0015275	0.00318891	0.034861	42	24	0.104197	0.230895	0.134554	0.0755368	0.0662828	0.0935774		-0.0697056	0.961219
Dihydrolipoyllysine-residue succinyltransferase component of 2-oxoglutarate dehydrogenase complex, mitochondrial	P36957	DLST	9	22.1	9.2e-10	48755.7	HUMAN	P36957	-0.0894733	-0.0742977	-0.0453309	0.0751018	-0.0567554	-0.0355588	26	9	0.181648	0.175124	0.175345	0.10286	0.128527	0.105849		-0.0697007	0.677634
Ras-related protein Rab-6A	P20340	RAB6A	5	19.7	1.1e-12	23593	HUMAN	P20340	-0.126604	-0.0519065	-0.0304708	-0.091928	-0.0356021	0.0983171	4	2	0.0489448	0.246656	0.0309785	0.292611	0.118671	0.148676		-0.0696606	0.399274
ATP-dependent RNA helicase DHX29	Q7Z478	DHX29	11	7.7	1.3e-07	155237	HUMAN	Q7Z478	-0.0675391	-0.0456502	-0.0954771	-0.00514268	0.019836	-0.0577131	15	10	0.14555	0.253165	0.0874311	0.137695	0.0747463	0.134895		-0.0695555	0.956537
DDB1- and CUL4-associated factor 11	Q8TEB1	DCAF11	5	9.9	3.1e-10	61670.1	HUMAN	Q8TEB1	-0.0583123	-0.0898628	-0.0602042	-0.0622381	0.0182304	-0.0117458	5	5	0.164062	0.159161	0.0683074	0.102093	0.115975	0.0949832		-0.0694598	0.928586
Glutaredoxin-related protein 5, mitochondrial	Q86SX6	GLRX5	3	28	1.9e-14	16628	HUMAN	Q86SX6	-0.0890113	-0.0649827	-0.0542795	0.0888963	-0.0563329	-0.0365725	13	3	0.0660716	0.104645	0.0944453	0.103094	0.0620732	0.0918419		-0.0694245	0.661648
Heterogeneous nuclear ribonucleoproteins C1/C2	P07910	HNRNPC	16	34.6	3.4e-09	33670.3	HUMAN	P07910	-0.0681443	-0.0915485	-0.0485394	0.0190118	0.0237158	0.0243036	105	16	0.239582	0.283676	0.234642	0.128623	0.18659	0.118493		-0.0694107	2.73087
Transcription factor MafG	O15525	MAFG	1	4.3	7e-06	17849.7	HUMAN	O15525	-0.242253	0.0521002	-0.0179891	-0.0543636	-0.104936	0.14683	1	1	#DIV/0!	#DIV/0!	#DIV/0!	#DIV/0!	#DIV/0!	#DIV/0!		-0.0693807	0.215927
U4/U6.U5 tri-snRNP-associated protein 1	O43290	SART1	16	18.1	9.3e-11	90255.5	HUMAN	O43290	-0.0346775	-0.145369	-0.0277515	0.0461407	-0.0289207	-0.0130946	29	16	0.207699	0.453344	0.174799	0.163557	0.101629	0.153805		-0.0692659	0.728088
H(+)/Cl(-) exchange transporter 3	P51790	CLCN3	4	4.3	1.2e-13	90967.1	HUMAN	P51790	-0.085963	-0.0333683	-0.0881747	0.00077882	0.0263241	-0.0353029	6	4	0.0889619	0.0567345	0.043164	0.0670834	0.0263214	0.0762677		-0.0691687	1.23303
Autophagy-related protein 13	O75143	ATG13	2	3.7	2.8e-06	56572.3	HUMAN	O75143	0.00427921	-0.127486	-0.0842669	0.0935039	-0.0476102	-0.0536768	3	2	0.204253	0.365722	0.299816	0.0724758	0.00172956	0.0771147		-0.0691577	0.466136
rRNA methyltransferase 1, mitochondrial	Q6IN84	MRM1	3	9.6	1.9e-09	38638.7	HUMAN	Q6IN84	-0.0627029	-0.0997601	-0.04484	0.0484182	0.0203361	-0.051285	5	3	0.0789027	0.293005	0.176169	0.0513426	0.0668944	0.0353494		-0.069101	1.04112
Adenosine deaminase-like protein	Q6DHV7	ADAL	1	2.8	3.2e-07	40264.3	HUMAN	Q6DHV7	-0.0938982	-0.0517935	-0.0613601	0.0979523	-0.173185	0.0605515	1	1	#DIV/0!	#DIV/0!	#DIV/0!	#DIV/0!	#DIV/0!	#DIV/0!		-0.0690173	0.304232
Cytosolic 5'-nucleotidase 3A	Q9H0P0	NT5C3A	6	16.1	6.8e-11	37948.4	HUMAN	Q9H0P0	-0.116259	-0.0714686	-0.0191684	0.0332472	-0.0528693	0.0545344	7	6	0.266738	0.294197	0.260674	0.0925436	0.127986	0.0878739		-0.0689653	0.868374
Ataxin-2	Q99700	ATXN2	13	9.5	3.5e-10	140284	HUMAN	Q99700	0.00163682	-0.171463	-0.0369422	0.0213086	0.013662	-0.0147729	21	12	0.174355	0.246877	0.114653	0.146935	0.131615	0.087282		-0.0689228	0.636468
Rac GTPase-activating protein 1	Q9H0H5	RACGAP1	8	13.3	2e-11	71027.2	HUMAN	Q9H0H5	-0.019853	-0.0495731	-0.137263	-0.030083	0.0245925	-0.0274708	12	8	0.132764	0.12167	0.192427	0.0711161	0.0756719	0.0493411		-0.0688964	0.66478
Proliferation-associated protein 2G4	Q9UQ80	PA2G4	17	35	2.4e-14	43787.3	HUMAN	Q9UQ80	-0.0789684	-0.0854497	-0.0421877	0.00722906	-0.0220191	-0.00940889	71	17	0.194444	0.21814	0.111805	0.160577	0.155743	0.0543795		-0.0688686	1.72673
Histidine triad nucleotide-binding protein 1	P49773	HINT1	3	18.3	1.4e-06	13802	HUMAN	P49773	-0.0648838	-0.113291	-0.0283702	-0.010423	-0.0275828	-0.0130396	17	3	0.0838573	0.216853	0.160366	0.0474353	0.0373513	0.0451291		-0.0688484	0.964546
Peroxiredoxin-6	P30041	PRDX6	9	39.7	8.4e-16	25035.2	HUMAN	P30041	-0.03854	-0.118185	-0.0495149	0.0239707	-0.0297373	0.00493346	40	9	0.105211	0.236915	0.156462	0.110131	0.0823945	0.038818		-0.0687467	1.09252
E3 ubiquitin-protein ligase RBX1	P62877	RBX1	2	13	4.3e-06	12274.1	HUMAN	P62877	-0.0513245	-0.0937463	-0.0604647	-0.0781766	0.0704597	-0.00247909	5	2	0.00994895	0.229645	0.12583	0.0600944	0.0673972	0.00688041		-0.0685118	0.657954
Histidine--tRNA ligase, cytoplasmic	P12081	HARS	19	30.1	2.3e-10	57411	HUMAN	P12081	-0.0549054	-0.0805917	-0.0700212	0.0159964	0.00655897	-0.0797567	27	13	0.13696	0.164886	0.174389	0.10431	0.0982761	0.175215		-0.0685061	0.721015
Zinc finger CCHC domain-containing protein 3	Q9NUD5	ZCCHC3	7	16.3	1.6e-11	43618.9	HUMAN	Q9NUD5	-0.0179847	-0.182724	-0.00479409	0.0917836	-0.0086537	-0.0530636	11	7	0.267338	0.534299	0.457055	0.1403	0.0711518	0.114495		-0.068501	0.476573
Dedicator of cytokinesis protein 9	Q9BZ29	DOCK9	9	4.8	5.4e-08	236448	HUMAN	Q9BZ29	-0.0602367	-0.128516	-0.0167332	0.0305746	-0.00660644	-0.0380734	12	9	0.187803	0.184441	0.186013	0.0763096	0.0704133	0.114542		-0.0684952	0.771063
Plasminogen activator inhibitor 1 RNA-binding protein	Q8NC51	SERBP1	15	33.6	4.1e-12	44965.7	HUMAN	Q8NC51	-0.00356106	-0.0724733	-0.128846	-0.011929	0.0207518	-0.035668	82	15	0.208059	0.228185	0.222842	0.0939947	0.0737472	0.125037		-0.0682934	0.678367
Golgi SNAP receptor complex member 2	O14653	GOSR2	4	18.9	4.6e-11	24775.6	HUMAN	O14653	-0.0973345	-0.130319	0.0230219	-0.0118196	-0.0435497	0.0193985	6	4	0.268196	0.154779	0.345526	0.0788957	0.0599886	0.0754592		-0.0682104	0.489593
Transducin-like enhancer protein 3	Q04726	TLE3	5	6.1	2.4e-09	83417.4	HUMAN	Q04726	-0.0595368	-0.147047	0.00211331	0.124144	-0.102366	-0.0717451	4	3	0.144585	0.237632	0.0964982	0.0906922	0.102841	0.024203		-0.068157	0.244876
WD repeat-containing protein 91	A4D1P6	WDR91	4	5.8	4.5e-07	83345.1	HUMAN	A4D1P6	-0.140501	-0.0363697	-0.0268647	0.000872575	-0.0129734	0.0143691	5	4	0.208195	0.185418	0.15884	0.140004	0.0969531	0.0446701		-0.0679118	0.856992
RNA-binding protein 10	P98175	RBM10	15	18	2.2e-12	103533	HUMAN	P98175	-0.0706711	-0.0655159	-0.0673616	0.0188788	0.0424858	-0.0287882	26	14	0.137917	0.202416	0.148491	0.0872324	0.115617	0.0917271		-0.0678495	1.69828
Purine nucleoside phosphorylase	P00491	PNP	12	31.8	3.1e-14	32118.2	HUMAN	P00491	-0.119835	-0.0727313	-0.0107797	0.00831421	-0.0564525	0.0308519	57	12	0.149734	0.261388	0.118971	0.170941	0.111356	0.0662043		-0.0677818	0.68823
Ankyrin-1	P16157	ANK1	37	20.5	2.5e-14	206266	HUMAN	P16157	-0.109231	-0.0423924	-0.05165	-0.0030753	-0.0110686	0.00744544	109	37	0.148152	0.218626	0.132255	0.135581	0.133446	0.0956357		-0.0677577	1.41384
Cysteine-rich hydrophobic domain-containing protein 2	Q9UKJ5	CHIC2	2	10.9	0.00021	19254.6	HUMAN	Q9UKJ5	0.000856197	-0.0576132	-0.146243	-0.0748651	0.0186988	0.0489753	2	2	0.0207214	0.095255	0.163467	0.132502	0.0454866	0.0771241		-0.0676667	0.503083
Esterase OVCA2	Q8WZ82	OVCA2	1	9.7	1.5e-07	24418.2	HUMAN	Q8WZ82	-0.0688145	-0.0465213	-0.0876302	0.0232162	0.163515	-0.21129	1	1	#DIV/0!	#DIV/0!	#DIV/0!	#DIV/0!	#DIV/0!	#DIV/0!		-0.0676553	0.209447
WD repeat-containing protein 82	Q6UXN9	WDR82	6	21.1	1.5e-08	35079.4	HUMAN	Q6UXN9	-0.0603375	-0.169461	0.026901	0.0463854	-0.0653232	-0.0202326	8	6	0.29743	0.118283	0.233207	0.190928	0.0917665	0.150088		-0.0676324	0.345779
Transferrin receptor protein 2	Q9UP52	TFR2	4	5.6	9.3e-11	88755.8	HUMAN	Q9UP52	-0.0435503	-0.255936	0.0967062	0.185811	-0.0614871	-0.145178	3	3	0.510022	0.154323	0.495557	0.0570951	0.0522315	0.0162864		-0.0675934	0.159362
Charged multivesicular body protein 2b	Q9UQN3	CHMP2B	8	24.4	2e-07	23906.8	HUMAN	Q9UQN3	-0.135357	-0.0600543	-0.00734921	-0.0296684	0.00207542	0.0489058	13	8	0.0863183	0.240117	0.102094	0.221392	0.0928562	0.11531		-0.067587	0.790986
TAR DNA-binding protein 43	Q13148	TARDBP	6	11.4	6.3e-10	44740.2	HUMAN	Q13148	-0.0695162	-0.0976667	-0.0354426	-0.0289903	0.0255207	-0.0368243	13	6	0.349006	0.219907	0.263813	0.249153	0.224712	0.0917295		-0.0675418	0.951695
PDZ and LIM domain protein 1	O00151	PDLIM1	11	32.5	7e-15	36072	HUMAN	O00151	-0.0663928	-0.0766978	-0.0594599	-0.011151	-0.00946662	-0.0101585	26	11	0.11307	0.519539	0.0771156	0.0939675	0.0930052	0.103054		-0.0675168	3.46842
Synergin gamma	Q9UMZ2	SYNRG	5	5.3	5.1e-10	140656	HUMAN	Q9UMZ2	0.0554588	-0.132771	-0.12523	0.0133928	0.0762777	-0.175692	5	5	0.102837	0.391427	0.179152	0.0587415	0.091893	0.107585		-0.067514	0.148199
Tubulin beta chain	P07437	TUBB	19	40.3	1.4e-13	49671.3	HUMAN	P07437	-0.0855068	-0.0447099	-0.0722954	-0.01208	-0.00753194	0.0157125	73	2	0.00730754	0.0406003	0.0486416	0.00624647	0.0335911	0.0136742		-0.0675041	1.95855
NEDD8-conjugating enzyme UBE2F	Q969M7	UBE2F	3	15.1	3.8e-09	21077.2	HUMAN	Q969M7	-0.0360597	-0.130652	-0.0356947	-0.0209743	0.076593	-0.219559	3	3	0.200343	0.258419	0.34051	0.252131	0.274847	0.128318		-0.0674688	0.0473737
Beta,beta-carotene 15,15'-dioxygenase	Q9HAY6	BCO1	2	4	0.0002	62637.8	HUMAN	Q9HAY6	0.0162758	-0.164727	-0.0537805	-0.0394886	-0.0258643	0.0631829	1	1	#DIV/0!	#DIV/0!	#DIV/0!	#DIV/0!	#DIV/0!	#DIV/0!		-0.0674107	0.467333
Armadillo repeat-containing protein 1	Q9NVT9	ARMC1	3	9.2	6.6e-06	31280.9	HUMAN	Q9NVT9	-0.0969789	-0.112297	0.00707915	-0.0228467	0.0201782	0.00101523	6	3	0.0398226	0.0462755	0.135086	0.00921248	0.0334407	0.0253294		-0.0673988	0.780068
Protein transport protein Sec24C	P53992	SEC24C	5	4.8	3.7e-13	118326	HUMAN	P53992	-0.0143603	-0.200185	0.0124436	-0.0387366	0.0335851	0.0197302	11	5	0.0460583	0.154819	0.0763354	0.199654	0.0609481	0.151052		-0.0673673	0.439949
Pterin-4-alpha-carbinolamine dehydratase 2	Q9H0N5	PCBD2	2	13.8	9.3e-07	14365.6	HUMAN	Q9H0N5	-0.0809406	-0.0726335	-0.048435	0.0200737	0.0457847	-0.0693146	3	2	0.161713	0.304004	0.182947	0.0276563	0.0278815	0.0597332		-0.0673364	0.848784
40S ribosomal protein S6	P62753	RPS6	8	23.7	1.1e-14	28680.9	HUMAN	P62753	-0.0660913	-0.0697548	-0.0659602	0.00687777	-0.0481977	0.00937151	61	8	0.195615	0.198752	0.169932	0.120761	0.119195	0.0674207		-0.0672688	1.40158
E3 ubiquitin-protein ligase TRIM58	Q8NG06	TRIM58	4	8.6	8.1e-08	54766.9	HUMAN	Q8NG06	-0.173755	-0.0221193	-0.0057571	-0.0311336	-0.0191357	0.0427637	6	4	0.107899	0.183068	0.0484863	0.109315	0.100175	0.055007		-0.0672104	0.483655
Olfactory receptor 5J2	Q8NH18	OR5J2	1	1.3	7.9e-10	34808.9	HUMAN	Q8NH18	0.0232683	-0.122945	-0.101845	0.148337	-0.0890586	-0.0783552	2	1	#DIV/0!	#DIV/0!	#DIV/0!	#DIV/0!	#DIV/0!	#DIV/0!		-0.0671736	0.271114
ADP-ribosylation factor 5	P84085	ARF5	2	8.3	4.6e-09	20529.8	HUMAN	P84085	-0.0930625	-0.10198	-0.00639337	-0.0658239	-0.0401595	0.0977285	3	2	0.0813495	0.235785	0.0502889	0.0204236	0.0939774	0.0665923		-0.0671454	0.47097
Protein/nucleic acid deglycase DJ-1	Q99497	PARK7	7	37.6	5.1e-13	19891.2	HUMAN	Q99497	-0.137045	-0.0373975	-0.0269165	0.0224655	-0.0449938	-0.0150771	33	7	0.155183	0.227291	0.10613	0.150822	0.204314	0.0402067		-0.0671196	0.609737
Protein quaking	Q96PU8	QKI	7	17	3e-12	37671	HUMAN	Q96PU8	0.0100715	-0.123461	-0.0879298	0.037236	-0.0554073	-0.0307627	14	7	0.0516011	0.153208	0.139379	0.122015	0.0700233	0.104887		-0.0671063	0.449861
Reticulon-3	O95197	RTN3	2	1.8	4.2e-06	112612	HUMAN	O95197	0.0368959	-0.213228	-0.0248539	-0.00650354	0.0139936	-0.0258713	4	2	0.23425	0.421045	0.140081	0.192691	0.172902	0.0138044		-0.067062	0.329607
Ubiquitin-conjugating enzyme E2 N	P61088	UBE2N	4	21.7	1.2e-10	17138	HUMAN	P61088	-0.110582	-0.0714783	-0.0190014	0.0584383	-0.0523296	0.0310853	20	4	0.050255	0.231309	0.0414783	0.0636039	0.116821	0.0838689		-0.0670205	0.867626
Glycogen synthase kinase-3 alpha	P49840	GSK3A	7	26.5	4.3e-10	50981.2	HUMAN	P49840	-0.0150198	-0.134383	-0.0514186	0.00584836	-0.00878402	0.00524704	9	5	0.0372537	0.331028	0.185888	0.0312371	0.0338398	0.0396575		-0.0669404	0.885123
Metallothionein-1E	P04732	MT1E	2	32.8	1.9e-09	6014.3	HUMAN	P04732	0.23083	-0.357438	-0.0741538	-0.0479734	0.184628	-0.158137	1	1	#DIV/0!	#DIV/0!	#DIV/0!	#DIV/0!	#DIV/0!	#DIV/0!		-0.0669205	0.109336
tRNA (cytosine(34)-C(5))-methyltransferase	Q08J23	NSUN2	13	18.3	3.1e-13	86471.5	HUMAN	Q08J23	-0.0413617	-0.131031	-0.0282803	0.0107715	-0.0242811	0.016548	33	13	0.132516	0.15082	0.089136	0.0963382	0.0578957	0.0764141		-0.0668909	0.913118
Ubiquitin-like modifier-activating enzyme 1	P22314	UBA1	21	18.1	-1	117850	HUMAN	P22314	-0.0613757	-0.11303	-0.0260185	0.0153184	-0.0365414	0.0115418	64	21	0.109196	0.213372	0.130075	0.106621	0.089303	0.0578746		-0.0668081	0.984268
Protein sel-1 homolog 1	Q9UBV2	SEL1L	6	7.3	2.9e-09	88755.5	HUMAN	Q9UBV2	0.0286277	-0.134278	-0.0947537	-0.00503038	0.0148017	-0.00623624	9	6	0.160304	0.171876	0.123521	0.0674539	0.082524	0.0504582		-0.0668013	0.616455
6-phosphogluconate dehydrogenase, decarboxylating	P52209	PGD	14	29.8	1.5e-18	53140.5	HUMAN	P52209	-0.0341362	-0.102776	-0.0630534	-0.00865938	-0.0157525	0.0167062	82	14	0.150991	0.168061	0.158722	0.238679	0.0793527	0.186205		-0.0666553	1.3495
MICOS complex subunit MIC27	Q6UXV4	APOOL	3	12.3	1.1e-08	29159.2	HUMAN	Q6UXV4	-0.0602838	0.0287078	-0.168053	0.0619001	0.0526251	-0.129213	5	3	0.155783	0.353944	0.361387	0.0246717	0.0330547	0.0625878		-0.0665429	0.296578
T-complex protein 1 subunit alpha	P17987	TCP1	16	29.5	6.3e-10	60344.1	HUMAN	P17987	-0.0839546	-0.0837799	-0.0318932	0.0129673	-0.00252548	-0.00961409	66	14	0.132731	0.164646	0.130932	0.0532973	0.0625615	0.0621804		-0.0665426	1.64265
Active regulator of SIRT1	Q86WX3	RPS19BP1	2	12.5	1.4e-05	15433.9	HUMAN	Q86WX3	-0.108089	-0.0679127	-0.0235884	0.059863	-0.0494947	-0.013887	2	2	0.0893429	0.371911	0.10927	0.0289422	0.0428106	0.0722161		-0.0665299	0.742171
T-cell acute lymphocytic leukemia protein 1	P17542	TAL1	4	13.6	1.2e-11	34270.8	HUMAN	P17542	-0.0685493	-0.101309	-0.0296928	0.0334984	-0.00510468	-0.0709143	15	4	0.0636661	0.132117	0.311926	0.0526757	0.0507583	0.0530906		-0.0665171	0.641211
Transcription factor BTF3 homolog 4	Q96K17	BTF3L4	4	22.2	5.6e-14	17270.7	HUMAN	Q96K17	-0.0394863	-0.0185621	-0.141276	-0.0243373	0.0337492	0.0132589	12	4	0.174063	0.256088	0.142888	0.115625	0.0903065	0.0685436		-0.0664416	0.825451
CWF19-like protein 1	Q69YN2	CWF19L1	6	13.4	2.1e-18	60619.6	HUMAN	Q69YN2	0.000254788	-0.150806	-0.0484017	0.0454087	-0.0787723	0.00414313	11	6	0.0659012	0.0965584	0.124792	0.0592691	0.110709	0.0640211		-0.0663178	0.418598
6-phosphofructo-2-kinase/fructose-2,6-bisphosphatase 2	O60825	PFKFB2	4	6.1	8.8e-08	58477.3	HUMAN	O60825	0.0579993	-0.0829693	-0.173926	-0.0404273	0.00982868	0.0279296	3	2	0.203707	0.474812	0.166653	0.0735606	0.0304237	0.0407278		-0.0662986	0.391449
Sialic acid synthase	Q9NR45	NANS	6	17.8	1.1e-10	40307.9	HUMAN	Q9NR45	-0.080341	-0.0263453	-0.0919974	0.0372594	-0.000925238	-0.0340814	20	6	0.157468	0.274349	0.228469	0.0628662	0.193845	0.340967		-0.0662279	1.09057
Myosin-10	P35580	MYH10	52	26.5	6.3e-14	229001	HUMAN	P35580	-0.0605621	-0.101658	-0.0364135	-0.017972	-0.0181285	0.0354352	75	35	0.169878	0.241262	0.151893	0.123293	0.0998642	0.0884853		-0.0662112	1.18911
Diphosphomevalonate decarboxylase	P53602	MVD	6	15.8	9.7e-12	43405	HUMAN	P53602	-0.06033	-0.0193355	-0.118075	-0.000875297	0.0209908	-0.0783007	15	6	0.131121	0.27693	0.118892	0.0436203	0.0802116	0.100879		-0.0659135	0.487154
Clathrin light chain A	P09496	CLTA	9	24.6	3.9e-14	27076.9	HUMAN	P09496	-0.0656285	0.00272668	-0.134451	-0.00983666	0.00370858	-0.0145468	16	9	0.157178	0.234285	0.12011	0.0855088	0.0502045	0.0937928		-0.0657842	0.66818
Apoptosis inhibitor 5	Q9BZZ5	API5	11	23.5	3.2e-13	59005.1	HUMAN	Q9BZZ5	-0.109512	-0.0562112	-0.0312542	-0.00483532	-0.00344944	-0.0319549	41	11	0.144881	0.336861	0.154388	0.130925	0.120812	0.0763696		-0.065659	0.98457
DNA-directed RNA polymerase I subunit RPA43	Q3B726	TWISTNB	2	8.3	6.5e-14	37432.7	HUMAN	Q3B726	0.00647871	-0.131946	-0.0714634	-0.010559	-0.0138205	0.0347852	6	2	0.0486941	0.062158	0.0273689	0.031506	0.0290555	0.0248806		-0.0656435	0.736381
Deubiquitinating protein VCIP135	Q96JH7	VCPIP1	10	11	1.4e-16	134322	HUMAN	Q96JH7	-0.02254	-0.17025	-0.00406907	0.0134414	0.0549732	-0.0271223	12	10	0.121872	0.19406	0.105332	0.0782662	0.100639	0.0834597		-0.0656196	0.618421
Frataxin, mitochondrial	Q16595	FXN	2	8.6	3.3e-08	23135.3	HUMAN	Q16595	-0.0134364	-0.158516	-0.0247292	0.00132743	-0.00548836	0.0103815	6	2	0.0699947	0.126216	0.0457755	0.0424231	0.0197211	0.0336476		-0.0655605	0.653505
Aflatoxin B1 aldehyde reductase member 2	O43488	AKR7A2	3	7.2	2.4e-06	39589.3	HUMAN	O43488	-0.232645	-0.00964023	0.0456299	0.05965	-0.0441609	0.00635827	6	3	0.214409	0.0204478	0.181479	0.122738	0.130989	0.0670461		-0.0655519	0.33293
Farnesyl pyrophosphate synthase	P14324	FDPS	6	12.4	2e-07	48275.9	HUMAN	P14324	-0.0892759	-0.0274991	-0.0797212	0.0338538	-0.041315	-0.0249946	21	6	0.173627	0.117649	0.125148	0.10413	0.0650395	0.091799		-0.0654987	0.851687
N-acetylglucosamine-1-phosphodiester alpha-N-acetylglucosaminidase	Q9UK23	NAGPA	1	1.6	5.2e-07	56073.5	HUMAN	Q9UK23	-0.0507344	0.0780477	-0.22299	0.0269653	0.212852	-0.282987	2	1	#DIV/0!	#DIV/0!	#DIV/0!	#DIV/0!	#DIV/0!	#DIV/0!		-0.0652255	0.108798
Small glutamine-rich tetratricopeptide repeat-containing protein alpha	O43765	SGTA	6	22	4.7e-14	34063.4	HUMAN	O43765	-0.0820736	-0.0638632	-0.0495717	0.0457333	-0.0229613	-0.0314934	21	6	0.129855	0.138138	0.0851732	0.153025	0.110903	0.111097		-0.0651695	1.11792
Transmembrane channel-like protein 6	Q7Z403	TMC6	3	3.1	2.9e-06	90046.1	HUMAN	Q7Z403	-0.0603016	-0.041736	-0.0932623	0.0236882	-0.0462984	0.0138751	4	3	0.0514763	0.144398	0.0435741	0.0480831	0.0793977	0.0429969		-0.0651	1.10082
Ras-related protein Rab-9A	P51151	RAB9A	3	19.4	4.7e-13	22837.8	HUMAN	P51151	-0.0869273	-0.0903782	-0.0178743	-0.00856114	-0.0078516	0.0127996	9	3	0.0539062	0.0796754	0.0706377	0.114402	0.0520246	0.0709883		-0.0650599	1.21807
Putative oxidoreductase GLYR1	Q49A26	GLYR1	5	9.9	2e-13	60557	HUMAN	Q49A26	-0.0782017	-0.1423	0.0256109	-0.0389318	0.0402756	0.0328978	5	5	0.0890018	0.140919	0.0995228	0.122979	0.0873064	0.0797377		-0.0649635	0.624018
Uncharacterized protein C3orf38	Q5JPI3	C3orf38	3	9.4	5.3e-07	37541.2	HUMAN	Q5JPI3	-0.0144872	-0.0773408	-0.103061	-0.0446474	0.0871223	-0.0192541	5	3	0.0486475	0.0683641	0.145077	0.0634152	0.0695427	0.0274855		-0.064963	0.686571
Coiled-coil-helix-coiled-coil-helix domain-containing protein 2	Q9Y6H1	CHCHD2	4	19.9	1.2e-08	15512.7	HUMAN	Q9Y6H1	0.048871	-0.0727399	-0.17101	0.172681	-0.0786582	-0.0540035	15	4	0.135631	0.114707	0.179848	0.154572	0.0916217	0.117754		-0.0649596	0.313137
Diphosphoinositol polyphosphate phosphohydrolase 2	Q9NZJ9	NUDT4	3	18.9	3.7e-14	20306.2	HUMAN	Q9NZJ9	-0.0920271	-0.0108213	-0.0916269	-0.0640676	-0.0140108	-0.0802955	11	3	0.156779	0.0456676	0.051693	0.237031	0.0565294	0.109029		-0.0648251	0.131872
Copper-transporting ATPase 1	Q04656	ATP7A	12	8.6	1.7e-16	163375	HUMAN	Q04656	-0.078289	-0.101144	-0.0150178	-0.0043539	0.0165045	-0.00358651	16	12	0.10331	0.157855	0.144389	0.107894	0.148279	0.120874		-0.0648169	1.19368
E3 ubiquitin-protein ligase TRIP12	Q14669	TRIP12	17	9.7	4.9e-12	220436	HUMAN	Q14669	-0.0783509	-0.0663875	-0.0496869	-0.0369793	0.0247154	0.0495546	23	17	0.199088	0.294069	0.172937	0.118592	0.112501	0.124395		-0.0648084	1.33664
COMM domain-containing protein 6	Q7Z4G1	COMMD6	4	38.8	1.3e-12	9638.2	HUMAN	Q7Z4G1	-0.0596915	-0.0701996	-0.0644896	-0.11053	0.0365494	-0.0457142	7	4	0.0441333	0.233475	0.0881072	0.259148	0.113059	0.186036		-0.0647936	0.228503
T-complex protein 1 subunit zeta	P40227	CCT6A	15	29.2	2.5e-12	58024.7	HUMAN	P40227	-0.0447662	-0.109039	-0.0402123	-0.0120639	-0.0174836	0.0398057	66	15	0.133194	0.19724	0.159628	0.134622	0.108711	0.13461		-0.0646725	1.11329
26S proteasome non-ATPase regulatory subunit 1	Q99460	PSMD1	23	23.3	4.1e-16	105837	HUMAN	Q99460	-0.0562703	-0.0893344	-0.0481892	-0.00979893	0.00901335	0.00584722	69	23	0.229382	0.302525	0.219286	0.157961	0.121851	0.0948975		-0.064598	2.05699
Bifunctional UDP-N-acetylglucosamine 2-epimerase/N-acetylmannosamine kinase	Q9Y223	GNE	6	9	3.5e-08	79275.4	HUMAN	Q9Y223	-0.142886	-0.0152639	-0.0356291	0.0237205	-0.0358632	0.00854893	8	6	0.120962	0.116769	0.107797	0.0786018	0.0665551	0.0518802		-0.0645931	0.661166
Sorbitol dehydrogenase	Q00796	SORD	5	16.5	2.9e-12	38324.9	HUMAN	Q00796	-0.0773418	-0.00669582	-0.109705	0.0276077	0.0362936	-0.0661198	12	5	0.185379	0.222151	0.0808468	0.12221	0.0258126	0.108254		-0.0645809	0.644758
Charged multivesicular body protein 4a	Q9BY43	CHMP4A	5	20.7	1e-09	25098.5	HUMAN	Q9BY43	-0.011002	-0.147395	-0.0349579	-0.00724788	0.0444101	-0.0430883	9	5	0.38045	0.352674	0.589815	0.393733	0.458108	0.537544		-0.0644517	0.564931
SHC SH2 domain-binding protein 1	Q8NEM2	SHCBP1	7	12.1	1.2e-15	75691.2	HUMAN	Q8NEM2	-0.11831	-0.0928392	0.0178267	0.0270462	0.00156002	-0.0256861	11	7	0.178997	0.26104	0.0664897	0.0513734	0.0484181	0.0699475		-0.0644407	0.666985
UV excision repair protein RAD23 homolog A	P54725	RAD23A	5	11.8	5.3e-07	39609.5	HUMAN	P54725	-0.0660149	-0.0330602	-0.0941505	0.0759913	0.00721695	-0.0242551	17	3	0.307014	0.437928	0.270044	0.104191	0.139712	0.0210999		-0.0644085	1.14704
CD81 antigen	P60033	CD81	1	8.5	4e-15	25809.7	HUMAN	P60033	-0.0727979	-0.0933716	-0.0269562	0.0395655	-0.028209	-0.0128694	2	1	#DIV/0!	#DIV/0!	#DIV/0!	#DIV/0!	#DIV/0!	#DIV/0!		-0.0643752	1.05694
Phosphorylase b kinase gamma catalytic chain, liver/testis isoform	P15735	PHKG2	3	10.8	1.9e-12	46442.6	HUMAN	P15735	-0.0451915	-0.137577	-0.0101462	-0.0347688	0.0224599	0.0215676	5	3	0.158474	0.144847	0.186456	0.053443	0.0202142	0.0320553		-0.0643048	0.726613
Uncharacterized protein CXorf38	Q8TB03	CXorf38	1	2.2	3.6e-05	36670.3	HUMAN	Q8TB03	-0.0582372	-0.146391	0.0117207	0.0735426	0.00478039	-0.0825552	1	1	#DIV/0!	#DIV/0!	#DIV/0!	#DIV/0!	#DIV/0!	#DIV/0!		-0.0643024	0.416451
Autophagy-related protein 16-1	Q676U5	ATG16L1	2	2.1	0.00022	68265.6	HUMAN	Q676U5	0.0122793	-0.0574695	-0.147677	0.173672	-0.0891967	-0.114844	2	2	0.00754138	0.145772	0.187669	0.193664	0.0764812	0.158862		-0.0642889	0.20251
OCIA domain-containing protein 1	Q9NX40	OCIAD1	7	26.1	2.7e-13	27626.4	HUMAN	Q9NX40	0.0532955	-0.0152436	-0.230807	0.0590255	0.0402586	-0.109275	14	7	0.134799	0.234758	0.235062	0.102219	0.0501983	0.0751612		-0.0642519	0.237906
ATP-dependent 6-phosphofructokinase, muscle type	P08237	PFKM	8	12.8	3.9e-10	85183.3	HUMAN	P08237	-0.141792	-0.0753903	0.0246459	-0.0535345	0.0756375	-0.0379876	9	7	0.112647	0.173141	0.142872	0.0878551	0.0891258	0.0676535		-0.0641789	0.393182
NEDD8-activating enzyme E1 catalytic subunit	Q8TBC4	UBA3	8	17.7	-1	51852.9	HUMAN	Q8TBC4	-0.076782	-0.133728	0.0179985	0.0193398	0.003198	-0.038087	13	8	0.239727	0.143647	0.195997	0.0881628	0.0673358	0.0974402		-0.0641705	0.550345
26S proteasome non-ATPase regulatory subunit 8	P48556	PSMD8	8	20	9.8e-09	39612.2	HUMAN	P48556	-0.0253413	-0.178995	0.0118418	0.0320664	0.0155831	-0.0263582	18	7	0.23438	0.369837	0.265575	0.159101	0.0785627	0.13524		-0.0641648	0.512569
Elongin-B	Q15370	ELOB	3	24.6	1.7e-07	13132.9	HUMAN	Q15370	-0.101422	-0.0752902	-0.0157123	-0.0112047	0.0568209	-0.0429377	12	3	0.17724	0.123527	0.111964	0.0657763	0.0708102	0.0158767		-0.0641415	0.771014
Ataxin-2-like protein	Q8WWM7	ATXN2L	17	18.7	1.8e-10	113374	HUMAN	Q8WWM7	0.0165775	-0.0510191	-0.157918	0.0513556	0.017007	-0.08356	31	16	0.36418	0.487017	0.436396	0.119042	0.0886004	0.132875		-0.0641197	0.382282
SAFB-like transcription modulator	Q9NWH9	SLTM	19	15.7	1.2e-13	117149	HUMAN	Q9NWH9	-0.00957953	-0.100438	-0.0821563	0.030817	0.0246581	-0.0793668	30	18	0.215103	0.336778	0.265366	0.0789021	0.0793945	0.0955312		-0.0640579	0.548419
60S ribosomal protein L24	P83731	RPL24	8	34.4	7.5e-11	17779.1	HUMAN	P83731	-0.0504903	-0.049983	-0.0916768	0.0139261	-0.0307352	0.022498	29	8	0.165749	0.25086	0.289963	0.157302	0.137338	0.089009		-0.06405	1.42594
Inactive serine/threonine-protein kinase VRK3	Q8IV63	VRK3	4	12.9	3.7e-12	52881.7	HUMAN	Q8IV63	-0.0137834	-0.0789321	-0.0993531	0.0382431	-0.0283111	-0.0442709	11	4	0.121528	0.184415	0.157229	0.0480648	0.0471584	0.0508506		-0.0640229	0.659269
Transcription factor 12	Q99081	TCF12	3	3.7	2.5e-07	72965.5	HUMAN	Q99081	-0.0955893	0.258959	-0.354851	-0.274081	0.0738767	0.0971553	4	1	#DIV/0!	#DIV/0!	#DIV/0!	#DIV/0!	#DIV/0!	#DIV/0!		-0.0638271	0.0470173
Progesterone-induced-blocking factor 1	Q8WXW3	PIBF1	6	8.9	2.7e-10	89805.4	HUMAN	Q8WXW3	-0.0383288	-0.144026	-0.00890303	-0.0333668	0.0178759	0.0478194	7	6	0.0818465	0.0891125	0.170772	0.0771521	0.0648325	0.0568719		-0.0637527	0.719341
ADP-ribosylation factor 6	P62330	ARF6	1	6.3	1.9e-07	20082.3	HUMAN	P62330	0.00316727	-0.182068	-0.0122241	-0.0675525	0.0256314	0.0444774	5	1	#DIV/0!	#DIV/0!	#DIV/0!	#DIV/0!	#DIV/0!	#DIV/0!		-0.0637084	0.397253
Cytospin-B	Q5M775	SPECC1	6	6.1	3.9e-07	118586	HUMAN	Q5M775	-0.0382319	-0.0783751	-0.0744763	-0.00244932	0.040371	-0.0337911	6	6	0.234016	0.157325	0.0970563	0.115808	0.108765	0.0291418		-0.0636944	1.22247
CREB-regulated transcription coactivator 2	Q53ET0	CRTC2	1	1.7	8.4e-08	73302.4	HUMAN	Q53ET0	0.0374715	-0.204325	-0.0238571	-0.0228621	0.108707	-0.0931706	3	1	#DIV/0!	#DIV/0!	#DIV/0!	#DIV/0!	#DIV/0!	#DIV/0!		-0.0635703	0.260058
Gamma-taxilin	Q9NUQ3	TXLNG	5	8	2.9e-08	60586.2	HUMAN	Q9NUQ3	-0.164016	-0.00160577	-0.0249309	0.15705	0.0460861	-0.138619	5	3	0.155093	0.297927	0.540778	0.206632	0.0816273	0.246884		-0.0635177	0.353372
Mitochondrial pyruvate carrier 2	O95563	MPC2	1	6.3	1.4e-05	14279	HUMAN	O95563	-0.120061	-0.057351	-0.0131284	-0.312414	0.046998	0.216106	1	1	#DIV/0!	#DIV/0!	#DIV/0!	#DIV/0!	#DIV/0!	#DIV/0!		-0.0635134	0.106927
Serine/threonine-protein kinase Nek1	Q96PY6	NEK1	2	1.3	8e-05	142830	HUMAN	Q96PY6	-0.0568524	-0.0697229	-0.0638621	0.0111267	-0.0300165	0.0177983	2	2	0.17557	0.0177681	0.0353485	0.0110728	0.047845	0.0352661		-0.0634791	1.82697
FH1/FH2 domain-containing protein 1	Q9Y613	FHOD1	16	15.7	7.7e-15	126552	HUMAN	Q9Y613	-0.0528579	-0.159461	0.0219553	0.0218341	0.00821429	-0.0204237	24	16	0.122782	0.232006	0.230934	0.113246	0.097075	0.0991731		-0.0634545	0.544733
Protein FAM98C	Q17RN3	FAM98C	4	15.8	1.8e-09	37329.4	HUMAN	Q17RN3	0.0620637	-0.300569	0.0482893	0.00761948	0.0299424	-0.105505	5	4	0.239907	0.318165	0.233305	0.089713	0.179531	0.215204		-0.0634053	0.117902
Peroxisomal membrane protein PEX14	O75381	PEX14	3	9.8	1.7e-10	41236.9	HUMAN	O75381	0.02058	-0.069686	-0.140856	-0.0614678	0.0511879	-0.0751612	7	3	0.100666	0.0589402	0.0993309	0.0925007	0.129772	0.0814934		-0.0633206	0.220823
Disintegrin and metalloproteinase domain-containing protein 9	Q13443	ADAM9	1	1.5	3.8e-07	90556.9	HUMAN	Q13443	-0.194092	0.094459	-0.0903252	-0.136656	0.0469951	0.066316	2	1	#DIV/0!	#DIV/0!	#DIV/0!	#DIV/0!	#DIV/0!	#DIV/0!		-0.0633194	0.20134
N-acetylgalactosaminyltransferase 7	Q86SF2	GALNT7	3	5.2	4.9e-13	75389.8	HUMAN	Q86SF2	-0.117998	0.0700128	-0.141924	-0.0976317	0.0581166	0.0346782	3	3	0.144337	0.146678	0.165721	0.0400343	0.0479097	0.0777335		-0.0633029	0.303455
Actin, cytoplasmic 1	P60709	ACTB	20	52	9e-16	41737.1	HUMAN	P60709	-0.103017	-0.0808089	-0.0058122	-0.0497457	-0.000760385	0.0245521	71	8	0.121055	0.258844	0.120274	0.127431	0.117589	0.0436549		-0.0632126	0.676953
Reactive oxygen species modulator 1	P60602	ROMO1	2	32.9	5e-19	8183	HUMAN	P60602	-0.0397425	-0.0855956	-0.0641934	-0.179864	0.039358	0.118853	3	2	0.286277	0.392363	0.220274	0.146929	0.0582373	0.0635753		-0.0631771	0.244889
ATP-dependent Clp protease proteolytic subunit, mitochondrial	Q16740	CLPP	12	30.7	3.3e-12	30180.3	HUMAN	Q16740	-0.0838394	-0.0619496	-0.0434379	0.059445	-0.0523266	-0.0514378	29	12	0.176858	0.236828	0.132832	0.186028	0.142295	0.126985		-0.0630757	0.549417
Quinone oxidoreductase-like protein 1	O95825	CRYZL1	1	3.2	5.7e-05	38696.9	HUMAN	O95825	-0.0224855	-0.165915	-0.000260347	0.00758442	-0.113878	0.0984573	1	1	#DIV/0!	#DIV/0!	#DIV/0!	#DIV/0!	#DIV/0!	#DIV/0!		-0.0628868	0.304903
Centrosomal protein of 78 kDa	Q5JTW2	CEP78	1	2.2	1e-10	76397.1	HUMAN	Q5JTW2	-0.110351	-0.0779912	-0.000316078	0.0911162	-0.0342994	-0.0614506	1	1	#DIV/0!	#DIV/0!	#DIV/0!	#DIV/0!	#DIV/0!	#DIV/0!		-0.0628863	0.463357
Insulin receptor	P06213	INSR	3	1.7	3.1e-06	156334	HUMAN	P06213	-0.0978479	-0.0640209	-0.0260106	0.0431609	-0.0925174	0.0386147	3	3	0.119581	0.0445781	0.0576375	0.0788646	0.086483	0.00414189		-0.0626265	0.529641
Isochorismatase domain-containing protein 1	Q96CN7	ISOC1	3	13.1	3.1e-11	32237	HUMAN	Q96CN7	-0.0518542	-0.0200803	-0.115816	0.0279053	-0.0284965	9.85901e-05	10	3	0.238664	0.982611	0.164157	0.0413273	0.253369	0.164926		-0.0625835	0.89492
Protein-L-isoaspartate(D-aspartate) O-methyltransferase	P22061	PCMT1	9	37.4	4.5e-15	24636.6	HUMAN	P22061	-0.104931	-0.0130154	-0.0697331	0.0885525	-0.0421457	-0.0168604	37	9	0.245017	0.235984	0.217168	0.129291	0.0994656	0.0964296		-0.06256	0.683839
Ribose-phosphate pyrophosphokinase 1	P60891	PRPS1	9	28.6	2.3e-12	34834.6	HUMAN	P60891	0.0297582	-0.160555	-0.0566062	-0.0119369	-0.0202784	-0.0529592	10	3	0.0595968	0.100646	0.142726	0.0500763	0.0844275	0.0856839		-0.0624678	0.237727
BRO1 domain-containing protein BROX	Q5VW32	BROX	3	8	6.5e-10	46476.5	HUMAN	Q5VW32	-0.0508002	-0.0676791	-0.0685512	-0.00662906	-0.0152401	0.028583	6	3	0.105025	0.188519	0.185007	0.0633969	0.0697765	0.0183786		-0.0623435	1.94035
Serine/threonine-protein kinase RIO3	O14730	RIOK3	2	5.4	6.1e-11	59093.6	HUMAN	O14730	-0.0666167	0.000185484	-0.119878	0.0608487	-0.0485191	-0.0151843	2	2	0.0708716	0.392912	0.203586	0.0452028	0.00667812	0.0411245		-0.0621031	0.573207
Surfeit locus protein 2	Q15527	SURF2	1	2.3	5.7e-06	29647.8	HUMAN	Q15527	-0.0438773	0.0186406	-0.161055	-0.0244471	0.0426628	-0.0191858	1	1	#DIV/0!	#DIV/0!	#DIV/0!	#DIV/0!	#DIV/0!	#DIV/0!		-0.0620971	0.470164
N-acetyl-D-glucosamine kinase	Q9UJ70	NAGK	7	25.9	3.1e-10	37376	HUMAN	Q9UJ70	-0.14451	-0.0420542	0.000353366	-0.0793408	0.0364425	-0.0144306	10	7	0.243808	0.200388	0.318877	0.171615	0.129846	0.0912597		-0.0620703	0.323563
Solute carrier family 40 member 1	Q9NP59	SLC40A1	3	5.3	1.4e-06	62542.7	HUMAN	Q9NP59	-0.0306482	-0.11968	-0.0356331	0.0318531	0.00975602	-0.0543553	4	3	0.210797	0.219174	0.178632	0.0171907	0.0153097	0.031186		-0.0619872	0.676566
Triosephosphate isomerase	P60174	TPI1	8	35.7	3.3e-13	30791.3	HUMAN	P60174	-0.0603716	-0.042785	-0.0825178	0.0324263	-0.0119816	-0.0374178	37	8	0.178413	0.353683	0.225921	0.0957925	0.125452	0.0861451		-0.0618915	1.12904
Adenylosuccinate lyase	P30566	ADSL	5	8.5	1.1e-05	54889.8	HUMAN	P30566	-0.00299118	-0.102651	-0.0796452	0.015735	0.0125359	-0.042991	7	5	0.21824	0.229342	0.152689	0.232878	0.103104	0.158202		-0.0617626	0.730489
Alpha-soluble NSF attachment protein	P54920	NAPA	14	45.1	9.9e-13	33233	HUMAN	P54920	-0.0577584	-0.0856476	-0.0418068	0.0723289	-0.0567497	-0.00111006	39	14	0.189449	0.387148	0.16439	0.152025	0.106364	0.111983		-0.0617376	0.776313
PAN2-PAN3 deadenylation complex catalytic subunit PAN2	Q504Q3	PAN2	7	5.6	1.1e-12	135369	HUMAN	Q504Q3	-0.102731	-0.0581871	-0.0239555	0.00381979	-0.0158888	0.0288003	9	7	0.158019	0.0815831	0.130928	0.145737	0.202365	0.131629		-0.0616245	1.20471
Endophilin-B2	Q9NR46	SH3GLB2	15	28.9	1.5e-10	43974.3	HUMAN	Q9NR46	0.0133655	-0.140907	-0.0573103	0.057859	-0.00788865	-0.0259848	24	14	0.224705	0.271021	0.187628	0.124513	0.128074	0.0936564		-0.0616173	0.607826
26S proteasome regulatory subunit 7	P35998	PSMC2	21	43	1e-15	48634.3	HUMAN	P35998	-0.0443399	-0.0977951	-0.0424055	-0.0198946	-0.0228294	0.0138269	50	21	0.116097	0.217099	0.176214	0.121353	0.0877005	0.0794774		-0.0615135	1.1282
Radixin	P35241	RDX	20	26.8	1.9e-10	68564.5	HUMAN	P35241	-0.039188	-0.109402	-0.0358813	-0.0280459	0.0384782	-0.0295822	18	10	0.133283	0.239797	0.156726	0.181832	0.196545	0.217566		-0.0614903	0.773173
Pre-mRNA-splicing factor ATP-dependent RNA helicase DHX15	O43143	DHX15	19	20.3	5.4e-13	90933.6	HUMAN	O43143	-0.0482258	-0.0771626	-0.0588491	0.0102426	-0.0148181	0.00705293	37	17	0.140946	0.20893	0.119613	0.111587	0.128651	0.0651712		-0.0614125	2.24113
Dual specificity mitogen-activated protein kinase kinase 3	P46734	MAP2K3	9	22.2	1.2e-10	39318.8	HUMAN	P46734	-0.0955429	-0.0948851	0.00687162	-0.0524917	0.0443834	0.0339983	23	9	0.124692	0.21052	0.127429	0.108674	0.0767474	0.0239877		-0.0611855	0.693819
Transaldolase	P37837	TALDO1	12	27.6	5.5e-10	37540.5	HUMAN	P37837	-0.0369353	-0.1248	-0.0217799	-0.0195841	0.0305111	-0.016734	57	12	0.174093	0.391642	0.261627	0.14009	0.0872386	0.0817021		-0.0611717	0.756684
Thioredoxin-related transmembrane protein 2	Q9Y320	TMX2	2	5.1	4.1e-05	34038	HUMAN	Q9Y320	-0.144709	-0.00420945	-0.0342513	-0.0241237	0.0741819	-0.0540384	3	2	0.312786	0.154468	0.0893567	0.028906	0.0189498	0.050521		-0.0610567	0.445196
Zinc finger protein 397	Q8NF99	ZNF397	2	3.6	0.00021	61139.4	HUMAN	Q8NF99	-0.11071	-0.111139	0.0388648	-0.0176464	-0.00222226	0.018297	2	2	0.181545	0.0570494	0.0760525	0.0688878	0.014065	0.0533329		-0.0609948	0.520868
Methyltransferase-like protein 2B	Q6P1Q9	METTL2B	6	16.9	1.1e-13	43426.5	HUMAN	Q6P1Q9	-0.0337323	-0.124699	-0.0242899	0.00852779	-0.0490615	0.0283849	8	6	0.164827	0.0877282	0.157778	0.150913	0.108655	0.156295		-0.0609072	0.649918
Double-strand break repair protein MRE11	P49959	MRE11	13	18.4	6.1e-11	80593.9	HUMAN	P49959	-0.05845	-0.0403463	-0.0836518	0.011305	0.00396514	0.0435883	21	13	0.0817188	0.179667	0.131415	0.133272	0.0622947	0.0845037		-0.060816	1.99857
LanC-like protein 2	Q9NS86	LANCL2	6	14.9	4.2e-11	50854.8	HUMAN	Q9NS86	-0.00829268	-0.107222	-0.0668633	-0.0317579	-0.00333915	0.0439821	13	6	0.200759	0.199239	0.0960453	0.142272	0.130734	0.0704804		-0.0607927	0.814495
Exosome complex component MTR3	Q5RKV6	EXOSC6	3	11	5.2e-11	28235.4	HUMAN	Q5RKV6	-0.0707497	-0.0848924	-0.0264666	0.0380831	-0.0113225	-0.0339783	5	3	0.196272	0.113269	0.112397	0.0550381	0.0417895	0.0250011		-0.0607029	0.990024
PH-interacting protein	Q8WWQ0	PHIP	21	12.1	7.4e-10	206691	HUMAN	Q8WWQ0	-0.0894763	-0.0541632	-0.0384648	-0.028269	0.00123177	0.0352408	32	19	0.105427	0.179093	0.134485	0.125814	0.0934639	0.0609546		-0.0607014	1.25359
Alpha-actinin-4	O43707	ACTN4	38	42.3	1.1e-14	104855	HUMAN	O43707	-0.0610689	-0.102054	-0.0187362	-0.0180262	0.00613441	0.00230204	132	38	0.226456	0.296651	0.267695	0.188447	0.181764	0.247909		-0.0606196	1.07131
Lysophospholipase-like protein 1	Q5VWZ2	LYPLAL1	4	16	5.3e-08	26316.7	HUMAN	Q5VWZ2	-0.0560484	-0.0633153	-0.0620606	-0.0569775	-0.0535028	0.0815624	5	4	0.107014	0.116102	0.0886396	0.14131	0.0655443	0.10038		-0.0604748	0.484107
Peroxisomal leader peptide-processing protease	Q2T9J0	TYSND1	1	3.2	9.7e-14	59309.5	HUMAN	Q2T9J0	-0.000459496	-0.053448	-0.12716	-0.128722	0.362126	-0.321855	1	1	#DIV/0!	#DIV/0!	#DIV/0!	#DIV/0!	#DIV/0!	#DIV/0!		-0.0603557	0.0512964
Protein Wiz	O95785	WIZ	5	3.3	1.9e-15	178676	HUMAN	O95785	0.00291177	0.0185889	-0.202554	-0.0237874	0.0279469	0.0374908	9	5	0.145663	0.356744	0.33861	0.0346141	0.0504127	0.0781041		-0.0603512	0.430559
Serine/threonine-protein kinase 24	Q9Y6E0	STK24	9	21.9	1.5e-12	49308.4	HUMAN	Q9Y6E0	-0.106484	-0.0316034	-0.0429346	0.0214777	-0.00915374	-0.0131698	10	5	0.0743161	0.205708	0.0618252	0.0912692	0.136785	0.1515		-0.0603405	1.09697
AFG3-like protein 2	Q9Y4W6	AFG3L2	21	24	1.3e-12	88584.4	HUMAN	Q9Y4W6	-0.0807485	-0.071191	-0.028449	-0.0347213	-0.0169891	0.0321693	42	21	0.155352	0.2758	0.173024	0.0941138	0.0797194	0.0893688		-0.0601295	0.97895
60S ribosomal protein L27a	P46776	RPL27A	4	25.7	8.4e-09	16561.5	HUMAN	P46776	-0.0183645	-0.0230411	-0.138965	0.0845342	0.0161098	-0.0771876	14	4	0.182081	0.398727	0.205701	0.0559936	0.185805	0.12486		-0.0601234	0.482057
COP9 signalosome complex subunit 4	Q9BT78	COPS4	13	30	1.2e-09	46269.2	HUMAN	Q9BT78	-0.069533	-0.0839807	-0.0268378	-0.0138153	0.0274611	-0.00553339	22	13	0.485287	0.511947	0.467488	0.360048	0.34329	0.361791		-0.0601172	1.37746
Deoxyhypusine hydroxylase	Q9BU89	DOHH	8	41.7	1.7e-13	32904.5	HUMAN	Q9BU89	-0.00806651	-0.128368	-0.0438077	0.0535594	-0.012792	-0.0291283	22	8	0.206061	0.316354	0.237792	0.0673028	0.0344219	0.0815273		-0.0600806	0.662911
Protein 4.1	P11171	EPB41	14	16.6	1.2e-13	97017.7	HUMAN	P11171	-0.0339322	-0.0805588	-0.0648874	-0.00389417	0.0223706	0.00997235	36	14	0.204355	0.112469	0.17063	0.109202	0.111702	0.164244		-0.0597928	1.94024
Zinc transporter 1	Q9Y6M5	SLC30A1	3	6.9	3.5e-09	55300.3	HUMAN	Q9Y6M5	-0.0763424	0.0203871	-0.123208	-0.00416673	0.0727314	-0.0722127	3	3	0.181953	0.121001	0.251078	0.117474	0.0301412	0.157509		-0.059721	0.418914
26S proteasome non-ATPase regulatory subunit 6	Q15008	PSMD6	7	15.9	1e-13	45531.7	HUMAN	Q15008	-0.0656959	-0.089947	-0.0232115	0.00701988	-0.0103005	0.0195898	22	7	0.192933	0.266149	0.151624	0.11621	0.116607	0.0796206		-0.0596181	1.41917
Putative heat shock protein HSP 90-beta 4	Q58FF6	HSP90AB4P	2	3.2	3.4e-07	58264.9	HUMAN	Q58FF6	0.0315402	-0.250767	0.0407546	0.0833666	0.103687	-0.209312	2	1	#DIV/0!	#DIV/0!	#DIV/0!	#DIV/0!	#DIV/0!	#DIV/0!		-0.0594908	0.13826
Mitochondrial inner membrane protein OXA1L	Q15070	OXA1L	5	12.4	4.5e-10	48548.3	HUMAN	Q15070	-0.0548826	-0.109592	-0.0134432	0.0387012	-0.0302733	-0.00929697	6	5	0.118065	0.217842	0.08472	0.207401	0.129876	0.145246		-0.059306	0.788974
ATP-binding cassette sub-family B member 6, mitochondrial	Q9NP58	ABCB6	8	10	3.8e-10	93886.4	HUMAN	Q9NP58	-0.0578596	-0.07392	-0.0460499	0.0403117	-0.00174118	0.0218011	12	8	0.128753	0.198282	0.10597	0.116586	0.169388	0.111941		-0.0592765	2.25526
Far upstream element-binding protein 2	Q92945	KHSRP	27	39.4	7.9e-14	73115.9	HUMAN	Q92945	-0.0169926	-0.082437	-0.0776305	0.046176	-0.0108264	-0.0210346	68	24	0.122257	0.340093	0.181126	0.118168	0.146051	0.0933919		-0.05902	1.0086
Heterogeneous nuclear ribonucleoprotein D0	Q14103	HNRNPD	11	29.6	4.8e-12	38434.5	HUMAN	Q14103	-0.0280258	-0.102394	-0.0464892	0.0429598	-0.0185093	-0.0280198	47	10	0.193354	0.33872	0.181953	0.181192	0.0792555	0.218172		-0.0589698	0.851118
ELKS/Rab6-interacting/CAST family member 1	Q8IUD2	ERC1	6	6.4	1.1e-07	128088	HUMAN	Q8IUD2	-0.0547538	-0.184867	0.0627535	-0.0713634	0.00421901	0.0191497	6	6	0.118344	0.154019	0.128448	0.0621615	0.0520218	0.0821486		-0.0589556	0.21768
Nuclear pore complex protein Nup85	Q9BW27	NUP85	13	16.6	1.5e-11	75020.1	HUMAN	Q9BW27	-0.0729832	-0.0913234	-0.0123848	-0.00165574	-0.0987482	0.0259548	22	13	0.10689	0.161136	0.115795	0.20102	0.12394	0.0995799		-0.0588971	0.311257
Protein mago nashi homolog	P61326	MAGOH	7	32.2	2e-08	17163.8	HUMAN	P61326	0.00970105	-0.113446	-0.0725757	0.0336533	-0.0297298	0.0183186	14	7	0.134409	0.223983	0.15753	0.172472	0.0943932	0.112017		-0.0587734	0.741766
Actin-related protein 2/3 complex subunit 5	O15511	ARPC5	3	24.5	3.1e-12	16320.6	HUMAN	O15511	0.0315579	-0.0982548	-0.109318	-0.0348204	0.023902	0.0507301	5	3	0.0850456	0.145283	0.0774594	0.0522602	0.0268536	0.0469093		-0.0586716	0.624808
Nucleolar and coiled-body phosphoprotein 1	Q14978	NOLC1	6	7.9	1.8e-07	73603.8	HUMAN	Q14978	0.0195097	-0.0592942	-0.136035	0.07318	-0.0142746	-0.0932848	18	6	0.159033	0.382778	0.663048	0.124358	0.107341	0.20919		-0.0586064	0.289728
Snurportin-1	O95149	SNUPN	3	6.4	3.4e-07	41142.9	HUMAN	O95149	-0.093774	0.0725865	-0.154366	-0.0224143	0.105645	-0.161795	3	3	0.169421	0.182738	0.115583	0.0957754	0.131254	0.162411		-0.0585178	0.114154
Transcription intermediary factor 1-alpha	O15164	TRIM24	10	9	6.4e-13	116832	HUMAN	O15164	-0.0133578	-0.0985457	-0.06355	-0.0767141	0.0460953	0.013381	15	9	0.186842	0.223657	0.235107	0.121275	0.122689	0.102456		-0.0584845	0.523814
Transmembrane emp24 domain-containing protein 9	Q9BVK6	TMED9	4	18.3	3.2e-12	27277.6	HUMAN	Q9BVK6	-0.152836	0.0195844	-0.042075	0.0178632	-0.0902616	0.0819153	5	2	0.48158	0.163358	0.219397	0.00749953	0.0572584	0.0372033		-0.0584423	0.360892
Activator of 90 kDa heat shock protein ATPase homolog 1	O95433	AHSA1	11	28.1	8.1e-09	38274.6	HUMAN	O95433	-0.0516598	-0.0917151	-0.0318184	0.0108114	-0.0250354	-0.0137289	25	11	0.294692	0.178697	0.208547	0.135543	0.135001	0.0727854		-0.0583978	1.12323
Mitofusin-1	Q8IWA4	MFN1	4	4.2	5.3e-09	84101.2	HUMAN	Q8IWA4	-0.161992	0.109134	-0.122315	0.0847788	-0.0511708	-0.00941341	4	4	0.276499	0.204297	0.204538	0.13959	0.0571729	0.183565		-0.0583912	0.286534
DNA excision repair protein ERCC-6-like	Q2NKX8	ERCC6L	12	11.9	2.5e-13	141104	HUMAN	Q2NKX8	-0.0700316	-0.0894955	-0.0154749	0.00503535	0.0348284	-0.0358608	16	12	0.14886	0.237826	0.172071	0.0971381	0.0860298	0.0806638		-0.058334	0.923835
Aftiphilin	Q6ULP2	AFTPH	5	6.4	5.4e-08	102201	HUMAN	Q6ULP2	0.0454017	-0.1726	-0.047725	-0.143732	0.108598	-0.0204206	5	5	0.462429	0.29323	0.455268	0.445954	0.41006	0.449471		-0.0583078	0.154292
Vacuolar protein sorting-associated protein 4A	Q9UN37	VPS4A	7	15.3	3.2e-08	48898.3	HUMAN	Q9UN37	-0.0170922	-0.111606	-0.045936	0.027439	-0.0225851	-4.4522e-05	12	6	0.11481	0.136755	0.0873574	0.102405	0.0772542	0.0355674		-0.0582115	0.885154
Chondroitin sulfate synthase 1	Q86X52	CHSY1	1	1.6	7.6e-08	91785.2	HUMAN	Q86X52	-0.00562303	-0.209898	0.0409657	0.0228583	0.114808	-0.15593	2	1	#DIV/0!	#DIV/0!	#DIV/0!	#DIV/0!	#DIV/0!	#DIV/0!		-0.058185	0.178874
Translin-associated protein X	Q99598	TSNAX	8	24.1	2.9e-11	33112.8	HUMAN	Q99598	-0.0397884	-0.0862617	-0.0480684	0.0557909	-0.0102283	-0.0269199	23	8	0.178229	0.193242	0.180336	0.147507	0.140364	0.211726		-0.0580395	1.03975
Nucleolar protein of 40 kDa	Q9NP64	ZCCHC17	1	6.2	5.4e-09	27569.8	HUMAN	Q9NP64	0.00580219	-0.0898067	-0.0898132	0.0138468	0.0282553	-0.0430843	1	1	#DIV/0!	#DIV/0!	#DIV/0!	#DIV/0!	#DIV/0!	#DIV/0!		-0.0579392	0.678075
Mediator of RNA polymerase II transcription subunit 1	Q15648	MED1	10	8	9.8e-14	168480	HUMAN	Q15648	-0.0615353	-0.0618456	-0.0499751	-0.00536443	0.00944684	-0.000113426	12	10	0.160832	0.234562	0.291939	0.145299	0.0572936	0.142833		-0.0577853	3.27179
Uncharacterized protein C14orf119	Q9NWQ9	C14orf119	2	14.3	2.4e-06	16009.3	HUMAN	Q9NWQ9	0.0164508	-0.140887	-0.0487448	-0.00807272	-0.00486088	0.0128325	2	2	0.0287865	0.137995	0.0691248	0.00709377	0.00423553	0.00280782		-0.0577269	0.554449
Uncharacterized protein NCBP2-AS2	Q69YL0	NCBP2-AS2	2	23.2	6.1e-08	10890.7	HUMAN	Q69YL0	-0.0826322	-0.129608	0.0393991	0.0514961	0.00946835	-0.0653958	3	2	0.0849915	0.000255938	0.240094	0.00441875	0.0379534	0.032851		-0.0576138	0.388693
Nuclear valosin-containing protein-like	O15381	NVL	7	9.3	2.7e-10	95051.7	HUMAN	O15381	-0.0211348	-0.151067	-0.000522006	0.0120991	-0.0506521	0.00770626	11	7	0.105564	0.187594	0.12155	0.0688544	0.07917	0.0525594		-0.0575744	0.388704
Ubiquitin-conjugating enzyme E2 J1	Q9Y385	UBE2J1	2	8.8	9.3e-11	35198.9	HUMAN	Q9Y385	0.0949947	-0.0978625	-0.169805	-0.00293073	-0.0785427	0.0743757	2	2	0.0528011	0.0799588	0.189416	0.0843347	0.0199819	0.0978924		-0.0575578	0.240273
Condensin complex subunit 1	Q15021	NCAPD2	27	19.6	2.5e-16	157184	HUMAN	Q15021	-0.0450223	-0.103589	-0.0238809	-0.0217863	0.0105755	0.0196757	69	27	0.122158	0.210388	0.122105	0.133582	0.0838845	0.0956074		-0.0574976	1.05133
Transcriptional repressor scratch 1	Q9BWW7	SCRT1	1	5.2	3.2e-05	35570.3	HUMAN	Q9BWW7	-0.0279476	-0.0924335	-0.0518756	0.0557165	-0.0476859	-0.0134522	2	1	#DIV/0!	#DIV/0!	#DIV/0!	#DIV/0!	#DIV/0!	#DIV/0!		-0.0574189	0.710103
SLAIN motif-containing protein 2	Q9P270	SLAIN2	2	7.1	9.5e-08	62543.9	HUMAN	Q9P270	-0.0513485	-0.0708903	-0.0500175	0.125058	-0.0613645	-0.0730098	2	2	0.103745	0.165227	0.116879	0.0451814	0.0169427	0.0347527		-0.0574188	0.349396
Apoptosis-resistant E3 ubiquitin protein ligase 1	O15033	AREL1	1	1.3	2.6e-13	94223.5	HUMAN	O15033	-0.0415498	-0.107467	-0.0232328	-0.0282785	0.0172211	0.0106395	1	1	#DIV/0!	#DIV/0!	#DIV/0!	#DIV/0!	#DIV/0!	#DIV/0!		-0.0574166	0.914201
Putative GTP-binding protein 6	O43824	GTPBP6	2	5.6	2.8e-10	56883.9	HUMAN	O43824	-0.156206	0.11451	-0.130399	-0.0276622	0.0197542	-0.00546812	2	2	0.0307606	0.073807	0.0920703	0.09989	0.123017	0.223222		-0.0573652	0.238544
Mitochondrial fission factor	Q9GZY8	MFF	5	17	6.9e-13	38464.9	HUMAN	Q9GZY8	-0.0188453	-0.0907385	-0.0622371	0.136317	-0.107191	-0.0423212	10	5	0.154484	0.203173	0.150483	0.142542	0.141354	0.0762199		-0.0572736	0.281
Calcium load-activated calcium channel	Q9UM00	TMCO1	2	12.8	1.1e-10	21175.2	HUMAN	Q9UM00	-0.125075	-0.0584918	0.0117621	0.0752695	-0.0492085	-0.0347045	3	2	0.0405501	0.0324717	0.259677	0.126218	0.0191702	0.1171		-0.0572681	0.415302
Receptor-type tyrosine-protein phosphatase alpha	P18433	PTPRA	4	6.4	1.5e-15	90600.7	HUMAN	P18433	-0.0735167	-0.0551861	-0.0427625	0.138171	-0.0499201	-0.0896432	9	4	0.113859	0.334362	0.196702	0.0676861	0.0369581	0.0388603		-0.0571551	0.329474
G-rich sequence factor 1	Q12849	GRSF1	4	10.6	6.9e-11	53126.8	HUMAN	Q12849	0.0536108	-0.141414	-0.083556	0.101338	-0.0303979	-0.000661016	8	4	0.275626	0.0820622	0.119995	0.238779	0.122193	0.203119		-0.0571196	0.500992
Epidermal growth factor receptor substrate 15	P42566	EPS15	20	29	7.5e-14	98656.5	HUMAN	P42566	0.00766452	-0.108429	-0.0704897	0.0064543	0.0357002	-0.0311228	41	20	0.14913	0.209264	0.14249	0.139829	0.0530244	0.114326		-0.0570848	0.706196
Tubulin beta-4B chain	P68371	TUBB4B	21	44	5.6e-14	49831.5	HUMAN	P68371	-0.0365506	-0.0429039	-0.0917815	-0.00687879	0.0622702	-0.0111519	7	1	#DIV/0!	#DIV/0!	#DIV/0!	#DIV/0!	#DIV/0!	#DIV/0!		-0.0570787	1.14479
Serine/threonine-protein kinase Nek9	Q8TD19	NEK9	11	13.1	9.8e-11	107169	HUMAN	Q8TD19	-0.0125842	-0.16592	0.00746549	-0.0695047	0.0615924	-0.0344026	16	11	0.130006	0.197033	0.225109	0.102716	0.0840792	0.105613		-0.057013	0.252887
Small integral membrane protein 12	Q96EX1	SMIM12	3	30.4	1.7e-06	10799.5	HUMAN	Q96EX1	-0.013495	-0.0507332	-0.106384	0.033099	0.0214761	-0.0561988	4	3	0.0371777	0.115496	0.212381	0.0910222	0.0465791	0.149692		-0.0568709	0.655044
Casein kinase I isoform alpha	P48729	CSNK1A1	10	25.5	2.8e-11	38915.2	HUMAN	P48729	-0.0616685	-0.157667	0.049126	0.00453195	0.0208446	-0.00780379	15	9	0.0973987	0.260362	0.19647	0.149863	0.0928081	0.0951661		-0.0567366	0.446093
Condensin-2 complex subunit G2	Q86XI2	NCAPG2	10	9.2	3.8e-13	130961	HUMAN	Q86XI2	-0.0640327	-0.0587365	-0.0472632	0.00280272	-0.0155093	-0.00437297	14	10	0.225781	0.200998	0.174523	0.266363	0.233081	0.205785		-0.0566774	2.66182
Dymeclin	Q7RTS9	DYM	5	6.4	1.6e-06	75936.1	HUMAN	Q7RTS9	-0.0384044	-0.222617	0.0911943	0.00237751	0.0309339	-0.00860468	7	5	0.169733	0.1336	0.239482	0.0782555	0.0857365	0.0642966		-0.056609	0.284872
Synaptobrevin homolog YKT6	O15498	YKT6	5	34.3	6.3e-11	22417.8	HUMAN	O15498	-0.0475655	-0.0101061	-0.111793	0.00521411	0.0466659	-0.0133848	6	5	0.375327	0.536489	0.357386	0.315049	0.333733	0.188225		-0.0564881	0.937056
Biogenesis of lysosome-related organelles complex 1 subunit 5	Q8TDH9	BLOC1S5	2	9.6	1.3e-11	21609.7	HUMAN	Q8TDH9	-0.0750271	-0.00510563	-0.088871	0.00563596	-0.0672481	0.0572349	3	2	0.165213	0.19551	0.0958726	0.0432948	0.0269773	0.0154207		-0.0563346	0.545785
Afadin- and alpha-actinin-binding protein	Q9Y2D8	SSX2IP	2	4.6	1.7e-09	71236.8	HUMAN	Q9Y2D8	-0.0193012	-0.195517	0.0458975	-0.0182213	0.0716604	-0.057329	2	2	0.195992	0.0763549	0.183077	0.057421	0.0292503	0.0270187		-0.056307	0.269918
Malignant T-cell-amplified sequence 1	Q9ULC4	MCTS1	3	14.9	6.3e-07	20555.5	HUMAN	Q9ULC4	-0.0801718	-0.0686118	-0.0199612	0.0524504	-0.047138	-0.0261832	8	3	0.0859479	0.0574481	0.0882926	0.067158	0.0852908	0.0173636		-0.0562483	0.624977
Exopolyphosphatase PRUNE1	Q86TP1	PRUNE1	4	9.9	5.8e-10	50200.1	HUMAN	Q86TP1	-0.0500016	-0.0615538	-0.0571798	0.121966	-0.101693	-0.0152585	4	4	0.35525	0.316187	0.304429	0.137487	0.128125	0.0417698		-0.0562451	0.372016
NADH dehydrogenase [ubiquinone] 1 alpha subcomplex subunit 7	O95182	NDUFA7	5	50.4	3.3e-10	12551.5	HUMAN	O95182	-0.0959916	-0.00544916	-0.0670401	0.138962	-0.0428867	-0.107529	7	5	0.19542	0.352252	0.457424	0.115093	0.0687826	0.146614		-0.0561603	0.266599
Regulator of microtubule dynamics protein 3	Q96TC7	RMDN3	6	17.2	5.3e-12	52118.7	HUMAN	Q96TC7	-0.104823	-0.032402	-0.031244	0.017073	-0.0112425	-0.0265822	15	6	0.107469	0.179276	0.116179	0.0682894	0.151342	0.090893		-0.0561563	0.830463
Glutathione S-transferase kappa 1	Q9Y2Q3	GSTK1	6	31.9	2.4e-09	25497.1	HUMAN	Q9Y2Q3	-0.0515955	-0.0643712	-0.0520585	0.0172538	-0.0503504	0.0313661	12	6	0.0904644	0.229274	0.0772271	0.0848311	0.0929603	0.0484582		-0.0560084	1.01784
Cleavage and polyadenylation specificity factor subunit 4	O95639	CPSF4	5	22.7	3.5e-10	30255.1	HUMAN	O95639	0.0630592	-0.149177	-0.08189	0.0923084	-0.0740873	-0.0206071	9	5	0.136939	0.241537	0.257565	0.0768754	0.109329	0.0920314		-0.0560026	0.279151
E3 ubiquitin-protein ligase TRIM4	Q9C037	TRIM4	4	9	1.6e-05	57461.5	HUMAN	Q9C037	-0.101967	0.0257729	-0.0917477	-0.0209922	0.0206565	-0.0200461	5	4	0.102787	0.313922	0.13084	0.209055	0.365264	0.32991		-0.0559806	0.496688
RNA-binding protein Raly	Q9UKM9	RALY	9	22.9	1.9e-07	32463.4	HUMAN	Q9UKM9	-0.0379757	-0.0746439	-0.0552046	-0.0193421	0.0350355	-0.0205295	29	9	0.120564	0.165085	0.101769	0.0516397	0.0794852	0.104926		-0.0559414	1.20622
Tyrosyl-DNA phosphodiesterase 2	O95551	TDP2	1	3	5.4e-06	40930	HUMAN	O95551	-0.108272	-0.0938571	0.0345035	-0.0219997	0.0769421	-0.0595571	2	1	#DIV/0!	#DIV/0!	#DIV/0!	#DIV/0!	#DIV/0!	#DIV/0!		-0.0558753	0.37351
Carbonyl reductase [NADPH] 1	P16152	CBR1	7	23.1	8.8e-10	30375.2	HUMAN	P16152	-0.125031	-0.0533614	0.0113945	0.0234453	-0.0374814	-0.0254447	20	7	0.122983	0.233134	0.171542	0.120226	0.0461813	0.0952839		-0.0556659	0.414952
Aspartate aminotransferase, mitochondrial	P00505	GOT2	12	21.6	5.6e-13	47518.1	HUMAN	P00505	-0.0739568	-0.082526	-0.0102091	-0.0458764	0.0319484	-0.00757453	34	12	0.130813	0.267728	0.114106	0.156304	0.0898626	0.0627896		-0.055564	0.687857
General transcription factor II-I	P78347	GTF2I	26	29.1	4.2e-14	112417	HUMAN	P78347	0.0143786	-0.154955	-0.0260558	0.0160211	-0.00675615	-0.00226671	57	25	0.152465	0.317518	0.173984	0.165091	0.108131	0.103794		-0.0555441	0.489155
MAGUK p55 subfamily member 6	Q9NZW5	MPP6	3	6.9	2e-07	61117.5	HUMAN	Q9NZW5	-0.0245013	-0.087651	-0.0542853	-0.0686353	-0.0564994	0.0532216	3	3	0.129868	0.0423588	0.0739868	0.124565	0.0771227	0.0729412		-0.0554792	0.298629
Zinc finger matrin-type protein 2	Q96NC0	ZMAT2	2	14.6	1.5e-11	23612.1	HUMAN	Q96NC0	-0.06618	-0.0848894	-0.0152929	-0.0462607	0.105225	-0.0760002	3	2	0.11819	0.095633	0.0416222	0.165013	0.0401594	0.127285		-0.0554541	0.344571
Gamma-glutamylcyclotransferase	O75223	GGCT	6	35.1	5.1e-10	21007.9	HUMAN	O75223	-0.0638296	-0.0669894	-0.0354801	0.0141911	-0.0135595	-0.0109505	16	6	0.084709	0.117064	0.159087	0.0424894	0.0793312	0.0557713		-0.055433	1.75229
Nuclear receptor coactivator 5	Q9HCD5	NCOA5	5	9.2	2.2e-08	65537	HUMAN	Q9HCD5	-0.0542712	-0.0130078	-0.0988626	0.00952699	0.00627253	-0.00766221	7	5	0.102138	0.145018	0.137301	0.070084	0.0736705	0.119862		-0.0553806	1.07747
BUD13 homolog	Q9BRD0	BUD13	8	12.1	4.3e-09	70521.3	HUMAN	Q9BRD0	-0.014034	-0.0915338	-0.0605184	-0.000948045	0.0314268	-0.0307941	7	6	0.536573	0.512045	0.50582	0.465137	0.459199	0.480926		-0.0553621	0.894289
Probable inactive tRNA-specific adenosine deaminase-like protein 3	Q96EY9	ADAT3	1	2.6	8.3e-07	38071.1	HUMAN	Q96EY9	-0.161746	0.0467139	-0.0509966	0.00186337	-0.194262	0.169525	1	1	#DIV/0!	#DIV/0!	#DIV/0!	#DIV/0!	#DIV/0!	#DIV/0!		-0.0553428	0.146446
Heat shock 70 kDa protein 14	Q0VDF9	HSPA14	7	12.8	2.9e-11	54794.9	HUMAN	Q0VDF9	-0.078489	-0.0699517	-0.0171415	0.0245377	-0.0366619	-0.00648646	14	7	0.131911	0.31508	0.106128	0.143524	0.0687594	0.0988169		-0.0551941	0.874434
Ribosomal RNA processing protein 36 homolog	Q96EU6	RRP36	2	9.3	1.7e-07	29823.3	HUMAN	Q96EU6	0.000508135	-0.0760419	-0.0900335	-0.014718	-0.0370112	0.0501983	2	2	0.176445	0.0417838	0.0983518	0.0171361	0.0174458	4.03357e-05		-0.0551891	0.642498
26S proteasome non-ATPase regulatory subunit 9	O00233	PSMD9	8	35.4	2.6e-12	24682	HUMAN	O00233	-0.0442614	-0.0507264	-0.0705192	0.0377234	0.0340717	-0.069221	18	8	0.11315	0.422229	0.239359	0.120526	0.152619	0.101542		-0.055169	0.71227
Splicing factor 3B subunit 1	O75533	SF3B1	38	26.2	3.6e-21	145832	HUMAN	O75533	-0.0564573	-0.0757851	-0.0332318	-0.0401842	0.0017856	0.0155029	82	38	0.158354	0.312532	0.152312	0.149565	0.144754	0.115738		-0.0551581	1.07494
Protein RMD5 homolog A	Q9H871	RMND5A	3	6.4	1.6e-06	43993	HUMAN	Q9H871	0.0695134	-0.245252	0.0103039	-0.0388834	0.0546139	-0.0174012	5	3	0.0913862	0.356598	0.0973465	0.0732512	0.0463115	0.0265233		-0.055145	0.210197
Casein kinase II subunit beta	P67870	CSNK2B	7	29.8	2.2e-14	24942.7	HUMAN	P67870	0.00124691	-0.129757	-0.0364184	-0.112594	0.0200631	0.105781	16	7	0.107484	0.15036	0.13856	0.224984	0.069273	0.152485		-0.0549761	0.327891
COP9 signalosome complex subunit 1	Q13098	GPS1	9	21.2	2.5e-13	55537.1	HUMAN	Q13098	0.0132377	-0.150339	-0.0277271	0.0389653	0.0186598	-0.0500297	13	9	0.125796	0.135483	0.0699409	0.0596971	0.0348668	0.0483323		-0.0549428	0.440073
Muskelin	Q9UL63	MKLN1	4	7.3	1.4e-10	84768.6	HUMAN	Q9UL63	-0.00626794	-0.122016	-0.0363417	-0.0636551	-0.0243304	0.0604301	6	4	0.158091	0.0907665	0.181269	0.0929475	0.0774932	0.121951		-0.0548751	0.380764
Ectonucleoside triphosphate diphosphohydrolase 5	O75356	ENTPD5	1	4.2	2.2e-12	47517.7	HUMAN	O75356	-0.0274072	-0.131587	-0.00556865	0.0296707	0.0887584	-0.126949	1	1	#DIV/0!	#DIV/0!	#DIV/0!	#DIV/0!	#DIV/0!	#DIV/0!		-0.0548544	0.278081
Importin subunit alpha-3	O00629	KPNA4	5	8.3	2.6e-10	57887.2	HUMAN	O00629	0.0468787	-0.107015	-0.104376	-0.0239425	0.0879583	-0.0685533	1	1	#DIV/0!	#DIV/0!	#DIV/0!	#DIV/0!	#DIV/0!	#DIV/0!		-0.0548375	0.316536
Serine/threonine-protein phosphatase 1 regulatory subunit 10	Q96QC0	PPP1R10	6	6.1	9.4e-06	99058.6	HUMAN	Q96QC0	-0.00614328	-0.0973841	-0.0608982	0.0256465	0.0500897	-0.0104132	8	6	0.0690749	0.223929	0.267499	0.168134	0.127084	0.109319		-0.0548085	1.13225
Vesicle-associated membrane protein-associated protein A	Q9P0L0	VAPA	15	40.2	8.7e-14	27893.5	HUMAN	Q9P0L0	-0.0534101	-0.0673408	-0.0434353	0.00255432	-0.0531277	0.0470727	40	14	0.125449	0.269312	0.167987	0.163328	0.118177	0.113096		-0.0547287	0.833533
Protein-tyrosine kinase 2-beta	Q14289	PTK2B	3	3.1	4.8e-11	115876	HUMAN	Q14289	-0.0285555	-0.154693	0.0192553	-0.0680001	0.0230708	0.0487931	4	3	0.0222303	0.14391	0.0550251	0.0164719	0.0615245	0.0635513		-0.0546645	0.373164
NAD kinase	O95544	NADK	3	8.7	3.8e-10	49228.7	HUMAN	O95544	-0.00756133	-0.201673	0.0454286	0.0204801	-0.0333714	0.0068571	4	3	0.0793037	0.141342	0.231396	0.0275503	0.0563215	0.0835598		-0.0546019	0.274696
E3 ubiquitin-protein ligase RNF181	Q9P0P0	RNF181	1	5.2	0.00022	17909.3	HUMAN	Q9P0P0	0.0288768	-0.0992094	-0.09346	0.123658	-0.0543046	-0.0863886	2	1	#DIV/0!	#DIV/0!	#DIV/0!	#DIV/0!	#DIV/0!	#DIV/0!		-0.0545975	0.249981
Protein RER1	O15258	RER1	1	9.2	8.4e-14	22958.2	HUMAN	O15258	0.0680607	-0.193207	-0.0382635	0.199023	-0.157862	-0.06533	1	1	#DIV/0!	#DIV/0!	#DIV/0!	#DIV/0!	#DIV/0!	#DIV/0!		-0.05447	0.130068
DnaJ homolog subfamily C member 8	O75937	DNAJC8	10	33.2	1.9e-09	29841.9	HUMAN	O75937	-0.0331716	-0.104622	-0.0255328	0.00390674	-0.00372766	-0.0356681	22	10	0.302371	0.393231	0.377667	0.337166	0.218111	0.541059		-0.0544421	0.69451
U1 small nuclear ribonucleoprotein A	P09012	SNRPA	8	24.8	1e-13	31279.8	HUMAN	P09012	-0.0544828	0.100784	-0.209437	-0.0245097	-0.00390165	-0.00748499	22	7	0.154877	0.313681	0.180854	0.164506	0.110475	0.0824873		-0.0543784	0.179635
Vacuolar protein sorting-associated protein 35	Q96QK1	VPS35	15	18.2	8.2e-11	91707.8	HUMAN	Q96QK1	0.00122521	-0.133401	-0.0303503	0.0570343	-0.0138447	-0.0344446	32	15	0.165176	0.158893	0.166565	0.119257	0.0982005	0.0693747		-0.0541754	0.508128
Regulator of microtubule dynamics protein 2	Q96LZ7	RMDN2	2	4.6	2.3e-07	47399.8	HUMAN	Q96LZ7	-0.0640014	-0.0483644	-0.0500891	-0.0373697	-0.0160881	0.0468254	3	2	0.145087	0.089873	0.0228392	0.0340316	0.0620819	0.0873106		-0.0541516	0.943348
Dual specificity protein kinase CLK3	P49761	CLK3	3	3.1	2.5e-06	73515.6	HUMAN	P49761	-0.0809786	-0.0578046	-0.0236036	0.070846	-0.055031	-0.0262307	2	2	0.0763201	0.112007	0.170305	0.0276497	0.162092	0.129393		-0.0541289	0.537757
Probable phospholipid-transporting ATPase IF	Q9Y2G3	ATP11B	5	4.2	5.3e-11	134191	HUMAN	Q9Y2G3	-0.0989413	-0.0615905	-0.00154717	-0.00964645	0.00275989	-0.00278935	7	5	0.0635142	0.211129	0.114201	0.0642811	0.0645395	0.021004		-0.0540263	0.823103
WD repeat and HMG-box DNA-binding protein 1	O75717	WDHD1	24	23.3	2.6e-15	125968	HUMAN	O75717	-0.0325746	-0.0826302	-0.0465468	0.010617	0.00837678	-0.0223577	47	24	0.131136	0.273835	0.216971	0.120977	0.0976079	0.0974924		-0.0539172	1.34763
Glucosidase 2 subunit beta	P14314	PRKCSH	13	26.5	4.7e-16	59425.9	HUMAN	P14314	0.0354231	-0.134172	-0.0626964	0.0176207	0.0272083	-0.0309608	56	13	0.111516	0.316597	0.142273	0.100939	0.0823774	0.0889261		-0.053815	0.485653
WASH complex subunit 2C	Q9Y4E1	WASHC2C	8	8.3	4.9e-10	144669	HUMAN	Q9Y4E1	0.0787445	-0.0310995	-0.20895	-0.0192113	0.0635335	-0.0608323	8	8	0.143252	0.308023	0.259642	0.0880826	0.0526237	0.0685262		-0.0537684	0.203739
Acyl-coenzyme A thioesterase 8	O14734	ACOT8	5	20.4	6.6e-10	35914.6	HUMAN	O14734	-0.112832	-0.0207506	-0.0276942	0.000352965	-0.00239542	-0.0380162	7	5	0.0618501	0.188419	0.137004	0.184923	0.0861908	0.128594		-0.0537591	0.558589
BRISC and BRCA1-A complex member 1	Q9NWV8	BABAM1	5	17.9	2.1e-09	36560.4	HUMAN	Q9NWV8	0.02716	-0.104062	-0.0842415	0.0292398	0.0397427	-0.0428222	13	5	0.111288	0.192647	0.157999	0.0287769	0.0488587	0.0635164		-0.0537146	0.574347
Squamous cell carcinoma antigen recognized by T-cells 3	Q15020	SART3	20	18.3	6.2e-16	109936	HUMAN	Q15020	-0.0594065	-0.0781034	-0.0235751	-0.00940668	0.0313114	-0.0396529	37	20	0.129047	0.205814	0.157958	0.145022	0.106662	0.0954934		-0.053695	0.852134
DNA repair protein RAD50	Q92878	RAD50	32	23.6	1.1e-14	153894	HUMAN	Q92878	-0.0404096	-0.0692925	-0.0511719	-0.00905016	0.00825679	-0.00919903	52	32	0.171305	0.167126	0.13181	0.101498	0.0810546	0.0780864		-0.0536247	2.10006
Peptidyl-prolyl cis-trans isomerase H	O43447	PPIH	11	44.6	1e-10	19208.3	HUMAN	O43447	-0.0573548	-0.0462017	-0.0572325	-0.0240242	-0.00409416	0.027921	29	9	0.118256	0.187214	0.173659	0.102081	0.0631566	0.0564677		-0.0535963	1.57892
DNA replication complex GINS protein PSF1	Q14691	GINS1	5	21.9	1.4e-09	22988.6	HUMAN	Q14691	-0.0649172	-0.137722	0.0420228	0.104022	-0.0746006	-0.0436174	7	5	0.0616747	0.223891	0.104214	0.229783	0.185991	0.291687		-0.0535389	0.255526
Tyrosine-protein phosphatase non-receptor type 18	Q99952	PTPN18	2	8.3	9.9e-11	50482.9	HUMAN	Q99952	-0.166581	-0.0452107	0.0513249	-0.000532629	0.119532	-0.141246	2	2	0.104551	0.0457173	0.139599	0.153527	0.179213	0.0455764		-0.0534891	0.178141
Receptor expression-enhancing protein 5	Q00765	REEP5	7	23.8	5.5e-08	21493.3	HUMAN	Q00765	-0.0342871	-0.0747697	-0.0510334	-0.087096	-0.0130382	-0.039577	13	7	0.154886	0.315607	0.164653	0.133176	0.174993	0.19668		-0.0533634	0.0988386
TP53-binding protein 1	Q12888	TP53BP1	16	10	7.9e-17	213576	HUMAN	Q12888	-0.0204794	-0.112602	-0.026975	0.0926049	0.0165153	-0.0798596	23	16	0.178017	0.260824	0.258229	0.144496	0.121284	0.106717		-0.0533522	0.470814
Protein argonaute-2	Q9UKV8	AGO2	9	12.1	3.9e-10	97209	HUMAN	Q9UKV8	-0.00664838	-0.10289	-0.0504881	-0.0202626	0.000926416	-0.0131823	12	9	0.14245	0.155516	0.135339	0.146737	0.129051	0.160045		-0.053342	0.677274
Platelet-activating factor acetylhydrolase 2, cytoplasmic	Q99487	PAFAH2	1	2.3	5.7e-06	44035.9	HUMAN	Q99487	-0.0837028	0.132692	-0.209015	0.00520409	-0.0369403	0.0309241	1	1	#DIV/0!	#DIV/0!	#DIV/0!	#DIV/0!	#DIV/0!	#DIV/0!		-0.0533419	0.20101
40S ribosomal protein S18	P62269	RPS18	3	19.1	3.7e-08	17718.8	HUMAN	P62269	-0.104985	-0.0529853	-0.00180192	-0.0176101	0.00213002	-0.0238283	11	3	0.299321	0.413193	0.260066	0.0049478	0.109222	0.12221		-0.0532574	0.581262
Proteasome subunit beta type-7	Q99436	PSMB7	7	20.2	1.6e-09	29965.7	HUMAN	Q99436	-0.0412437	-0.114127	-0.00436237	0.0513106	-0.0250161	-0.0438791	30	7	0.0958956	0.149913	0.0737821	0.122825	0.106284	0.0723084		-0.0532443	0.472813
Cytochrome P450 20A1	Q6UW02	CYP20A1	4	10.2	8.4e-12	52432.8	HUMAN	Q6UW02	-0.13001	-0.00864864	-0.0210523	-0.0713805	0.092477	0.0604761	7	4	0.0864049	0.38211	0.131445	0.244822	0.149257	0.147957		-0.0532371	0.564736
V-type proton ATPase subunit D	Q9Y5K8	ATP6V1D	6	25.9	2e-08	28263.1	HUMAN	Q9Y5K8	-0.0333435	-0.111252	-0.0150549	0.0186248	0.0232824	-0.0373397	6	6	0.113207	0.218093	0.158758	0.152824	0.0695189	0.120406		-0.0532168	0.70692
Translation initiation factor eIF-2B subunit beta	P49770	EIF2B2	6	15.4	9.3e-07	38990	HUMAN	P49770	-0.0182896	-0.0539352	-0.087356	0.0255862	-0.00568985	0.0151853	7	6	0.117286	0.249444	0.259634	0.340991	0.353693	0.21621		-0.0531936	1.37918
Formin-binding protein 4	Q8N3X1	FNBP4	4	3.4	6.1e-07	110267	HUMAN	Q8N3X1	-0.0790286	0.0321137	-0.112629	-0.141216	0.0681778	-0.0047985	4	3	0.113935	0.152323	0.144415	0.0753547	0.095868	0.0966078		-0.0531812	0.133086
Ubiquilin-4	Q9NRR5	UBQLN4	4	11.6	6.8e-15	63853.5	HUMAN	Q9NRR5	-0.0261593	-0.0137383	-0.119541	-0.0217485	0.0345826	-0.0140775	3	2	0.218086	0.39443	0.58366	0.00644779	0.00517372	0.00189303		-0.0531464	0.628746
Putative methyltransferase NSUN5C	Q63ZY6	NSUN5P2	2	5.1	5.1e-06	34347.1	HUMAN	Q63ZY6	-0.0545648	-0.0786753	-0.0261975	0.0224192	-0.00323892	-0.0194901	1	1	#DIV/0!	#DIV/0!	#DIV/0!	#DIV/0!	#DIV/0!	#DIV/0!		-0.0531459	1.27819
MAP/microtubule affinity-regulating kinase 3	P27448	MARK3	12	20.2	8.7e-12	84489.3	HUMAN	P27448	-0.0922699	-0.0813754	0.0144857	-0.0501926	-0.00229205	0.0087455	14	9	0.113014	0.27937	0.229667	0.0785608	0.0773321	0.10085		-0.0530532	0.427702
Translation initiation factor eIF-2B subunit gamma	Q9NR50	EIF2B3	7	23.7	8.9e-13	50240.8	HUMAN	Q9NR50	-0.0402403	-0.150084	0.0313526	-0.0298236	-0.0214899	0.0469753	10	7	0.12779	0.143607	0.122221	0.190262	0.0922648	0.131544		-0.0529907	0.371482
Ubiquinone biosynthesis O-methyltransferase, mitochondrial	Q9NZJ6	COQ3	4	12.2	1.9e-10	41054.4	HUMAN	Q9NZJ6	-0.072467	-0.0566872	-0.0296001	-0.0256387	0.0231777	-0.00106696	4	4	0.130229	0.0718398	0.113652	0.0573633	0.0556643	0.0379544		-0.0529181	1.28708
Survival of motor neuron-related-splicing factor 30	O75940	SMNDC1	7	40.3	2.8e-13	26711.3	HUMAN	O75940	-0.108266	0.0742881	-0.124691	-0.0122256	-0.0487172	0.049057	10	7	0.121548	0.402647	0.204618	0.1869	0.118347	0.0894644		-0.0528896	0.282107
Protein Hikeshi	Q53FT3	HIKESHI	2	10.2	1.4e-07	21627.9	HUMAN	Q53FT3	0.0211543	-0.0673273	-0.112466	0.012545	0.027384	-0.0497278	4	2	0.0178335	0.0537088	0.16549	0.0588181	0.0445616	0.115711		-0.0528797	0.468945
Zinc finger MYND domain-containing protein 11	Q15326	ZMYND11	1	1.3	5.7e-05	70963.6	HUMAN	Q15326	0.000128255	-0.147854	-0.0102218	-0.0158406	0.0941616	-0.0840601	2	1	#DIV/0!	#DIV/0!	#DIV/0!	#DIV/0!	#DIV/0!	#DIV/0!		-0.0526491	0.291119
Protein furry homolog-like	O94915	FRYL	9	3	1.1e-09	339601	HUMAN	O94915	0.0101994	-0.144793	-0.0232288	0.0413612	0.0217305	-0.0907086	18	9	0.2365	0.216998	0.215294	0.131837	0.117436	0.115836		-0.0526076	0.27914
Heterogeneous nuclear ribonucleoprotein A3	P51991	HNRNPA3	12	29.4	4.3e-19	39595.3	HUMAN	P51991	-0.0246603	-0.0190465	-0.114055	0.0178678	-0.00753869	-0.0764776	64	9	0.168111	0.331343	0.291426	0.167025	0.125986	0.125985		-0.0525873	0.29681
Integrin alpha-4	P13612	ITGA4	16	16	3.9e-12	114901	HUMAN	P13612	-0.0176884	-0.0774001	-0.0624996	-0.0248042	0.0165466	0.00326562	33	16	0.105718	0.149739	0.198655	0.0862467	0.0842959	0.0838269		-0.0525294	1.10262
Cytoskeleton-associated protein 5	Q14008	CKAP5	41	18.3	5.1e-10	225497	HUMAN	Q14008	0.00627902	-0.122489	-0.0411258	0.0251454	0.00802841	-0.00334305	85	41	0.15239	0.247687	0.146284	0.134073	0.100855	0.0952106		-0.0524452	0.743633
Sorbin and SH3 domain-containing protein 1	Q9BX66	SORBS1	2	2.2	2.1e-09	142514	HUMAN	Q9BX66	0.0194116	-0.136851	-0.0396774	0.0523865	-0.0142881	-0.0412596	3	2	0.0195579	0.0422148	0.11837	0.066039	0.0420856	0.0271133		-0.0523722	0.408019
Histone chaperone ASF1B	Q9NVP2	ASF1B	3	18.3	5e-12	22433.8	HUMAN	Q9NVP2	-0.102117	0.0386671	-0.0936574	0.119501	-0.0850817	0.00722941	5	3	0.062342	0.320733	0.112297	0.135609	0.0765676	0.151758		-0.0523692	0.371499
Trinucleotide repeat-containing gene 6B protein	Q9UPQ9	TNRC6B	6	2.8	4.8e-08	194004	HUMAN	Q9UPQ9	-0.0343346	-0.158604	0.0362349	0.0158902	0.0243995	-0.0652435	7	6	0.0750414	0.277503	0.235163	0.0571255	0.0731138	0.0787687		-0.0522347	0.276903
Methylated-DNA--protein-cysteine methyltransferase	P16455	MGMT	3	17.4	2.1e-11	21646.2	HUMAN	P16455	0.0124659	0.0580606	-0.22709	0.0335571	0.0788552	-0.121187	11	3	0.0800946	0.193181	0.228392	0.0687579	0.0548973	0.112559		-0.052188	0.174142
Deoxyribose-phosphate aldolase	Q9Y315	DERA	6	19.2	1.2e-09	35231.1	HUMAN	Q9Y315	0.0240577	-0.133534	-0.0467976	-0.0134719	-0.00378564	0.0040295	8	6	0.123895	0.181485	0.0827369	0.0652109	0.0304448	0.0470415		-0.0520912	0.447225
Insulin receptor substrate 2	Q9Y4H2	IRS2	1	0.8	2.3e-08	137335	HUMAN	Q9Y4H2	-0.0329573	0.139536	-0.262762	-0.130778	0.0249561	0.0965487	1	1	#DIV/0!	#DIV/0!	#DIV/0!	#DIV/0!	#DIV/0!	#DIV/0!		-0.052061	0.13421
Structural maintenance of chromosomes protein 2	O95347	SMC2	35	29.2	5.9e-10	135657	HUMAN	O95347	-0.0681245	-0.0431468	-0.0449096	-0.0224975	0.0061602	-0.00715928	84	35	0.163251	0.239781	0.146637	0.107678	0.0955101	0.0967981		-0.0520603	1.73021
Granulins	P28799	GRN	7	11.3	2.6e-09	63545.3	HUMAN	P28799	0.0155724	0.0336094	-0.205131	-0.0336485	0.107993	-0.124788	9	7	0.161807	0.307569	0.32816	0.116844	0.0781333	0.134408		-0.0519832	0.125834
Poly(A) polymerase alpha	P51003	PAPOLA	14	22.3	8.6e-09	82843.3	HUMAN	P51003	-0.100563	-0.0225165	-0.0324879	-0.052811	-0.0134761	0.0427151	20	12	0.195169	0.258742	0.218081	0.139699	0.0763388	0.112243		-0.0518559	0.522508
39S ribosomal protein L1, mitochondrial	Q9BYD6	MRPL1	6	21.5	2.4e-14	36909	HUMAN	Q9BYD6	-0.0381967	-0.106617	-0.0106652	-0.0166727	-0.007891	0.0230658	12	6	0.113662	0.151474	0.116764	0.0875118	0.117701	0.0282594		-0.0518264	0.762559
Centromere protein C	Q03188	CENPC	8	8.2	7.2e-10	106835	HUMAN	Q03188	-0.029767	-0.0729088	-0.0525637	0.00379793	0.00210097	0.0354066	13	8	0.0646089	0.205186	0.086211	0.0771977	0.0945828	0.101695		-0.0517465	1.7809
Elongation factor 1-delta	P29692	EEF1D	10	40.9	1.9e-14	31122.1	HUMAN	P29692	-0.0363067	-0.0799601	-0.0388244	0.0161925	0.0346443	-0.0225821	52	9	0.219797	0.226762	0.230083	0.128546	0.112127	0.0579869		-0.051697	1.30093
Collagen alpha-1(XVIII) chain	P39060	COL18A1	4	3.1	1.2e-10	178189	HUMAN	P39060	-0.0463088	0.0751927	-0.183751	-0.0320702	-0.00173443	0.0264905	4	4	0.196199	0.157615	0.155608	0.0703836	0.0449165	0.0332703		-0.0516223	0.254784
Ras-related protein Rab-2B	Q8WUD1	RAB2B	4	25.9	3.2e-12	24214.6	HUMAN	Q8WUD1	-0.144029	0.0263696	-0.0371857	0.00529946	-0.0254063	0.019739	1	1	#DIV/0!	#DIV/0!	#DIV/0!	#DIV/0!	#DIV/0!	#DIV/0!		-0.0516151	0.427487
Proliferation marker protein Ki-67	P46013	MKI67	89	26.9	7.8e-15	358697	HUMAN	P46013	0.00629324	-0.082796	-0.0782197	0.0233039	0.0247273	-0.0205238	185	89	0.149227	0.222041	0.155789	0.127403	0.0954591	0.09188		-0.0515742	0.868282
Protein Mis18-alpha	Q9NYP9	MIS18A	3	14.6	3.2e-07	25863.8	HUMAN	Q9NYP9	-0.0335056	-0.103744	-0.0173926	0.111713	-0.14876	0.0188528	4	3	0.119158	0.205264	0.0347546	0.105217	0.1064	0.0180987		-0.0515474	0.219607
Cyclin-dependent kinase 1	P06493	CDK1	14	51.9	2e-12	34095.7	HUMAN	P06493	-0.0651606	-0.0347039	-0.0546939	-0.01352	-0.0319024	0.0321056	39	12	0.168617	0.283626	0.183414	0.137137	0.0886986	0.0821718		-0.0515195	1.05234
Emerin	P50402	EMD	9	32.3	5e-10	28994.1	HUMAN	P50402	-0.0613505	-0.0472001	-0.0459049	0.0528627	-0.0119589	-0.0196447	15	9	0.130987	0.37342	0.141588	0.134992	0.0822893	0.109597		-0.0514852	1.17086
Antigen peptide transporter 1	Q03518	TAP1	2	2.6	9.1e-06	87218.4	HUMAN	Q03518	-0.0763564	0.0113705	-0.0893218	0.0813323	0.059714	-0.152866	2	2	0.141457	0.0912273	0.0881645	0.037607	0.0255095	0.0146776		-0.0514359	0.229337
High mobility group protein B1	P09429	HMGB1	13	32.1	2.7e-11	24894	HUMAN	P09429	-0.0208203	-0.0904261	-0.0428371	0.0188656	-0.0156087	-0.0215302	78	10	0.259175	0.268972	0.278903	0.169182	0.135978	0.158413		-0.0513611	0.874656
Transmembrane protein 115	Q12893	TMEM115	1	2	3.2e-05	38197.3	HUMAN	Q12893	-0.0770013	-0.0423158	-0.0346874	-0.00703774	0.127967	-0.132715	1	1	#DIV/0!	#DIV/0!	#DIV/0!	#DIV/0!	#DIV/0!	#DIV/0!		-0.0513348	0.245295
60S ribosomal protein L18	Q07020	RPL18	4	25.5	9.2e-10	21634.7	HUMAN	Q07020	-0.0197839	-0.0750387	-0.0591272	0.0127712	-0.0296165	-0.0020948	31	4	0.0548701	0.118096	0.10423	0.0371412	0.0131155	0.0450267		-0.0513166	1.02632
Nuclear transcription factor Y subunit gamma	Q13952	NFYC	3	5	4.3e-05	50302.8	HUMAN	Q13952	0.0179323	-0.291603	0.120183	0.156615	-0.163343	-0.0243582	3	3	0.290089	0.279663	0.171253	0.213117	0.227118	0.016622		-0.0511624	0.0942573
Eukaryotic translation initiation factor 4E-binding protein 1	Q13541	EIF4EBP1	4	53.4	3.5e-16	12580.1	HUMAN	Q13541	0.136982	0.0220899	-0.312475	0.268673	-0.0457942	-0.296682	24	4	0.0682994	0.32769	0.56375	0.259066	0.0842592	0.300188		-0.0511343	0.0426727
Microtubule-associated protein RP/EB family member 3	Q9UPY8	MAPRE3	4	11.7	3.1e-07	31982.5	HUMAN	Q9UPY8	-0.0306077	-0.156631	0.0341753	-0.0416879	0.0641907	-0.0320275	2	2	0.0145904	0.0173525	0.0592128	0.168359	0.0931175	0.0678388		-0.0510212	0.296604
Delta-1-pyrroline-5-carboxylate synthase	P54886	ALDH18A1	22	23.9	3.6e-12	87303.1	HUMAN	P54886	-0.0740766	-0.0527542	-0.0261626	-0.0381212	-0.0155585	0.0333795	56	22	0.104786	0.241114	0.134252	0.177506	0.147895	0.14179		-0.0509978	0.810585
Tetratricopeptide repeat protein 9C	Q8N5M4	TTC9C	1	4.7	2.6e-05	20012.8	HUMAN	Q8N5M4	-0.159876	0.0364312	-0.0293816	-0.024223	0.0162674	0.00764103	1	1	#DIV/0!	#DIV/0!	#DIV/0!	#DIV/0!	#DIV/0!	#DIV/0!		-0.0509421	0.359158
Poly(A) RNA polymerase GLD2	Q6PIY7	PAPD4	3	6.6	3.2e-10	56028.1	HUMAN	Q6PIY7	-0.0329444	-0.163034	0.0433595	0.00179781	-0.0186319	-0.0330909	3	3	0.0944906	0.210287	0.154315	0.0850293	0.0810018	0.034361		-0.0508731	0.21812
60S ribosomal protein L34	P49207	RPL34	5	29.9	1.7e-10	13293.1	HUMAN	P49207	-0.0381485	-0.10672	-0.00710454	0.0223539	0.0265712	-0.0174889	51	5	0.138157	0.223644	0.0404334	0.166439	0.121386	0.090784		-0.0506577	0.872752
Werner syndrome ATP-dependent helicase	Q14191	WRN	19	16.2	2.4e-10	162462	HUMAN	Q14191	-0.037294	-0.122873	0.00825503	-0.0233793	0.0191375	-0.00103339	27	19	0.165726	0.16089	0.102151	0.0910406	0.0779902	0.0884305		-0.0506375	0.533983
Protein phosphatase 1B	O75688	PPM1B	5	11.7	3.1e-11	52643.1	HUMAN	O75688	-0.0522758	-0.0267656	-0.0727309	0.00258978	0.0405734	-0.0295554	5	3	0.118835	0.0883425	0.0655883	0.0108925	0.0143921	0.0215707		-0.0505908	1.06891
Ubiquitin-conjugating enzyme E2 J2	Q8N2K1	UBE2J2	1	3.1	4.7e-06	28898.5	HUMAN	Q8N2K1	-0.0861399	0.0811243	-0.146624	0.0247446	-0.0872341	0.0584892	1	1	#DIV/0!	#DIV/0!	#DIV/0!	#DIV/0!	#DIV/0!	#DIV/0!		-0.0505467	0.238997
Zinc finger protein 391	Q9UJN7	ZNF391	1	2.5	9.4e-05	40659.6	HUMAN	Q9UJN7	-0.278115	0.142973	-0.0163089	-0.168848	0.206241	-0.063757	1	1	#DIV/0!	#DIV/0!	#DIV/0!	#DIV/0!	#DIV/0!	#DIV/0!		-0.0504837	0.0893619
NF-kappa-B essential modulator	Q9Y6K9	IKBKG	9	23.9	3.8e-11	48198.1	HUMAN	Q9Y6K9	-0.0105733	-0.0844829	-0.0563236	0.033493	0.0274972	-0.112853	13	9	0.145578	0.203627	0.110116	0.180863	0.156687	0.146989		-0.0504599	0.250752
Pre-mRNA-splicing factor RBM22	Q9NW64	RBM22	10	20.7	1.7e-09	46896	HUMAN	Q9NW64	-0.0831109	-0.0161579	-0.0519186	-0.0127506	0.0249096	-0.00911466	18	10	0.155883	0.395455	0.182188	0.184872	0.0875339	0.133098		-0.0503958	1.06155
Tetraspanin-4	O14817	TSPAN4	2	6.3	6.3e-05	26118.1	HUMAN	O14817	0.00183787	-0.212647	0.0596933	-0.0293969	0.0339667	-0.00785959	2	2	0.0577444	0.125012	0.136803	0.0949575	0.0746376	0.0167337		-0.0503718	0.227105
Hydroxysteroid dehydrogenase-like protein 2	Q6YN16	HSDL2	4	15.1	9.9e-14	45395.2	HUMAN	Q6YN16	-0.180624	0.00116809	0.0283901	-0.0360923	-0.0974857	0.131193	5	4	0.12106	0.215931	0.176041	0.243076	0.100774	0.121959		-0.0503554	0.201701
BET1 homolog	O15155	BET1	1	15.3	4.4e-09	13289.6	HUMAN	O15155	-0.0606235	-0.166544	0.0762179	-0.273983	0.0299649	0.24601	3	1	#DIV/0!	#DIV/0!	#DIV/0!	#DIV/0!	#DIV/0!	#DIV/0!		-0.0503165	0.110928
ADP-ribosylation factor GTPase-activating protein 1	Q8N6T3	ARFGAP1	7	27.1	2.2e-17	44668.3	HUMAN	Q8N6T3	-0.0367581	-0.0498233	-0.0642431	0.0328619	0.00730095	-0.0137692	19	7	0.138786	0.179738	0.207781	0.0470779	0.0408407	0.0830011		-0.0502748	1.70982
DBIRD complex subunit ZNF326	Q5BKZ1	ZNF326	8	14.9	2.1e-11	65654.4	HUMAN	Q5BKZ1	-0.038473	-0.104919	-0.00723815	-0.000754755	0.031576	-0.018733	16	8	0.100284	0.160441	0.149371	0.0451629	0.126801	0.111645		-0.0502101	0.772452
CLK4-associating serine/arginine rich protein	Q8N2M8	CLASRP	6	10.8	5.8e-10	77161.9	HUMAN	Q8N2M8	-0.00298189	-0.185137	0.0380696	-0.133181	-0.015138	0.151161	10	6	0.417389	0.466415	0.200688	0.122988	0.149486	0.143408		-0.0500164	0.180786
Integrator complex subunit 14	Q96SY0	INTS14	2	5	1.1e-11	57471.3	HUMAN	Q96SY0	0.0294225	-0.15069	-0.0283403	0.114686	-0.113469	-0.039576	5	2	0.0541346	0.0205591	0.206828	0.0362852	0.0656505	0.0615515		-0.0498693	0.162802
Unconventional myosin-Ic	O00159	MYO1C	8	8.8	1.1e-14	121683	HUMAN	O00159	-0.0495782	-0.0597503	-0.0402572	-0.00489166	0.0125925	-0.0122682	11	8	0.147912	0.169069	0.583968	0.0296705	0.152198	0.21349		-0.0498619	2.1895
40S ribosomal protein S27-like	Q71UM5	RPS27L	3	23.8	2.5e-08	9477.3	HUMAN	Q71UM5	-0.0861598	-0.12684	0.0635226	-0.0859435	-0.00593759	0.039781	4	2	0.139786	0.130165	0.0268228	0.0133563	0.0948629	0.140045		-0.0498259	0.18009
Protein-L-isoaspartate O-methyltransferase domain-containing protein 2	Q9NV79	PCMTD2	2	5	3.5e-09	41072.2	HUMAN	Q9NV79	-0.0272125	-0.0764466	-0.0450682	-0.0601867	0.0733239	-0.0163857	2	2	0.0726835	0.0694242	0.102881	0.00034172	0.00786588	0.00803902		-0.0495758	0.50726
Host cell factor 1	P51610	HCFC1	26	14	3.2e-16	208734	HUMAN	P51610	-0.0171819	-0.080184	-0.0512052	-0.0122252	0.0510455	-0.0220212	67	26	0.139229	0.267811	0.226533	0.136109	0.0992737	0.119013		-0.0495237	0.877386
39S ribosomal protein L35, mitochondrial	Q9NZE8	MRPL35	1	5.3	8.6e-09	21514.6	HUMAN	Q9NZE8	0.0553314	-0.0770397	-0.126793	-0.0171553	0.0644791	-0.052141	2	1	#DIV/0!	#DIV/0!	#DIV/0!	#DIV/0!	#DIV/0!	#DIV/0!		-0.0495004	0.302446
ATP-binding cassette sub-family E member 1	P61221	ABCE1	12	19.5	3e-14	67315	HUMAN	P61221	-0.0434269	-0.102566	-0.00241695	0.0129386	-0.00913428	-0.0162254	30	12	0.11144	0.172429	0.112301	0.080437	0.0678088	0.0712131		-0.0494699	0.678242
Calpain small subunit 1	P04632	CAPNS1	3	11.2	8.5e-10	28316	HUMAN	P04632	-0.121734	-0.112998	0.0864517	-0.0452701	0.0767345	-0.00867365	7	3	0.0893501	0.143717	0.0410902	0.233326	0.0477212	0.176836		-0.0494267	0.300977
Endonuclease domain-containing 1 protein	O94919	ENDOD1	5	15.8	3.8e-12	55017.1	HUMAN	O94919	-0.0642483	-0.0612057	-0.0225084	-0.0167159	-0.0751616	0.0866701	8	5	0.132134	0.168558	0.178162	0.110762	0.0738397	0.0650447		-0.0493208	0.411073
LIM domain and actin-binding protein 1	Q9UHB6	LIMA1	8	13.2	3.3e-13	85226.2	HUMAN	Q9UHB6	-0.00976028	-0.0784153	-0.0595625	1.8746e-05	0.0187199	-0.0526128	14	8	0.133654	0.189465	0.214681	0.0631295	0.0482911	0.0529337		-0.049246	0.570491
5'-AMP-activated protein kinase catalytic subunit alpha-1	Q13131	PRKAA1	11	20.6	1.2e-15	64009.8	HUMAN	Q13131	0.0242469	-0.186819	0.0149115	0.0119556	0.0376289	-0.0219611	20	10	0.223105	0.173921	0.138153	0.128118	0.0745201	0.136301		-0.0492203	0.340396
Cell division cycle protein 27 homolog	P30260	CDC27	15	20.8	4.8e-12	91868.1	HUMAN	P30260	-0.0845109	-0.0448369	-0.0182535	0.0282475	0.00101748	-0.0447573	34	15	0.119671	0.230294	0.200597	0.0661818	0.0691445	0.078021		-0.0492004	0.699277
Centromere protein H	Q9H3R5	CENPH	1	4	8.1e-09	28481.2	HUMAN	Q9H3R5	-0.0571681	-0.109379	0.0190249	-0.0263034	-0.0253017	0.0497287	2	1	#DIV/0!	#DIV/0!	#DIV/0!	#DIV/0!	#DIV/0!	#DIV/0!		-0.049174	0.466928
Activating signal cointegrator 1 complex subunit 2	Q9H1I8	ASCC2	6	7.7	5.2e-09	86361.1	HUMAN	Q9H1I8	0.0182389	-0.119095	-0.0465858	-0.00424321	0.0286747	0.013767	10	6	0.16393	0.361208	0.140412	0.157932	0.0813441	0.120829		-0.0491472	0.690657
NEDD4-binding protein 2-like 2	Q92802	N4BP2L2	2	3.1	1e-05	67459.4	HUMAN	Q92802	0.0295804	-0.164749	-0.0120935	0.0804716	0.00247219	0.00376148	3	1	#DIV/0!	#DIV/0!	#DIV/0!	#DIV/0!	#DIV/0!	#DIV/0!		-0.0490875	0.533302
Telomere-associated protein RIF1	Q5UIP0	RIF1	28	12	2.2e-13	274468	HUMAN	Q5UIP0	-0.0303848	-0.0628927	-0.0539551	0.010555	0.00781373	-0.021339	48	28	0.122426	0.42467	0.172571	0.0988829	0.0881871	0.116807		-0.0490775	1.57062
Dihydroxyacetone phosphate acyltransferase	O15228	GNPAT	7	12.4	9.5e-08	77188.6	HUMAN	O15228	-0.0235448	-0.166876	0.0433097	0.0208082	-0.00490518	-0.00296433	7	7	0.113331	0.19857	0.132886	0.0312465	0.0249324	0.0477355		-0.0490369	0.354817
Centrosomal protein of 135 kDa	Q66GS9	CEP135	3	2.5	6.8e-07	133491	HUMAN	Q66GS9	-0.0398104	0.0573926	-0.164544	-0.0382413	0.0573906	-0.0219474	3	3	0.0910292	0.179779	0.315016	0.0240652	0.0175788	0.00723671		-0.0489871	0.272469
Synapse-associated protein 1	Q96A49	SYAP1	5	14.5	2.4e-11	39933.7	HUMAN	Q96A49	0.0682652	-0.182655	-0.03241	-0.0234803	0.040696	-0.0180982	10	5	0.0884344	0.669826	0.153242	0.0404626	0.0320864	0.0716812		-0.0489332	0.25513
U4/U6.U5 small nuclear ribonucleoprotein 27 kDa protein	Q8WVK2	SNRNP27	1	7.1	9e-06	18860.3	HUMAN	Q8WVK2	-0.118423	0.0117081	-0.039971	-0.014888	-0.0508285	0.060643	2	1	#DIV/0!	#DIV/0!	#DIV/0!	#DIV/0!	#DIV/0!	#DIV/0!		-0.0488952	0.398539
RNA-binding protein 12	Q9NTZ6	RBM12	17	13.5	9.9e-12	97396.4	HUMAN	Q9NTZ6	-0.0421411	-0.0830601	-0.021382	-0.0109739	-0.0155671	0.0255244	55	17	0.110961	0.282954	0.142841	0.151939	0.13028	0.0635656		-0.048861	1.02145
N6-adenosine-methyltransferase subunit METTL14	Q9HCE5	METTL14	3	5.7	1.1e-06	52150.9	HUMAN	Q9HCE5	-0.0239777	-0.0744235	-0.0480559	0.10258	-0.0256715	-0.00606204	5	3	0.164024	0.0584709	0.0442898	0.0693376	0.0642407	0.0521033		-0.048819	0.787183
GRIP and coiled-coil domain-containing protein 2	Q8IWJ2	GCC2	10	6.3	3e-12	195911	HUMAN	Q8IWJ2	-0.0565094	-0.0738521	-0.0159729	-0.000732102	0.0249838	-0.0115304	12	10	0.126545	0.305079	0.135167	0.0643233	0.0918322	0.0670646		-0.0487781	1.22787
Rab-interacting lysosomal protein	Q96NA2	RILP	5	11.7	4.6e-08	44200.7	HUMAN	Q96NA2	-0.046231	-0.0162422	-0.0838046	-0.0319615	0.0193813	-0.0393396	7	5	0.35685	0.350281	0.377175	0.0721074	0.0874305	0.0996666		-0.0487593	0.512779
Mitochondrial ribonuclease P protein 3	O15091	KIAA0391	2	2.2	0.001	67315.9	HUMAN	O15091	-0.11883	0.0219482	-0.0491974	0.0328613	-0.0184812	-0.021701	2	2	0.046802	0.00347523	0.113386	0.157118	0.0757482	0.0873733		-0.0486932	0.44909
PHD finger protein 3	Q92576	PHF3	16	8.2	2e-12	229483	HUMAN	Q92576	-0.027554	-0.130756	0.0129129	0.0449695	-0.00710327	-0.048754	18	16	0.114912	0.124157	0.132004	0.116631	0.0767846	0.0718666		-0.0484658	0.370631
Eukaryotic translation initiation factor 4H	Q15056	EIF4H	8	23.4	1.8e-09	27385.3	HUMAN	Q15056	-0.00787729	-0.106894	-0.0305308	0.0177513	-0.0180239	-0.0159885	25	8	0.197447	0.199294	0.180106	0.11533	0.0949131	0.0638336		-0.0484342	0.599357
WW domain-binding protein 11	Q9Y2W2	WBP11	14	16.8	4.3e-12	69998.2	HUMAN	Q9Y2W2	-0.0447556	-0.0636952	-0.0363391	0.0253049	-0.0204983	-0.0342721	26	13	0.219632	0.158081	0.287561	0.117054	0.0986094	0.0636967		-0.0482633	0.908879
LIM and SH3 domain protein 1	Q14847	LASP1	10	32.6	3.8e-11	29717.4	HUMAN	Q14847	-0.0773302	0.01026	-0.0774363	0.0473138	0.0130372	-0.03927	29	10	0.180729	0.298075	0.286851	0.128555	0.0896197	0.138106		-0.0481689	0.646644
DCN1-like protein 1	Q96GG9	DCUN1D1	5	20.8	3.2e-10	30124.6	HUMAN	Q96GG9	-0.0614352	-0.0501257	-0.0329004	0.0231972	-0.0191498	-0.0480145	7	5	0.165684	0.163501	0.203568	0.104509	0.0389596	0.114205		-0.0481538	0.683681
Copper homeostasis protein cutC homolog	Q9NTM9	CUTC	4	16.5	5.9e-08	29341.3	HUMAN	Q9NTM9	-0.0425292	-0.0564728	-0.0453422	0.0466853	-0.0361081	0.0246578	5	4	0.146649	0.0949424	0.215342	0.157447	0.0629726	0.112406		-0.0481147	1.12062
Serine/threonine-protein kinase STK11	Q15831	STK11	2	6.7	3.2e-11	48636.3	HUMAN	Q15831	-0.0657969	-0.0327833	-0.0457349	0.0493049	0.0978516	-0.164521	3	2	0.0640166	0.0244553	0.00304139	0.00996584	0.070329	0.0689773		-0.048105	0.200906
DnaJ homolog subfamily C member 21	Q5F1R6	DNAJC21	5	10.2	1.7e-10	62028.4	HUMAN	Q5F1R6	-0.0532502	-0.0686314	-0.0224107	0.0293707	-0.0741251	0.0214578	7	4	0.0668111	0.108079	0.091809	0.0543185	0.0633307	0.0372899		-0.0480974	0.488871
Vascular endothelial zinc finger 1	Q14119	VEZF1	7	11.7	1.3e-10	56931.8	HUMAN	Q14119	0.0516114	-0.0697578	-0.126118	0.0856462	0.0353451	-0.268226	4	4	0.465173	0.630313	0.510596	0.203458	0.111516	0.202024		-0.0480881	0.00264452
Malignant fibrous histiocytoma-amplified sequence 1	Q9Y4C4	MFHAS1	4	3.9	9.7e-08	116951	HUMAN	Q9Y4C4	-0.13412	-0.000583604	-0.00954972	0.0171226	0.0175447	-0.0344149	6	4	0.0345189	0.137088	0.0915069	0.0869298	0.0408799	0.0560353		-0.0480843	0.446081
Bcl-2-associated transcription factor 1	Q9NYF8	BCLAF1	20	21.4	9.8e-17	106123	HUMAN	Q9NYF8	0.001982	-0.0980067	-0.048158	0.0271626	0.0105006	-0.0119314	63	20	0.125172	0.211502	0.221397	0.119948	0.0880524	0.0980228		-0.0480609	0.84838
60S ribosomal protein L5	P46777	RPL5	16	27.9	2.8e-14	34362.9	HUMAN	P46777	-0.0599746	-0.0893331	0.00516854	0.00565788	-0.0452757	0.0138313	67	16	0.185985	0.356832	0.196919	0.123559	0.138041	0.0759246		-0.0480464	0.516952
Protein strawberry notch homolog 1	A3KN83	SBNO1	12	8.9	2.4e-10	154314	HUMAN	A3KN83	0.0141799	-0.0967392	-0.0614756	-0.0153972	0.0133679	0.000389474	19	12	0.21283	0.198598	0.165027	0.134004	0.0894705	0.0753352		-0.0480117	0.633652
Lysophospholipid acyltransferase 2	Q6ZWT7	MBOAT2	5	9.2	2.6e-07	59527.3	HUMAN	Q6ZWT7	-0.0678808	-0.0698678	-0.00592546	-0.0412032	0.0989552	-0.0191866	6	5	0.130839	0.0854734	0.080851	0.121458	0.0515961	0.0866665		-0.0478913	0.557448
Death-inducer obliterator 1	Q9BTC0	DIDO1	11	6	9.1e-09	243875	HUMAN	Q9BTC0	-0.0199853	-0.0629592	-0.0607159	-0.0203404	0.0472593	-0.00186965	12	11	0.0961646	0.24245	0.244037	0.0741149	0.0615986	0.122306		-0.0478868	1.07747
Something about silencing protein 10	Q9NQZ2	UTP3	3	6.3	2.7e-08	54558.4	HUMAN	Q9NQZ2	0.0221401	0.0142948	-0.180044	-0.0881166	0.0778686	-8.6417e-05	6	3	0.158364	0.259984	0.0886096	0.104657	0.0528852	0.162684		-0.0478698	0.210838
Probable ATP-dependent RNA helicase DDX23	Q9BUQ8	DDX23	19	18.2	2.3e-10	95583.3	HUMAN	Q9BUQ8	-0.102853	-0.0174772	-0.0230412	-0.0798518	7.8851e-06	0.0357943	39	19	0.099878	0.19915	0.100338	0.142729	0.115472	0.085837		-0.0477904	0.307231
Ubiquitin-like-conjugating enzyme ATG3	Q9NT62	ATG3	7	17.8	1.3e-11	35864.7	HUMAN	Q9NT62	-0.0684295	-0.032668	-0.0422497	-0.0208012	0.022389	-0.00346596	9	7	0.205005	0.129851	0.0546146	0.143855	0.094648	0.0742345		-0.0477824	1.3383
Elongation factor 2	P13639	EEF2	34	29.7	1.2e-17	95339	HUMAN	P13639	-0.0623308	-0.0599011	-0.0211009	0.0239786	-0.0261039	-0.00413652	186	32	0.164172	0.262973	0.146323	0.138171	0.126115	0.107938		-0.0477776	1.08991
UV excision repair protein RAD23 homolog B	P54727	RAD23B	8	14.4	1.1e-07	43171.5	HUMAN	P54727	-0.0837015	0.00985376	-0.0691857	0.00236966	0.0101547	-0.000961107	22	6	0.174026	0.319591	0.311119	0.181018	0.0956877	0.0942246		-0.0476778	0.815434
N-alpha-acetyltransferase 10	P41227	NAA10	9	28.5	5.7e-11	26458.7	HUMAN	P41227	-0.0536499	-0.110601	0.021255	-0.00275116	0.00935554	-0.00619596	17	9	0.119013	0.20997	0.134678	0.206603	0.133491	0.124697		-0.0476653	0.549893
Numb-like protein	Q9Y6R0	NUMBL	7	11.2	1e-08	64892	HUMAN	Q9Y6R0	-0.0166471	-0.0596059	-0.0666903	0.0913249	-0.0424993	-0.00679279	11	7	0.0515829	0.18536	0.133075	0.118649	0.0530884	0.108837		-0.0476478	0.648804
DNA/RNA-binding protein KIN17	O60870	KIN	6	12	2e-07	45374.1	HUMAN	O60870	-0.0255932	-0.0803904	-0.0366712	-0.0292712	0.0218707	0.00469198	9	6	0.149901	0.25855	0.203669	0.125304	0.0588745	0.101251		-0.0475516	0.971943
Nuclear receptor coactivator 1	Q15788	NCOA1	5	3.8	9.6e-12	156758	HUMAN	Q15788	-0.0606212	-0.0770649	-0.00477365	0.00268481	0.0033868	-0.00609092	5	5	0.157365	0.343887	0.200515	0.185422	0.179631	0.117118		-0.0474866	1.0086
Protein MEMO1	Q9Y316	MEMO1	4	14.1	7.2e-05	33733.5	HUMAN	Q9Y316	-0.161772	0.0204749	-0.00105218	-0.0150532	0.00255748	0.00716172	4	4	0.154113	0.147227	0.0633138	0.00749733	0.0268507	0.0283694		-0.0474497	0.323934
Protein XRP2	O75695	RP2	4	8.3	2e-07	39641.4	HUMAN	O75695	-0.0701483	-0.0100842	-0.0620513	0.0337563	-0.0772513	0.0653679	4	4	0.12533	0.183425	0.0507022	0.0825172	0.0652242	0.0343474		-0.0474279	0.507963
Mitochondrial import inner membrane translocase subunit Tim10 B	Q9Y5J6	TIMM10B	2	33	2.1e-09	11586.4	HUMAN	Q9Y5J6	-0.0375696	-0.0154716	-0.0892112	0.0638272	0.00250148	-0.0729434	6	2	0.0129657	0.241793	0.18547	0.0361857	0.00773815	0.0437666		-0.0474174	0.427538
Interleukin enhancer-binding factor 2	Q12905	ILF2	5	16.9	2e-12	43062.5	HUMAN	Q12905	0.0267367	-0.176398	0.00769651	0.0326708	-0.0260594	-0.00820077	18	5	0.199475	0.215551	0.147518	0.0463692	0.0675147	0.0279904		-0.0473217	0.28085
39S ribosomal protein L32, mitochondrial	Q9BYC8	MRPL32	1	6.9	2.6e-12	21405	HUMAN	Q9BYC8	-0.000604088	-0.151662	0.010444	0.139681	-0.0250994	-0.127233	1	1	#DIV/0!	#DIV/0!	#DIV/0!	#DIV/0!	#DIV/0!	#DIV/0!		-0.0472741	0.174095
NEDD8-conjugating enzyme Ubc12	P61081	UBE2M	6	32.8	3e-10	20900.2	HUMAN	P61081	-0.0875861	-0.06935	0.0151577	-0.0385385	0.0352201	-0.0159441	20	6	0.0728361	0.176621	0.0849913	0.031082	0.0473843	0.046307		-0.0472594	0.458479
Regulator of nonsense transcripts 3B	Q9BZI7	UPF3B	6	17.4	1.9e-15	57762.5	HUMAN	Q9BZI7	-0.0805886	-0.0337753	-0.0271225	0.00806928	-0.0225984	-0.0273991	7	6	0.0996244	0.263857	0.650989	0.15258	0.0674402	0.104616		-0.0471621	0.756744
Peptidyl-prolyl cis-trans isomerase FKBP5	Q13451	FKBP5	28	38.1	3.3e-12	51212.6	HUMAN	Q13451	-0.0487675	-0.0783003	-0.0140594	-0.0083632	-0.020948	-0.00258371	98	28	0.198908	0.349225	0.224599	0.167348	0.115029	0.139417		-0.0470424	0.87656
Delta(3,5)-Delta(2,4)-dienoyl-CoA isomerase, mitochondrial	Q13011	ECH1	10	23.5	7.2e-13	35816.5	HUMAN	Q13011	-0.106165	-0.0191668	-0.0150581	0.00311116	-0.0484944	0.0403027	56	10	0.0579295	0.216704	0.0959431	0.183646	0.143131	0.0772469		-0.0467966	0.501404
CB1 cannabinoid receptor-interacting protein 1	Q96F85	CNRIP1	1	6.7	1.5e-06	18648.5	HUMAN	Q96F85	-0.0900794	0.0549253	-0.10502	-0.113376	0.0877172	0.018478	1	1	#DIV/0!	#DIV/0!	#DIV/0!	#DIV/0!	#DIV/0!	#DIV/0!		-0.0467246	0.221785
DNA-dependent protein kinase catalytic subunit	P78527	PRKDC	116	24.2	1.5e-15	469093	HUMAN	P78527	-0.0278886	-0.119196	0.00694234	-0.0135022	-0.0193337	0.0305475	330	116	0.170063	0.244081	0.16589	0.151818	0.131791	0.122779		-0.0467143	0.491106
Ubiquitin-like domain-containing CTD phosphatase 1	Q8WVY7	UBLCP1	5	14.5	3.6e-09	36805	HUMAN	Q8WVY7	-0.00196499	-0.128624	-0.00954838	0.00909401	0.00748057	-0.0293852	14	5	0.096744	0.22231	0.128767	0.105455	0.0489998	0.0581946		-0.0467126	0.421972
Target of rapamycin complex 2 subunit MAPKAP1	Q9BPZ7	MAPKAP1	1	1.7	1e-05	59123.3	HUMAN	Q9BPZ7	0.0489469	-0.140038	-0.0487545	-0.00220384	0.0547066	-0.0545742	1	1	#DIV/0!	#DIV/0!	#DIV/0!	#DIV/0!	#DIV/0!	#DIV/0!		-0.0466152	0.295315
Arf-GAP with SH3 domain, ANK repeat and PH domain-containing protein 1	Q9ULH1	ASAP1	20	21.3	2.1e-12	125499	HUMAN	Q9ULH1	-0.029282	-0.0679872	-0.0413115	0.0053166	0.0329062	-0.0150859	31	20	0.110472	0.167154	0.195971	0.0690214	0.0710959	0.0926276		-0.0461936	1.39599
Beta-1,3-galactosyltransferase 6	Q96L58	B3GALT6	2	6.4	1.2e-09	37137.9	HUMAN	Q96L58	-0.0174105	-0.117441	-0.00367697	-0.032591	0.0916107	-0.0662132	2	2	0.0768415	0.173941	0.0642223	0.0804874	0.00433927	0.0872209		-0.046176	0.29634
RNMT-activating mini protein	Q9BTL3	FAM103A1	4	39	1.6e-09	14381.6	HUMAN	Q9BTL3	-0.0887466	0.123772	-0.173439	0.0549033	-0.0255403	-0.034252	7	4	0.284782	0.219887	0.292989	0.0800578	0.0556797	0.117167		-0.0461377	0.182631
Endoplasmic reticulum aminopeptidase 1	Q9NZ08	ERAP1	13	12.9	6.8e-12	107236	HUMAN	Q9NZ08	-0.0854658	-0.0743952	0.0215094	-0.00846545	-0.0180249	0.00137295	28	13	0.112553	0.224183	0.0952036	0.11721	0.124234	0.0944355		-0.0461172	0.475685
7,8-dihydro-8-oxoguanine triphosphatase	P36639	NUDT1	4	18.8	3.2e-13	22519.8	HUMAN	P36639	-0.0665958	-0.0554929	-0.0161984	0.00142713	-0.0606361	0.0520888	6	4	0.172936	0.161367	0.115613	0.173424	0.150186	0.0617194		-0.0460957	0.535529
Transmembrane protein 242	Q9NWH2	TMEM242	1	5	0.00029	14758.1	HUMAN	Q9NWH2	0.12616	-0.25522	-0.00920662	0.0420456	-0.0845892	0.038962	1	1	#DIV/0!	#DIV/0!	#DIV/0!	#DIV/0!	#DIV/0!	#DIV/0!		-0.0460889	0.139364
Mitochondrial ribosome-associated GTPase 2	Q9H4K7	MTG2	1	3.4	9e-07	43955.8	HUMAN	Q9H4K7	-0.118557	-0.0102933	-0.00940482	0.00785205	-0.0367479	0.0281342	1	1	#DIV/0!	#DIV/0!	#DIV/0!	#DIV/0!	#DIV/0!	#DIV/0!		-0.0460851	0.486572
Cytosol aminopeptidase	P28838	LAP3	19	35.1	4.4e-13	56166.8	HUMAN	P28838	-0.0341411	-0.0688223	-0.0351933	0.00105269	0.00620592	0.000920246	57	19	0.141048	0.216941	0.0879938	0.114617	0.107825	0.0983468		-0.0460522	1.87518
Ras suppressor protein 1	Q15404	RSU1	8	23.1	2.5e-08	31540.6	HUMAN	Q15404	-0.0412631	-0.0435423	-0.0533263	-0.0511006	-0.0056628	0.0454459	19	8	0.146493	0.379479	0.222225	0.108033	0.0806383	0.0513939		-0.0460439	0.683302
Exportin-2	P55060	CSE1L	18	18.6	7.2e-14	110418	HUMAN	P55060	-0.000711395	-0.163951	0.0266464	0.0130321	-0.0139631	-0.0318536	31	18	0.167402	0.310168	0.136966	0.155166	0.0986408	0.11489		-0.0460052	0.225075
DNA damage-binding protein 1	Q16531	DDB1	22	16.3	3e-13	126969	HUMAN	Q16531	-0.0025835	-0.06953	-0.0658712	2.07582e-05	0.0111712	-0.00495578	49	22	0.166403	0.179397	0.120275	0.126264	0.0988015	0.095085		-0.0459949	1.01411
ADP-ribosylation factor-like protein 6-interacting protein 1	Q15041	ARL6IP1	1	3.9	6.8e-05	23363	HUMAN	Q15041	0.0224792	-0.073638	-0.0865695	-0.0178895	0.0566844	-0.00150614	5	1	#DIV/0!	#DIV/0!	#DIV/0!	#DIV/0!	#DIV/0!	#DIV/0!		-0.0459095	0.639296
Huntingtin-interacting protein K	Q9NX55	HYPK	4	27.9	2.5e-11	14665.6	HUMAN	Q9NX55	-0.089835	-0.0022768	-0.0452946	0.0813367	0.0644587	-0.0766477	12	4	0.147478	0.199257	0.168727	0.156592	0.123951	0.13353		-0.0458021	0.542082
NAD-dependent protein deacetylase sirtuin-6	Q8N6T7	SIRT6	2	6.5	1.8e-08	39119.2	HUMAN	Q8N6T7	-0.0459098	-0.0726664	-0.0188257	0.102564	-0.127586	0.0128693	2	2	0.124276	0.152503	0.0416229	0.029954	0.109798	0.0677718		-0.0458006	0.239213
Sister chromatid cohesion protein PDS5 homolog A	Q29RF7	PDS5A	33	22.7	4.8e-11	150832	HUMAN	Q29RF7	-0.0390928	-0.0960326	-0.00215014	-0.00809719	-0.000425142	-0.015998	41	26	0.144938	0.246798	0.182092	0.119151	0.1025	0.0769121		-0.0457585	0.609126
ADP-ribosylation factor GTPase-activating protein 2	Q8N6H7	ARFGAP2	7	15.9	1.3e-09	56720.8	HUMAN	Q8N6H7	0.0106417	-0.0402722	-0.107537	0.0295811	0.0230917	-0.0459338	10	7	0.0976663	0.141778	0.0908803	0.0954832	0.049357	0.109954		-0.0457225	0.500227
28S ribosomal protein S10, mitochondrial	P82664	MRPS10	4	16.9	3.1e-11	22999.7	HUMAN	P82664	-0.0909959	-0.10705	0.0608876	-0.0297033	-0.0235574	-0.0500386	8	4	0.312942	0.123991	0.27993	0.151522	0.139463	0.12378		-0.0457192	0.0731746
Serine/arginine repetitive matrix protein 1	Q8IYB3	SRRM1	23	20.9	4.2e-13	102336	HUMAN	Q8IYB3	0.00759523	-0.15117	0.006541	-0.208642	-0.0046152	0.118939	43	21	0.192518	0.344114	0.176474	0.207035	0.121339	0.171278		-0.0456781	0.0445674
NIF3-like protein 1	Q9GZT8	NIF3L1	3	8	2.3e-09	41968.4	HUMAN	Q9GZT8	-0.123787	0.114992	-0.127742	0.0182534	-0.0317805	0.00840968	4	3	0.209326	0.276299	0.206971	0.292544	0.152947	0.10786		-0.0455123	0.20741
Hexokinase-1	P19367	HK1	22	22.2	2.2e-12	102487	HUMAN	P19367	-0.0612932	-0.00111448	-0.0740344	0.00119244	0.0383287	-0.00394317	36	21	0.15065	0.171017	0.152421	0.124492	0.154635	0.121708		-0.0454807	1.03028
Bifunctional purine biosynthesis protein PURH	P31939	ATIC	19	37.2	2.2e-51	64616.4	HUMAN	P31939	-0.0287642	-0.106721	-0.000627127	-0.00162472	-0.0085774	0.01014	67	19	0.211449	0.238644	0.218269	0.143478	0.110791	0.105995		-0.0453709	0.634926
Krueppel-like factor 1	Q13351	KLF1	6	13	2.6e-10	38221.1	HUMAN	Q13351	-0.00833727	-0.00419903	-0.123114	0.0339629	0.0769349	-0.142381	12	6	0.190486	0.309166	0.13858	0.118877	0.110062	0.107866		-0.0452168	0.168971
Magnesium transporter protein 1	Q9H0U3	MAGT1	5	7.8	4e-07	38037	HUMAN	Q9H0U3	-0.138877	0.0020067	0.00151077	0.0517618	0.0206452	0.0153777	7	5	0.14426	0.223217	0.122092	0.117564	0.110227	0.140799		-0.0451199	0.70353
E1A-binding protein p400	Q96L91	EP400	5	1.8	8.2e-12	343492	HUMAN	Q96L91	-0.0121708	-0.0748973	-0.0480373	-0.0378322	0.0332948	0.00188467	6	5	0.19019	0.286699	0.160224	0.135986	0.0920666	0.0422801		-0.0450351	0.737409
cAMP-dependent protein kinase type II-beta regulatory subunit	P31323	PRKAR2B	9	24.4	2.2e-11	46302.5	HUMAN	P31323	-0.0488783	-0.117189	0.0310066	-0.0608265	-0.00145207	0.0597585	15	9	0.125801	0.202316	0.100869	0.0886926	0.0458719	0.0847931		-0.0450204	0.329526
Hepatocyte growth factor-regulated tyrosine kinase substrate	O14964	HGS	9	9.8	7.6e-09	86192.8	HUMAN	O14964	-0.019068	-0.10216	-0.013756	0.0150249	0.0233214	-0.0221171	17	9	0.178299	0.179175	0.154886	0.0926573	0.065088	0.0792621		-0.0449946	0.72423
Splicing factor 45	Q96I25	RBM17	13	30.7	3.8e-12	44961.9	HUMAN	Q96I25	-0.0230059	-0.00469663	-0.10718	-0.0253456	-0.00864455	-0.0077471	31	13	0.213873	0.291106	0.164867	0.107755	0.0854497	0.0845618		-0.0449609	0.411396
BMP-2-inducible protein kinase	Q9NSY1	BMP2K	8	8	1.8e-14	129173	HUMAN	Q9NSY1	0.0115479	-0.0569571	-0.0893423	0.00695656	0.0175033	-0.0767646	13	7	0.12135	0.306703	0.176465	0.0874482	0.139068	0.080282		-0.0449172	0.25991
Uncharacterized protein C19orf47	Q8N9M1	C19orf47	1	2.4	2e-06	44746.7	HUMAN	Q8N9M1	-0.158783	-0.0092924	0.033356	0.0272686	-0.0918884	0.0602207	1	1	#DIV/0!	#DIV/0!	#DIV/0!	#DIV/0!	#DIV/0!	#DIV/0!		-0.0449064	0.228846
NADH dehydrogenase [ubiquinone] 1 alpha subcomplex subunit 8	P51970	NDUFA8	4	25	5.5e-10	20105.2	HUMAN	P51970	0.0351325	-0.154984	-0.0147815	0.0291863	0.0356207	0.047448	12	4	0.0408684	0.259383	0.156729	0.201683	0.169014	0.115749		-0.0448776	0.651029
Ribonuclease H2 subunit A	O75792	RNASEH2A	9	33.8	4.7e-14	33395.2	HUMAN	O75792	-0.0657677	-0.0602351	-0.00831284	0.025152	0.0055573	-0.00259908	21	9	0.157664	0.147843	0.0957115	0.0592251	0.086	0.0620658		-0.0447719	1.26599
Mitochondrial ribonuclease P protein 1	Q7L0Y3	TRMT10C	9	21.8	2.7e-13	47347.4	HUMAN	Q7L0Y3	0.0463622	-0.175429	-0.00469721	-0.00473713	0.0221616	0.000966787	18	9	0.121914	0.175445	0.124131	0.0951896	0.0783369	0.0776894		-0.044588	0.305781
NudC domain-containing protein 2	Q8WVJ2	NUDCD2	4	35.7	6e-15	17676	HUMAN	Q8WVJ2	-0.0842876	-0.0206095	-0.0287666	-0.0181494	0.0330969	-0.0249595	11	4	0.108369	0.100662	0.0561156	0.0783719	0.0422444	0.045473		-0.0445546	0.691858
U8 snoRNA-decapping enzyme	Q96DE0	NUDT16	3	16.4	2.9e-07	21273.5	HUMAN	Q96DE0	0.00334438	-0.0757639	-0.0611601	-0.0623785	0.0682486	0.0180626	5	3	0.0288218	0.070351	0.0283354	0.110031	0.131251	0.208415		-0.0445265	0.509372
Probable palmitoyltransferase ZDHHC4	Q9NPG8	ZDHHC4	1	4.7	6.8e-07	39787.2	HUMAN	Q9NPG8	0.00261254	-0.155731	0.0195502	0.090326	-0.0132118	-0.0823694	1	1	#DIV/0!	#DIV/0!	#DIV/0!	#DIV/0!	#DIV/0!	#DIV/0!		-0.0445227	0.222377
Neurabin-2	Q96SB3	PPP1R9B	6	8.1	1.5e-09	89192.8	HUMAN	Q96SB3	-0.0156577	-0.0488877	-0.0690115	-0.00821707	0.0480095	-0.0208027	7	6	0.245276	0.292602	0.166676	0.0656518	0.0490473	0.0599085		-0.044519	0.903513
14-3-3 protein sigma	P31947	SFN	6	11.3	4e-07	27774.3	HUMAN	P31947	-0.0620466	-0.0107246	-0.0601215	0.0408604	0.0636698	-0.0883567	6	1	#DIV/0!	#DIV/0!	#DIV/0!	#DIV/0!	#DIV/0!	#DIV/0!		-0.0442976	0.421917
Nuclear factor of activated T-cells, cytoplasmic 2	Q13469	NFATC2	12	14.9	2.7e-10	100147	HUMAN	Q13469	-0.0367345	-0.0486261	-0.0472032	0.00903706	0.0318885	-0.0448604	18	12	0.131166	0.219561	0.188572	0.105114	0.110529	0.0803753		-0.0441879	0.864909
Adaptin ear-binding coat-associated protein 2	Q9NVZ3	NECAP2	6	36.5	4.8e-16	28339.1	HUMAN	Q9NVZ3	-0.0375511	0.00454752	-0.0995227	-0.0124662	0.0412984	-0.0571869	18	6	0.226893	0.245915	0.204401	0.203653	0.2162	0.197885		-0.0441754	0.346742
Ubiquitin carboxyl-terminal hydrolase 22	Q9UPT9	USP22	3	4	4.6e-06	59961.2	HUMAN	Q9UPT9	0.0856028	-0.159402	-0.0586466	-0.0472159	0.0588442	-0.0339932	4	3	0.357254	0.415123	0.40709	0.300271	0.341549	0.218613		-0.0441485	0.177395
Chromatin assembly factor 1 subunit B	Q13112	CHAF1B	7	11.6	1.9e-08	61493	HUMAN	Q13112	3.02297e-05	-0.144986	0.012572	0.0385703	-0.0278196	-0.0481293	11	7	0.279683	0.247714	0.232404	0.158782	0.0663743	0.113188		-0.0441278	0.216306
Large neutral amino acids transporter small subunit 3	O75387	SLC43A1	2	3.4	4e-09	61477.5	HUMAN	O75387	-0.0749054	0.0673175	-0.124506	-0.0246509	0.0387881	-0.0152398	2	2	0.127991	0.166161	0.0983288	0.014277	0.018503	0.0333921		-0.0440313	0.290474
Interleukin-17 receptor A	Q96F46	IL17RA	1	2.1	7.3e-12	96123.3	HUMAN	Q96F46	0.0202365	-0.118579	-0.0337301	0.0465954	-0.0531287	0.0047983	1	1	#DIV/0!	#DIV/0!	#DIV/0!	#DIV/0!	#DIV/0!	#DIV/0!		-0.0440242	0.365303
Retinol dehydrogenase 14	Q9HBH5	RDH14	2	6.8	3.9e-12	36865.1	HUMAN	Q9HBH5	-0.0457578	-0.0585646	-0.0276339	-0.0510725	0.0171361	0.0320539	2	2	0.0855323	0.0516258	0.0954746	0.00583187	0.0413618	0.035432		-0.0439854	0.732687
Protein UXT	Q9UBK9	UXT	1	8.9	1.4e-09	18246.2	HUMAN	Q9UBK9	-0.122859	0.0276474	-0.0364101	-0.0047184	0.00877642	-0.0040983	1	1	#DIV/0!	#DIV/0!	#DIV/0!	#DIV/0!	#DIV/0!	#DIV/0!		-0.0438738	0.427605
Rab GTPase-activating protein 1	Q9Y3P9	RABGAP1	10	8.2	2.9e-09	121738	HUMAN	Q9Y3P9	-0.0249036	-0.0772225	-0.0293204	0.0367672	-0.0470976	0.0184523	10	8	0.115319	0.227152	0.122848	0.0667524	0.0932521	0.087293		-0.0438155	0.695581
Replication protein A 32 kDa subunit	P15927	RPA2	8	40.7	2.7e-12	29247.1	HUMAN	P15927	-0.0801248	0.0038386	-0.0550018	-0.00344852	-0.0146556	0.0035073	32	8	0.13267	0.260044	0.0942016	0.18304	0.162693	0.0536991		-0.0437627	0.69688
Nuclear nucleic acid-binding protein C1D	Q13901	C1D	2	10.6	0.00021	16019.5	HUMAN	Q13901	0.00219621	-0.0529132	-0.080562	0.000519279	0.0634481	-0.0671386	2	2	0.160485	0.129084	0.200849	0.0144882	0.013443	0.0298995		-0.0437597	0.403238
Golgin subfamily A member 3	Q08378	GOLGA3	12	9.5	3.3e-14	167356	HUMAN	Q08378	-0.0474397	-0.0800389	-0.0036304	-0.00712123	0.00636075	-0.00127523	19	12	0.168966	0.290654	0.133729	0.0732313	0.0444869	0.0699869		-0.043703	0.892314
F-box-like/WD repeat-containing protein TBL1XR1	Q9BZK7	TBL1XR1	8	20.8	2.2e-12	55595.4	HUMAN	Q9BZK7	-0.167779	0.0443046	-0.00752102	0.012282	0.0127834	0.00290431	7	5	0.360704	0.381152	0.384472	0.338144	0.126974	0.210703		-0.043665	0.343242
PHD and RING finger domain-containing protein 1	Q9P1Y6	PHRF1	1	0.7	7.7e-07	178668	HUMAN	Q9P1Y6	-0.0543541	-0.0983791	0.0218796	-0.0380412	0.0665713	-0.030916	1	1	#DIV/0!	#DIV/0!	#DIV/0!	#DIV/0!	#DIV/0!	#DIV/0!		-0.0436179	0.36756
Heat shock 70 kDa protein 4	P34932	HSPA4	31	32.7	2.6e-19	94331.8	HUMAN	P34932	-0.0120872	-0.107145	-0.0115159	0.00234239	-0.0317112	-4.48945e-05	87	30	0.151563	0.271377	0.16996	0.150084	0.0848719	0.102889		-0.0435828	0.429542
Cyclin-T1	O60563	CCNT1	6	12.1	1.2e-08	80685.3	HUMAN	O60563	-0.0424179	0.0188276	-0.106962	0.100908	-0.0465225	-0.0875688	11	6	0.292378	0.315422	0.154456	0.125263	0.125294	0.134267		-0.0435176	0.182418
Golgi-specific brefeldin A-resistance guanine nucleotide exchange factor 1	Q92538	GBF1	20	12.5	4.8e-14	206448	HUMAN	Q92538	-0.0179814	-0.136211	0.0239724	-0.012528	-0.0034968	0.0293887	30	20	0.170915	0.201995	0.147984	0.135481	0.0862379	0.110019		-0.0434066	0.409625
Ubiquitin carboxyl-terminal hydrolase 15	Q9Y4E8	USP15	22	22	1.8e-14	112420	HUMAN	Q9Y4E8	-0.0476703	-0.0420751	-0.040397	0.00602126	0.00117523	0.00113407	58	21	0.120545	0.180459	0.174037	0.13053	0.0838498	0.106721		-0.0433808	4.14269
Cell division cycle protein 23 homolog	Q9UJX2	CDC23	8	11.9	4.5e-09	68834.8	HUMAN	Q9UJX2	-0.10728	-0.0186618	-0.00400324	-0.0166238	-0.0161442	0.0557743	15	8	0.175009	0.255293	0.141253	0.132096	0.193056	0.134582		-0.043315	0.562385
Mitochondrial import inner membrane translocase subunit Tim9	Q9Y5J7	TIMM9	4	56.2	1.1e-11	10378	HUMAN	Q9Y5J7	0.0453778	-0.060816	-0.114358	0.105356	0.00208227	-0.121601	9	4	0.13674	0.153464	0.170315	0.03269	0.0623611	0.086962		-0.0432655	0.18196
Phosphoinositide 3-kinase regulatory subunit 4	Q99570	PIK3R4	10	9.4	1.4e-13	153105	HUMAN	Q99570	-0.0537435	-0.0432446	-0.0322674	-0.00651853	0.0088712	0.0126831	17	10	0.110127	0.208197	0.167204	0.0707266	0.0422361	0.0518135		-0.0430852	2.31112
DmX-like protein 1	Q9Y485	DMXL1	9	3.1	3.6e-09	337842	HUMAN	Q9Y485	-0.0658977	-0.0615674	-0.00171139	0.030837	-0.00267689	-0.0352688	14	9	0.0960597	0.12812	0.11928	0.0372986	0.0552277	0.0596794		-0.0430588	0.65359
Thymidine kinase, cytosolic	P04183	TK1	9	32.1	1.1e-11	25468.9	HUMAN	P04183	-0.00674897	-0.0886832	-0.0333702	0.0195789	0.0227266	-0.0825663	27	9	0.269451	0.232999	0.167321	0.148531	0.0613945	0.118986		-0.0429341	0.281846
Phosphopantothenoylcysteine decarboxylase	Q96CD2	PPCDC	2	11.8	1.1e-06	22395.4	HUMAN	Q96CD2	-0.0322054	-0.0806469	-0.015946	-0.101313	0.0328403	0.061386	2	2	0.136847	0.355548	0.218241	0.0875739	0.0573647	0.0220097		-0.0429328	0.30744
Heat shock 70 kDa protein 4L	O95757	HSPA4L	27	33.3	5e-19	94513.3	HUMAN	O95757	0.0341862	-0.119703	-0.0431969	-0.00363175	0.00142194	-0.0241608	55	25	0.192171	0.256553	0.187231	0.116628	0.104177	0.100496		-0.0429046	0.30841
Heat shock factor protein 1	Q00613	HSF1	4	8.1	6.3e-09	57261	HUMAN	Q00613	-0.0715878	-0.0256244	-0.0308078	0.00437277	-0.0162803	0.0102243	5	4	0.190731	0.133723	0.0593582	0.0617438	0.0711455	0.116503		-0.0426733	1.19184
ATP synthase subunit s, mitochondrial	Q99766	ATP5S	5	22.8	2.4e-07	24866.2	HUMAN	Q99766	-0.038221	-0.0672721	-0.0224513	-0.0325838	0.0423449	-0.0249577	7	5	0.0981395	0.107714	0.105218	0.0606459	0.0357282	0.0456639		-0.0426481	0.621568
Death-associated protein kinase 3	O43293	DAPK3	1	2.9	9.7e-08	52536.1	HUMAN	O43293	-0.058163	-0.0556488	-0.014003	-0.031314	-0.00332901	0.0339004	1	1	#DIV/0!	#DIV/0!	#DIV/0!	#DIV/0!	#DIV/0!	#DIV/0!		-0.0426049	0.828372
Serine beta-lactamase-like protein LACTB, mitochondrial	P83111	LACTB	4	6.2	9.1e-11	60694.1	HUMAN	P83111	-0.0372834	0.043327	-0.133726	-0.0234685	-0.00675744	-0.0405366	4	4	0.16106	0.360724	0.22555	0.111028	0.0827946	0.100525		-0.042561	0.134209
Zinc finger RNA-binding protein	Q96KR1	ZFR	17	21	5.6e-12	117013	HUMAN	Q96KR1	0.00707992	-0.0698835	-0.0647854	0.0053567	0.0120038	-0.0100088	29	17	0.173754	0.259676	0.183113	0.132773	0.127944	0.103461		-0.0425297	0.8101
ATP-dependent RNA helicase DDX39A	O00148	DDX39A	17	26.5	1.8e-13	49130	HUMAN	O00148	-0.0630695	-0.0472107	-0.0171702	0.026611	-0.0474148	0.0536404	30	8	0.171976	0.335506	0.138386	0.198354	0.232456	0.170805		-0.0424835	0.741219
Condensin-2 complex subunit H2	Q6IBW4	NCAPH2	2	3.3	5.6e-07	68227.2	HUMAN	Q6IBW4	-0.0905228	-0.0429458	0.00604619	-0.00709205	-0.0090269	0.0133903	3	2	0.0816873	0.101435	0.0153627	0.0775036	0.0886561	0.010591		-0.0424741	0.653154
Translin	Q15631	TSN	6	21.5	9.9e-09	26183.2	HUMAN	Q15631	-0.0118915	-0.116702	0.0012839	0.00890662	0.0205967	-0.0529811	21	6	0.14012	0.154557	0.0873528	0.0563825	0.0400865	0.0552288		-0.0424365	0.324963
Probable ATP-dependent RNA helicase DDX60	Q8IY21	DDX60	4	2.6	4e-11	197855	HUMAN	Q8IY21	-0.0621381	0.0145521	-0.079662	-0.101266	-0.0460377	0.124252	6	4	0.446286	0.217173	0.236671	0.108483	0.0805409	0.171892		-0.042416	0.17893
Protein KRI1 homolog	Q8N9T8	KRI1	5	8.7	5.4e-14	82598.7	HUMAN	Q8N9T8	0.0427786	-0.0402308	-0.129588	-0.00791901	0.0195456	-0.0119883	6	5	0.129629	0.288366	0.182468	0.147913	0.027252	0.106613		-0.0423469	0.344735
U4/U6.U5 tri-snRNP-associated protein 2	Q53GS9	USP39	8	14.5	1.1e-10	65381.1	HUMAN	Q53GS9	0.0179676	-0.099138	-0.0457457	0.00570208	0.0171674	-0.00427701	18	8	0.136389	0.133309	0.132384	0.049116	0.0670596	0.0833833		-0.0423053	0.635472
Polyhomeotic-like protein 2	Q8IXK0	PHC2	2	1.7	5.2e-08	90713.9	HUMAN	Q8IXK0	-0.0460228	-0.160777	0.0802228	-0.184217	0.101706	0.0643277	2	2	0.355556	0.146473	0.423686	0.0890172	0.0233796	0.0509546		-0.0421924	0.115619
Uncharacterized protein C17orf80	Q9BSJ5	C17orf80	1	1.8	3.3e-07	67315.8	HUMAN	Q9BSJ5	0.0184069	-0.0513922	-0.0935214	0.0209997	0.0275432	-0.0498112	1	1	#DIV/0!	#DIV/0!	#DIV/0!	#DIV/0!	#DIV/0!	#DIV/0!		-0.0421689	0.436689
Flotillin-1	O75955	FLOT1	10	24.1	8.9e-11	47355.7	HUMAN	O75955	0.00838558	-0.0904535	-0.0443648	-0.0121926	0.00255613	0.0475892	13	10	0.146064	0.136688	0.12434	0.121538	0.091494	0.0937557		-0.0421442	0.745387
Serine/threonine-protein kinase VRK1	Q99986	VRK1	10	25.5	1.2e-11	45476.4	HUMAN	Q99986	0.00964072	-0.0754514	-0.0604341	-0.0327789	-0.0173472	0.0813336	22	10	0.0895835	0.314498	0.0969795	0.137301	0.176865	0.0791088		-0.0420816	0.520001
Cytosolic non-specific dipeptidase	Q96KP4	CNDP2	13	26.9	9.2e-19	52878.9	HUMAN	Q96KP4	-0.0353716	-0.0386532	-0.052205	-0.013084	-0.0265433	-0.025701	28	13	0.143302	0.228824	0.128159	0.129675	0.140698	0.0878679		-0.0420766	1.40279
Eukaryotic translation initiation factor 3 subunit B	P55884	EIF3B	19	18.6	3.3e-13	92482.4	HUMAN	P55884	-0.0338559	-0.0723003	-0.0200273	-0.0248714	-0.00714478	0.07077	58	19	0.165751	0.177191	0.1242	0.137303	0.127655	0.119937		-0.0420612	0.759808
Cytochrome c oxidase subunit 7A-related protein, mitochondrial	O14548	COX7A2L	4	22.8	4.1e-08	12614.8	HUMAN	O14548	-0.0100361	-0.118749	0.00262839	-0.00401365	-0.0338279	-0.0144697	7	4	0.121819	0.160382	0.117459	0.157654	0.118872	0.0885838		-0.0420523	0.24646
Type 1 phosphatidylinositol 4,5-bisphosphate 4-phosphatase	Q86T03	PIP4P1	1	4	3.4e-05	29469.9	HUMAN	Q86T03	0.0862627	-0.125775	-0.0865426	-0.0764441	-0.0146428	0.0863842	1	1	#DIV/0!	#DIV/0!	#DIV/0!	#DIV/0!	#DIV/0!	#DIV/0!		-0.0420184	0.192413
Mediator of RNA polymerase II transcription subunit 19	A0JLT2	MED19	1	4.5	1e-05	26273.3	HUMAN	A0JLT2	0.149231	0.0333658	-0.308179	0.0124995	-0.189363	0.156145	1	1	#DIV/0!	#DIV/0!	#DIV/0!	#DIV/0!	#DIV/0!	#DIV/0!		-0.0418609	0.0720597
mRNA-decapping enzyme 1A	Q9NPI6	DCP1A	5	11.5	6.7e-11	63310	HUMAN	Q9NPI6	0.00527342	-0.141243	0.0104182	0.0503523	-0.0476992	-0.00831134	6	5	0.0970504	0.0956894	0.19205	0.0862161	0.0834626	0.0425377		-0.0418505	0.280721
ES1 protein homolog, mitochondrial	P30042	C21orf33	4	20.1	3.9e-10	28170.7	HUMAN	P30042	0.0167248	-0.0535596	-0.0883934	-0.0143226	-0.0220381	0.0241641	9	4	0.0871	0.20182	0.163857	0.0287054	0.0394195	0.0447901		-0.0417427	0.48062
Charged multivesicular body protein 3	Q9Y3E7	CHMP3	2	7.2	6.8e-06	25073.3	HUMAN	Q9Y3E7	-0.108925	-0.0594913	0.0432425	-0.0968191	0.0212229	0.0687068	5	2	0.029084	0.0801874	0.0782698	0.0876626	0.0325688	0.0465747		-0.0417245	0.232504
Polypeptide N-acetylgalactosaminyltransferase 10	Q86SR1	GALNT10	4	9	9.5e-12	68992.4	HUMAN	Q86SR1	-0.147673	0.112807	-0.0902396	0.00849235	-0.0136525	-0.0228666	7	3	0.200955	0.159831	0.0896951	0.0890312	0.0641537	0.0369678		-0.0417017	0.151794
Anaphase-promoting complex subunit 4	Q9UJX5	ANAPC4	6	7.5	2.4e-08	92117.2	HUMAN	Q9UJX5	0.0120317	-0.152665	0.0156723	0.0475954	-0.0323105	-0.0481858	7	6	0.172862	0.199288	0.199288	0.0921007	0.0942802	0.0847086		-0.0416538	0.186194
High affinity cationic amino acid transporter 1	P30825	SLC7A1	3	4.1	1.1e-08	67639	HUMAN	P30825	0.0127388	-0.14145	0.00386624	-0.0222868	0.0213918	0.0133123	7	3	0.16477	0.126889	0.101873	0.030937	0.0348693	0.0177131		-0.041615	0.369993
Signal recognition particle 9 kDa protein	P49458	SRP9	4	46.5	5.6e-12	10111.8	HUMAN	P49458	0.00659834	-0.0956935	-0.0356947	-0.0622956	0.0363868	0.0283424	19	4	0.102132	0.262331	0.106496	0.0875167	0.0190264	0.0759621		-0.0415966	0.416105
39S ribosomal protein L27, mitochondrial	Q9P0M9	MRPL27	2	12.2	2.9e-06	16072.9	HUMAN	Q9P0M9	0.0579712	-0.0516302	-0.131085	0.0671972	0.126544	-0.216945	3	2	0.179321	0.32784	0.0937947	0.0102995	0.00964555	0.000857999		-0.0415815	0.101956
ADP-sugar pyrophosphatase	Q9UKK9	NUDT5	5	17.4	1.9e-11	24327.8	HUMAN	Q9UKK9	-0.141927	-0.0417801	0.0591455	-0.122077	0.0307604	0.0862657	14	5	0.131755	0.260731	0.146115	0.211031	0.0712183	0.211234		-0.0415204	0.177683
1-phosphatidylinositol 4,5-bisphosphate phosphodiesterase beta-3	Q01970	PLCB3	13	11.3	2.3e-11	138800	HUMAN	Q01970	-0.0484064	-0.0581833	-0.0179075	-0.0019886	0.031756	-0.0192411	20	13	0.168562	0.160691	0.15315	0.108168	0.0656281	0.0859057		-0.0414991	1.09815
Dual specificity mitogen-activated protein kinase kinase 2	P36507	MAP2K2	14	28.8	6.9e-11	44424.5	HUMAN	P36507	0.120584	-0.281064	0.0360155	0.0860463	-0.0640289	0.0276504	20	11	0.296891	0.251457	0.249189	0.131061	0.117712	0.169394		-0.0414881	0.168814
Barrier-to-autointegration factor	O75531	BANF1	5	59.6	2.2e-11	10058.7	HUMAN	O75531	0.00586598	-0.0737031	-0.0566127	0.0128885	-0.0380861	-0.0769842	10	5	0.258676	0.262406	0.23104	0.107429	0.1594	0.14993		-0.0414833	0.0732977
Protein O-mannosyl-transferase 1	Q9Y6A1	POMT1	1	1.1	0.00012	84881.4	HUMAN	Q9Y6A1	0.152085	-0.183513	-0.0930043	0.0945527	-0.0747625	-0.0250782	1	1	#DIV/0!	#DIV/0!	#DIV/0!	#DIV/0!	#DIV/0!	#DIV/0!		-0.0414775	0.130128
RuvB-like 1	Q9Y265	RUVBL1	17	36	8.6e-13	50228.5	HUMAN	Q9Y265	-0.00429463	-0.0457637	-0.0743559	0.00369775	-0.0211383	0.00353892	45	17	0.174808	0.237201	0.132643	0.142133	0.112291	0.103841		-0.0414714	0.773181
Metaxin-1	Q13505	MTX1	3	7.3	5.3e-06	51477.3	HUMAN	Q13505	-0.106715	-0.11535	0.0976581	-0.0523206	0.0988814	-0.0518875	5	3	0.110848	0.114446	0.247966	0.0492035	0.0913057	0.0489076		-0.0414688	0.175209
Kelch-like ECH-associated protein 1	Q14145	KEAP1	13	21.5	1.1e-12	69666.9	HUMAN	Q14145	0.0303481	-0.147826	-0.00687508	-0.0456184	0.0327842	-0.0478662	22	13	0.227138	0.25054	0.254331	0.22885	0.235897	0.206694		-0.0414511	0.128967
Centromere protein S	Q8N2Z9	CENPS	1	6.5	1.8e-06	15893	HUMAN	Q8N2Z9	0.0477984	-0.066673	-0.105407	-0.00304675	0.0947237	-0.0981214	1	1	#DIV/0!	#DIV/0!	#DIV/0!	#DIV/0!	#DIV/0!	#DIV/0!		-0.0414273	0.210855
Dr1-associated corepressor	Q14919	DRAP1	5	12.7	2.7e-07	22350	HUMAN	Q14919	-0.101456	0.0732604	-0.0960772	0.0120429	0.0451651	-0.00495571	13	5	0.146709	0.208267	0.102598	0.175688	0.126345	0.0964391		-0.0414242	0.424052
RuvB-like 2	Q9Y230	RUVBL2	23	36.3	5.2e-13	51157	HUMAN	Q9Y230	-0.0473717	-0.0918943	0.015041	0.0191981	-0.0294994	-0.0165675	67	23	0.19079	0.189819	0.136596	0.151735	0.113462	0.123376		-0.0414083	0.401001
ATPase ASNA1	O43681	ASNA1	3	6	4.1e-05	38793.2	HUMAN	O43681	-0.0621891	-0.066536	0.00476387	0.00112273	-0.029004	0.00901703	9	3	0.391504	0.314908	0.246053	0.151993	0.107567	0.0545003		-0.0413204	0.608398
RNA-binding E3 ubiquitin-protein ligase MEX3C	Q5U5Q3	MEX3C	2	2.3	1.7e-09	69367	HUMAN	Q5U5Q3	0.0167735	-0.116631	-0.0240584	-0.110384	0.117479	-0.0162187	1	1	#DIV/0!	#DIV/0!	#DIV/0!	#DIV/0!	#DIV/0!	#DIV/0!		-0.0413053	0.190259
Kinetochore protein Nuf2	Q9BZD4	NUF2	11	19.6	1.7e-12	54304.1	HUMAN	Q9BZD4	-0.026835	-0.0805099	-0.0161266	-0.0149942	0.0158179	-0.00089278	15	10	0.114166	0.178312	0.0703637	0.0550053	0.053433	0.0546226		-0.0411572	0.87791
DnaJ homolog subfamily C member 9	Q8WXX5	DNAJC9	10	25.8	2.9e-10	29910	HUMAN	Q8WXX5	0.0011536	-0.0919112	-0.0324717	0.00503781	-0.0216718	-0.0164307	31	10	0.177289	0.254412	0.171586	0.139758	0.119512	0.110531		-0.0410764	0.456265
UBX domain-containing protein 10	Q96LJ8	UBXN10	2	5.7	1.1e-06	30811.2	HUMAN	Q96LJ8	-0.0556917	-0.0715011	0.00398899	0.0438924	0.0753492	-0.127594	2	2	0.0055424	0.14693	0.179093	0.0237779	0.0021397	0.0243163		-0.041068	0.22262
Misshapen-like kinase 1	Q8N4C8	MINK1	5	5	1.7e-09	149823	HUMAN	Q8N4C8	-0.0204739	-0.124431	0.0223329	-0.0278337	0.0250312	0.00165363	6	4	0.100028	0.0940375	0.189329	0.0559469	0.0644931	0.0482402		-0.0408572	0.366243
Eukaryotic translation initiation factor 3 subunit A	Q14152	EIF3A	38	22.8	1.3e-11	166571	HUMAN	Q14152	-0.0157588	-0.0947724	-0.0114406	0.00549059	-0.0057335	0.00421829	102	38	0.180092	0.2609	0.19058	0.111157	0.0847401	0.111317		-0.0406573	0.700823
Actin-related protein 2/3 complex subunit 1B	O15143	ARPC1B	5	16.9	2.3e-11	40950.2	HUMAN	O15143	-0.104799	-0.112301	0.0954973	-0.0035879	-0.0215177	0.0139311	10	5	0.154041	0.213328	0.174915	0.0652448	0.0567808	0.0308871		-0.0405343	0.20686
5'-3' exoribonuclease 1	Q8IZH2	XRN1	9	5.3	7.7e-08	194109	HUMAN	Q8IZH2	-0.0548385	-0.105155	0.0385138	-0.00634943	0.0422669	0.011582	10	9	0.25037	0.166492	0.13359	0.0810095	0.104901	0.156263		-0.0404933	0.562962
Ancient ubiquitous protein 1	Q9Y679	AUP1	4	9	1e-08	53028.7	HUMAN	Q9Y679	-0.0323725	-0.0493365	-0.0397338	-0.0459615	-0.0174079	0.0665511	7	4	0.0634208	0.23518	0.0406229	0.0924353	0.0619834	0.0601251		-0.0404809	0.537083
COMM domain-containing protein 1	Q8N668	COMMD1	4	20.5	1.2e-09	21178.3	HUMAN	Q8N668	-0.0895055	-0.0687838	0.0368946	-0.00481642	-0.037018	0.0506926	6	4	0.0680864	0.136253	0.101745	0.150673	0.143915	0.058791		-0.0404649	0.391633
Target of EGR1 protein 1	Q96GM8	TOE1	5	6.9	1.3e-08	56548.3	HUMAN	Q96GM8	-0.030793	-0.0114701	-0.0789144	0.0181698	-0.00196118	0.0257976	7	5	0.14315	0.381925	0.22682	0.0834833	0.0967087	0.0347042		-0.0403925	1.17882
Kinesin-like protein KIF15	Q9NS87	KIF15	24	16.9	7.9e-13	160162	HUMAN	Q9NS87	0.00517551	-0.079598	-0.0458842	-0.0541765	0.00770633	0.0280303	36	24	0.150357	0.240424	0.189945	0.0912123	0.079582	0.0889251		-0.0401022	0.413704
Serine/threonine-protein phosphatase 2B catalytic subunit beta isoform	P16298	PPP3CB	7	15.5	7.1e-10	59024.8	HUMAN	P16298	-0.0124905	-0.0643136	-0.0432995	0.0477062	0.0118425	-0.0930731	5	3	0.0985183	0.40471	0.243336	0.0677317	0.0481217	0.0525258		-0.0400345	0.25582
Receptor expression-enhancing protein 3	Q6NUK4	REEP3	2	6.3	5e-08	29264.2	HUMAN	Q6NUK4	-0.0266232	-0.0340084	-0.0594585	-0.0363596	0.0124119	0.0227623	3	2	0.124367	0.275958	0.266393	0.0152611	0.0272862	0.0417659		-0.0400301	0.889619
40S ribosomal protein S25	P62851	RPS25	3	18.4	2.9e-07	13742.2	HUMAN	P62851	-0.0367202	-0.0399218	-0.0434388	0.00109072	-0.0452618	-0.039513	11	3	0.0409654	0.0845235	0.145692	0.00689648	0.104025	0.106226		-0.0400269	0.341019
NAD-dependent protein deacetylase sirtuin-2	Q8IXJ6	SIRT2	7	14.9	4.8e-08	43182.6	HUMAN	Q8IXJ6	-0.0433015	0.0270741	-0.103705	-0.00700578	0.00250387	0.0287317	11	7	0.193405	0.238604	0.238141	0.121225	0.11416	0.059288		-0.0399776	0.540253
Leukocyte receptor cluster member 8	Q96PV6	LENG8	4	5.1	5e-13	86129.6	HUMAN	Q96PV6	0.0535424	-0.0922556	-0.0812094	0.0336473	0.0817921	-0.123383	6	4	0.012355	0.209007	0.155119	0.0933679	0.104855	0.0155281		-0.0399742	0.183128
Apoptosis regulator BAX	Q07812	BAX	6	30.2	1.4e-10	21184.6	HUMAN	Q07812	-0.163144	0.179905	-0.136645	0.149674	-0.00740932	-0.0398345	15	6	0.280183	0.473117	0.1919	0.225956	0.245491	0.520412		-0.0399615	0.233197
Cytochrome b-c1 complex subunit 8	O14949	UQCRQ	3	20.7	3.4e-09	9906.5	HUMAN	O14949	-0.0771459	-0.0130959	-0.0294877	-0.0338554	0.0200185	0.0350378	9	3	0.0927243	0.2415	0.0883037	0.0178496	0.031035	0.0352614		-0.0399098	0.760873
Homeobox-containing protein 1	Q6NT76	HMBOX1	2	2.1	2.6e-05	47278.5	HUMAN	Q6NT76	-0.0850353	-0.113171	0.078812	0.0576303	0.0947323	-0.171097	2	2	0.267995	0.0375626	0.215666	0.0688797	0.0536711	0.145144		-0.0397981	0.119379
Calcium homeostasis endoplasmic reticulum protein	Q8IWX8	CHERP	9	10.7	9.8e-13	103703	HUMAN	Q8IWX8	-0.00139127	-0.0494829	-0.0682685	-0.0411819	0.0173175	0.0557866	20	9	0.112339	0.209323	0.193035	0.111718	0.094103	0.12446		-0.0397142	0.660854
Protein KTI12 homolog	Q96EK9	KTI12	2	7.9	4.5e-09	38616.1	HUMAN	Q96EK9	0.0108141	-0.0307213	-0.0991665	0.0464213	-0.0312258	-0.0204924	2	2	0.0773164	0.207286	0.118178	0.0385099	0.083801	0.123468		-0.0396912	0.398845
Glutathione peroxidase 1	P07203	GPX1	5	28.1	1.1e-14	22088.4	HUMAN	P07203	0.00229308	-0.0824318	-0.038387	0.0675589	-0.0572351	-0.0131105	11	5	0.0549902	0.0992615	0.125753	0.0878925	0.0990074	0.0481313		-0.0395086	0.366726
Macoilin	Q8N5G2	TMEM57	9	14.5	2e-10	76178.2	HUMAN	Q8N5G2	-0.0865198	-0.0535177	0.0215285	-0.0397966	0.0400488	0.00954067	12	9	0.166688	0.313978	0.182328	0.110725	0.0936952	0.0911555		-0.039503	0.468229
E3 ubiquitin-protein ligase UHRF1	Q96T88	UHRF1	10	12.7	2.9e-10	89814.7	HUMAN	Q96T88	-0.0437576	-0.0494929	-0.0251716	0.00445135	-0.0389351	0.00367886	16	9	0.119442	0.256339	0.188631	0.165911	0.147458	0.0989264		-0.039474	0.841726
Pyridoxal phosphate homeostasis protein	O94903	PROSC	5	19.3	7.8e-08	30344.2	HUMAN	O94903	-0.00302867	-0.0366997	-0.0785343	-0.0383835	0.0192966	-0.0261208	10	5	0.102861	0.170545	0.183247	0.0659304	0.0460587	0.0737366		-0.0394209	0.362776
Histone H4	P62805	HIST1H4A	7	57.3	9.3e-12	11367.4	HUMAN	P62805	-0.000685745	0.0274284	-0.144558	-0.0429225	-0.0336836	-0.00582494	191	7	0.241114	0.287283	0.258709	0.177702	0.101893	0.188713		-0.0392719	0.0762296
GMP synthase [glutamine-hydrolyzing]	P49915	GMPS	23	33.9	6e-12	76716.1	HUMAN	P49915	-0.0144505	-0.0829936	-0.0200532	0.0464975	-0.00734693	-0.0294978	74	23	0.129405	0.241696	0.158008	0.118045	0.105846	0.117638		-0.0391658	0.60271
39S ribosomal protein L50, mitochondrial	Q8N5N7	MRPL50	5	44.9	3.1e-10	18325.1	HUMAN	Q8N5N7	-0.0275945	-0.0778668	-0.0112826	0.0131009	0.0230103	-0.0654506	11	5	0.0897518	0.108394	0.173815	0.0340702	0.0335852	0.0711793		-0.0389146	0.351713
Cohesin subunit SA-1	Q8WVM7	STAG1	9	6.3	2.9e-13	144429	HUMAN	Q8WVM7	-0.0739193	-0.176943	0.13414	-0.112706	-0.00938684	0.113212	4	3	0.113928	0.0150824	0.105445	0.0858463	0.0789546	0.0118142		-0.0389074	0.116269
26S proteasome non-ATPase regulatory subunit 11	O00231	PSMD11	16	36.5	1.1e-12	47464.2	HUMAN	O00231	-0.038547	-0.0773661	-0.000740433	0.00351459	-0.0161255	0.0259216	50	16	0.104831	0.217998	0.172648	0.15587	0.0906859	0.145602		-0.0388845	0.792683
Cyclin-dependent kinase 12	Q9NYV4	CDK12	10	6.8	3.2e-13	164156	HUMAN	Q9NYV4	0.00351985	-0.111462	-0.00869648	-0.0274575	0.0635501	-0.0392831	12	8	0.149927	0.185101	0.128494	0.0995972	0.0932628	0.0349478		-0.0388796	0.317005
Tripartite motif-containing protein 59	Q8IWR1	TRIM59	4	10.7	1.2e-07	47114.4	HUMAN	Q8IWR1	-0.0820392	0.0252559	-0.0591818	-0.000289598	0.0420097	-0.095549	4	4	0.171647	0.270335	0.0859748	0.13258	0.102276	0.0766892		-0.0386551	0.147813
Growth factor receptor-bound protein 10	Q13322	GRB10	4	6.1	2.1e-08	67232	HUMAN	Q13322	0.00254057	-0.0481943	-0.0701049	-0.037068	0.03069	0.0146127	4	4	0.101679	0.140079	0.1522	0.0360391	0.0519576	0.0830784		-0.0385862	0.626872
Nucleoporin p58/p45	Q9BVL2	NUP58	4	8.5	3.4e-10	60897.4	HUMAN	Q9BVL2	0.0310527	0.034248	-0.180874	-0.0498367	0.0329054	0.0361364	10	4	0.0463803	0.139307	0.167844	0.0462199	0.100804	0.105688		-0.0385245	0.230065
Microsomal glutathione S-transferase 1	P10620	MGST1	1	8.4	3.3e-11	17598.8	HUMAN	P10620	0.0353335	-0.15511	0.00431085	-0.0497439	0.0208789	0.0641985	3	1	#DIV/0!	#DIV/0!	#DIV/0!	#DIV/0!	#DIV/0!	#DIV/0!		-0.0384886	0.301889
CCR4-NOT transcription complex subunit 3	O75175	CNOT3	7	9.6	3.3e-10	81872.7	HUMAN	O75175	-0.0153824	-0.022536	-0.0775399	0.0522756	-0.0265145	0.011891	14	7	0.137392	0.328752	0.133625	0.148565	0.389444	0.18687		-0.0384861	0.783404
Transmembrane protein 59	Q9BXS4	TMEM59	1	4	8.5e-12	36223.7	HUMAN	Q9BXS4	-0.00678013	-0.0657956	-0.0428159	-0.0559412	-0.0648342	0.0816351	2	1	#DIV/0!	#DIV/0!	#DIV/0!	#DIV/0!	#DIV/0!	#DIV/0!		-0.0384639	0.193331
Heat shock protein HSP 90-alpha	P07900	HSP90AA1	30	32.4	3.5e-15	84660.4	HUMAN	P07900	-0.101485	0.0383744	-0.0521867	0.0346592	-0.0186297	-0.0126676	79	15	0.493124	0.573449	0.346169	0.196366	0.190661	0.176082		-0.0384324	0.374383
Eukaryotic translation initiation factor 3 subunit C	Q99613	EIF3C	24	24	1.6e-12	105345	HUMAN	Q99613	-0.0363464	-0.0864632	0.00754762	0.0419762	0.00825422	-0.0418206	74	24	0.215747	0.490331	0.246892	0.109681	0.0760317	0.076172		-0.0384206	0.492778
WD40 repeat-containing protein SMU1	Q2TAY7	SMU1	7	15	8e-11	57544.4	HUMAN	Q2TAY7	-0.0522156	-0.0763769	0.0138054	0.0732627	-0.0320533	-0.0211898	13	7	0.160858	0.223764	0.156758	0.139491	0.111897	0.0744866		-0.0382624	0.450361
Aldehyde dehydrogenase family 16 member A1	Q8IZ83	ALDH16A1	10	14.7	2.2e-11	85128.2	HUMAN	Q8IZ83	-0.028979	-0.0273642	-0.0580479	0.00788266	-0.0183654	-0.00548485	21	10	0.116423	0.19423	0.123835	0.100072	0.113044	0.106356		-0.0381304	1.23058
PHD finger protein 10	Q8WUB8	PHF10	4	6.6	1.3e-07	56051.4	HUMAN	Q8WUB8	-0.00684221	-0.0524774	-0.055066	0.0127527	0.0110605	0.0112121	4	4	0.0950748	0.16408	0.0887967	0.14177	0.128856	0.0377512		-0.0381285	1.47376
TBC1 domain family member 15	Q8TC07	TBC1D15	16	18.2	6.2e-12	79491.4	HUMAN	Q8TC07	-0.0492189	-0.0740019	0.00883978	-0.0254409	0.0261424	0.0136953	29	15	0.15235	0.18859	0.176146	0.123322	0.111563	0.0940782		-0.038127	0.670347
DNA primase small subunit	P49642	PRIM1	6	12.6	5.3e-08	49902.5	HUMAN	P49642	-0.0205238	-0.0859962	-0.0075327	-0.01656	0.00208954	0.00254168	8	6	0.108908	0.134744	0.0726499	0.0548985	0.0507206	0.0881985		-0.0380176	0.608601
Methyl-CpG-binding domain protein 3	O95983	MBD3	4	13.1	1.3e-06	32844.4	HUMAN	O95983	-0.0361189	0.0562353	-0.134052	0.0325805	0.00667731	-0.0263518	6	4	0.123786	0.164059	0.166097	0.0954512	0.0170305	0.105224		-0.0379786	0.298338
Carnitine O-acetyltransferase	P43155	CRAT	5	6.5	3.5e-10	70858.3	HUMAN	P43155	-0.135468	0.0847378	-0.0627228	0.00639765	0.00934538	0.000271536	13	5	0.197231	0.333068	0.225397	0.116784	0.111904	0.0403756		-0.0378176	0.265962
Obg-like ATPase 1	Q9NTK5	OLA1	8	21	3.9e-08	44743.9	HUMAN	Q9NTK5	-0.0284653	-0.0716234	-0.0133005	0.0528724	-0.00425148	-0.0111467	21	8	0.199634	0.199125	0.134815	0.0707493	0.11058	0.0783172		-0.0377964	0.874344
28S ribosomal protein S15, mitochondrial	P82914	MRPS15	3	12.1	8.5e-09	29842.4	HUMAN	P82914	0.0186698	-0.0983779	-0.0336032	0.0107833	-0.0189847	-0.00947014	10	3	0.0529935	0.0720428	0.0416807	0.0273471	0.0155913	0.0287591		-0.0377704	0.38346
60S acidic ribosomal protein P0	P05388	RPLP0	6	19.6	1.2e-11	34273.8	HUMAN	P05388	-0.020288	-0.0434345	-0.0495058	0.0431405	-0.0437799	0.00413674	42	6	0.0811535	0.161116	0.0784239	0.0907707	0.0543906	0.0386725		-0.0377428	0.660965
Aldehyde dehydrogenase family 3 member B1	P43353	ALDH3B1	3	7.1	1.1e-11	51840.2	HUMAN	P43353	0.0593668	-0.0825247	-0.0900159	-0.123703	0.0864215	0.0148762	2	2	0.204097	0.113158	0.152777	0.221894	0.190666	0.00131777		-0.0377246	0.142903
GRB10-interacting GYF protein 2	Q6Y7W6	GIGYF2	13	12.2	3e-13	150071	HUMAN	Q6Y7W6	0.0133153	-0.112928	-0.0134809	0.0125296	-0.0380125	0.0382618	27	13	0.141557	0.166993	0.181738	0.108262	0.0713416	0.0667911		-0.0376977	0.399304
Nuclear factor related to kappa-B-binding protein	Q6P4R8	NFRKB	5	5.6	2.6e-10	139002	HUMAN	Q6P4R8	0.020509	-0.0809667	-0.0521022	0.0568033	-0.0313448	0.00609801	5	5	0.0898952	0.120926	0.155139	0.0805753	0.0590624	0.066206		-0.03752	0.535761
E3 ubiquitin-protein ligase RNF167	Q9H6Y7	RNF167	4	9.4	1.1e-08	38299.1	HUMAN	Q9H6Y7	0.0550557	-0.0370655	-0.129901	-0.0768299	0.0372019	0.0546067	6	4	0.0500374	0.231268	0.229894	0.0762382	0.0640973	0.138042		-0.0373036	0.248235
NEDD8-activating enzyme E1 regulatory subunit	Q13564	NAE1	8	20.8	2.5e-10	60246.9	HUMAN	Q13564	-0.0730054	-0.0159678	-0.0228815	0.0653845	0.0129583	-0.0294652	14	8	0.125333	0.158513	0.189216	0.306542	0.20138	0.329781		-0.0372849	0.750436
DnaJ homolog subfamily C member 14	Q6Y2X3	DNAJC14	2	4.3	3.3e-09	78569.4	HUMAN	Q6Y2X3	-0.0607909	0.0663231	-0.117357	-0.0337076	0.0675305	-0.0396268	2	2	0.085426	0.0317603	0.082652	0.0439971	0.107135	0.0712529		-0.0372748	0.21265
UPF0668 protein C10orf76	Q5T2E6	C10orf76	2	2.9	1.8e-05	78711.2	HUMAN	Q5T2E6	0.00564392	-0.19296	0.0755027	0.00995336	0.0978098	-0.121281	2	2	0.00224529	0.235077	0.0105611	0.137139	0.091101	0.0442318		-0.0372713	0.116135
Copper chaperone for superoxide dismutase	O14618	CCS	2	5.5	3.6e-06	29040.9	HUMAN	O14618	-0.194079	0.214064	-0.131734	0.104939	-0.09604	-0.0288233	2	2	0.0285216	0.0826856	0.064077	0.15663	0.0434472	0.213101		-0.0372497	0.076937
Probable ATP-dependent RNA helicase DDX43	Q9NXZ2	DDX43	9	19.4	8.7e-13	72844.8	HUMAN	Q9NXZ2	0.0445381	-0.0838071	-0.0724766	0.014773	0.0307971	-0.0349987	11	9	0.159271	0.204171	0.162424	0.0446506	0.0726539	0.050876		-0.0372485	0.375327
Serine/threonine-protein phosphatase 6 regulatory subunit 2	O75170	PPP6R2	6	8.8	3.8e-10	104943	HUMAN	O75170	-0.00432012	-0.0647445	-0.0424774	0.0152826	0.00151797	0.0162263	8	6	0.143966	0.156267	0.072401	0.12116	0.0969356	0.146888		-0.0371807	1.23852
BRCA2 and CDKN1A-interacting protein	Q9P287	BCCIP	10	34.4	1.9e-12	35979.8	HUMAN	Q9P287	-0.0762151	-0.0261047	-0.00901914	0.0524023	0.0054468	-0.0291401	28	10	0.163871	0.233595	0.108043	0.158188	0.157532	0.111481		-0.037113	0.68339
Hsc70-interacting protein	P50502	ST13	10	23.8	8.5e-15	41332.1	HUMAN	P50502	0.0215088	-0.101028	-0.0314672	-0.00432038	0.0102936	0.00949628	60	10	0.130891	0.199497	0.182858	0.171826	0.0902483	0.0848099		-0.0369956	0.516753
Pre-mRNA-processing factor 17	O60508	CDC40	12	21.9	1.4e-12	65521.8	HUMAN	O60508	-0.0148276	-0.0901963	-0.0057589	-0.0160093	0.0409498	0.0190856	21	12	0.0960707	0.161408	0.149059	0.100355	0.0543791	0.0698518		-0.0369276	0.753034
Carbonyl reductase family member 4	Q8N4T8	CBR4	3	14.3	5.1e-13	25301.6	HUMAN	Q8N4T8	-0.0248081	-0.112126	0.0263123	0.0860073	-0.0430516	0.0423516	5	3	0.0809229	0.179572	0.127784	0.0564708	0.0962797	0.0673746		-0.0368738	0.517363
RNA polymerase II-associated protein 3	Q9H6T3	RPAP3	10	18	4.8e-13	75719.2	HUMAN	Q9H6T3	-0.00857149	-0.0895065	-0.012482	0.0303582	-0.0566664	0.018068	17	10	0.173853	0.209971	0.191845	0.100752	0.0656217	0.104313		-0.0368533	0.37814
X-ray repair cross-complementing protein 6	P12956	XRCC6	20	30.5	6.1e-15	69843.7	HUMAN	P12956	-0.037958	-0.0315588	-0.0409757	-0.0222333	0.00433945	0.00119526	92	20	0.112557	0.208166	0.180316	0.105352	0.0780056	0.0856116		-0.0368308	1.61974
Centrosomal protein of 57 kDa	Q86XR8	CEP57	4	6.6	3.9e-06	57089.5	HUMAN	Q86XR8	-0.024332	-0.0211276	-0.0645904	-0.0287709	0.0410376	-0.0470245	4	4	0.0425612	0.0987618	0.089665	0.0448024	0.0480915	0.0653977		-0.0366833	0.34342
Germinal-center associated nuclear protein	O60318	MCM3AP	7	4.6	2.7e-17	218406	HUMAN	O60318	-0.0384755	-0.0606305	-0.010635	0.00992545	0.00276428	-0.00990012	9	7	0.11065	0.251835	0.0702382	0.0962866	0.0735251	0.0934038		-0.0365803	1.13213
Protein PRR14L	Q5THK1	PRR14L	1	0.4	1.9e-05	237302	HUMAN	Q5THK1	0.0255274	-0.0981443	-0.0370808	0.0524208	-0.0148192	-0.0391683	1	1	#DIV/0!	#DIV/0!	#DIV/0!	#DIV/0!	#DIV/0!	#DIV/0!		-0.0365659	0.329752
General transcription factor IIF subunit 1	P35269	GTF2F1	7	14.5	4.5e-08	58240.9	HUMAN	P35269	-0.0330471	0.00775312	-0.0841089	0.00293072	0.0789337	-0.0784867	23	7	0.281979	0.237769	0.208812	0.106256	0.095158	0.0744117		-0.0364676	0.288475
Heterogeneous nuclear ribonucleoprotein L	P14866	HNRNPL	22	34.5	1.2e-19	64133.3	HUMAN	P14866	-0.0987676	-0.00724477	-0.00319536	0.0138476	-0.047719	0.00909993	211	22	0.145692	0.212582	0.15947	0.142686	0.121078	0.112891		-0.0364026	0.311041
Protein DDI1 homolog 2	Q5TDH0	DDI2	9	28.6	2.4e-08	44523	HUMAN	Q5TDH0	-0.0456402	0.0127051	-0.0761469	-0.0348554	0.0437146	-0.0272823	15	9	0.168432	0.216233	0.122119	0.0761543	0.0698186	0.0529417		-0.0363607	0.346775
Major vault protein	Q14764	MVP	6	7.7	7.1e-09	99327.7	HUMAN	Q14764	-0.0574865	-0.0384861	-0.0129969	-0.0731034	0.0289078	-0.0109254	11	6	0.128458	0.141982	0.131742	0.0959032	0.0690383	0.0854993		-0.0363232	0.215621
Ubiquitin carboxyl-terminal hydrolase 8	P40818	USP8	10	9.7	4.1e-13	127524	HUMAN	P40818	0.0416708	-0.0899351	-0.0602961	-0.000474051	0.0174991	-0.0171337	12	10	0.141264	0.141874	0.184469	0.0297726	0.0516487	0.060036		-0.0361868	0.367858
Rho-associated protein kinase 2	O75116	ROCK2	15	10.7	7.7e-10	160901	HUMAN	O75116	-0.0307867	-0.113686	0.0360135	-0.00703433	0.00190287	0.0172667	14	9	0.109519	0.0965534	0.146934	0.107284	0.0733341	0.0733298		-0.036153	0.385728
Striatin-4	Q9NRL3	STRN4	2	3.6	1.2e-09	80596.8	HUMAN	Q9NRL3	0.0150643	-0.113317	-0.0101881	-0.0467343	0.0308451	0.0125428	2	1	#DIV/0!	#DIV/0!	#DIV/0!	#DIV/0!	#DIV/0!	#DIV/0!		-0.036147	0.313144
55 kDa erythrocyte membrane protein	Q00013	MPP1	11	26	4.5e-14	52296.9	HUMAN	Q00013	-0.0239527	-0.0677573	-0.0166795	0.0157946	-0.0109014	-0.00965822	25	11	0.0963286	0.15744	0.142312	0.0709685	0.107986	0.0708041		-0.0361298	0.885762
Programmed cell death protein 10	Q9BUL8	PDCD10	4	11.8	9.9e-11	24701.8	HUMAN	Q9BUL8	0.0754081	-0.211803	0.0281633	0.0236929	0.0253121	-0.022896	11	4	0.0707862	0.209391	0.144394	0.0879917	0.0995796	0.0829008		-0.0360773	0.189764
Complex III assembly factor LYRM7	Q5U5X0	LYRM7	1	9.6	3.5e-05	11955	HUMAN	Q5U5X0	0.0575887	-0.0799039	-0.0857224	-0.00484597	0.0417157	-0.0400615	2	1	#DIV/0!	#DIV/0!	#DIV/0!	#DIV/0!	#DIV/0!	#DIV/0!		-0.0360125	0.2661
Receptor of activated protein C kinase 1	P63244	RACK1	9	34.1	2.2e-18	35077	HUMAN	P63244	-0.037761	-0.0430217	-0.0272482	0.0482589	0.00762497	-0.0116006	50	9	0.179101	0.129134	0.241066	0.121721	0.147744	0.120328		-0.0360103	1.30393
ADP-ribosylation factor-binding protein GGA3	Q9NZ52	GGA3	3	4.6	6.9e-09	78316	HUMAN	Q9NZ52	-0.00049122	-0.0399559	-0.0671412	0.0176113	0.0144741	0.0268562	3	3	0.128167	0.15001	0.0436973	0.0387227	0.124981	0.108388		-0.0358628	1.31918
Acylamino-acid-releasing enzyme	P13798	APEH	17	22.1	1.4e-13	81225.3	HUMAN	P13798	-0.00440609	-0.0444349	-0.0587397	0.0183921	-0.00822231	-0.00640345	50	17	0.13659	0.302693	0.117715	0.125841	0.0829367	0.0724723		-0.0358602	0.944307
Ligand-dependent nuclear receptor-interacting factor 1	Q5T3J3	LRIF1	2	2.3	1.3e-07	84568.8	HUMAN	Q5T3J3	-0.103393	0.0558358	-0.0598718	-0.0267975	0.00444041	0.0138215	2	2	0.145527	0.282297	0.024167	0.173311	0.126422	0.0430162		-0.0358095	0.268763
Serine/threonine-protein phosphatase 2A 65 kDa regulatory subunit A alpha isoform	P30153	PPP2R1A	13	21.9	3.4e-12	65309.2	HUMAN	P30153	-0.0144485	-0.0817106	-0.0111678	0.0629624	-0.00470819	-0.029059	27	13	0.137251	0.264963	0.195129	0.147467	0.133039	0.165816		-0.0357756	0.563379
Coiled-coil and C2 domain-containing protein 1A	Q6P1N0	CC2D1A	20	21.2	1.4e-12	104063	HUMAN	Q6P1N0	-0.0179923	-0.0575348	-0.0317264	-0.00680009	0.0277607	-0.0075033	32	19	0.114149	0.125086	0.0907369	0.0928761	0.0908847	0.057874		-0.0357512	1.15194
Proteasome subunit alpha type-6	P60900	PSMA6	9	33.3	2e-13	27399.7	HUMAN	P60900	-0.0112633	-0.0923197	-0.00357598	-0.0289194	0.0369244	-0.012672	39	9	0.145106	0.188439	0.128721	0.129381	0.092994	0.114827		-0.0357197	0.420795
Histone H1.5	P16401	HIST1H1B	8	32.7	2.7e-09	22580.3	HUMAN	P16401	-0.0505479	0.0324466	-0.0889996	0.0257509	0.000497931	-0.034981	73	5	0.170297	0.60408	0.399277	0.0798339	0.261793	0.228207		-0.0357003	0.33944
V-type proton ATPase subunit E 1	P36543	ATP6V1E1	6	20.4	5.4e-11	26145.5	HUMAN	P36543	-0.0661585	0.00101188	-0.0418844	0.0349841	-0.0391538	-0.00637767	10	6	0.109077	0.336888	0.121915	0.166057	0.0542561	0.14996		-0.035677	0.480437
CD82 antigen	P27701	CD82	3	12	1.7e-16	29625.8	HUMAN	P27701	-0.00827468	0.166837	-0.265423	-0.0244193	-0.204592	0.214802	5	3	0.100188	0.263778	0.0719509	0.288295	0.210368	0.0789341		-0.0356202	0.061353
EH domain-containing protein 4	Q9H223	EHD4	3	5.4	1.1e-10	61175.7	HUMAN	Q9H223	-0.0287572	-0.151915	0.0738827	0.028429	0.00571373	-0.0358196	3	3	0.0442479	0.122252	0.112133	0.0600754	0.070546	0.0107193		-0.0355963	0.198464
Lysosome membrane protein 2	Q14108	SCARB2	3	4.6	2.1e-07	54290.6	HUMAN	Q14108	0.116343	-0.159992	-0.0629962	0.00858931	0.128677	-0.112242	3	3	0.203696	0.145331	0.0499086	0.0338245	0.0782252	0.0618249		-0.0355485	0.153692
WD repeat-containing protein 7	Q9Y4E6	WDR7	4	3.7	6.6e-12	163812	HUMAN	Q9Y4E6	0.0178212	-0.035887	-0.0884725	-0.0297143	0.010089	0.00856615	5	4	0.0359131	0.0513371	0.0644631	0.0428822	0.0181425	0.0358937		-0.0355128	0.404776
14-3-3 protein epsilon	P62258	YWHAE	19	51	6.9e-18	29174.2	HUMAN	P62258	-0.0688992	-0.0802281	0.0427683	-0.0138678	-0.0361445	0.00618928	119	18	0.153332	0.279316	0.138439	0.137256	0.105463	0.0920339		-0.035453	0.194657
DCC-interacting protein 13-beta	Q8NEU8	APPL2	1	2.1	2.5e-06	74494	HUMAN	Q8NEU8	-0.020343	-0.14577	0.0597675	-0.0120145	0.0253183	-0.0136414	1	1	#DIV/0!	#DIV/0!	#DIV/0!	#DIV/0!	#DIV/0!	#DIV/0!		-0.0354485	0.225968
Serine/threonine-protein phosphatase 2B catalytic subunit gamma isoform	P48454	PPP3CC	7	13.1	7.1e-10	58129.9	HUMAN	P48454	-0.102183	-0.0943425	0.0904963	-0.00966613	-0.022798	-0.0308202	5	5	0.183833	0.164057	0.134717	0.11192	0.107756	0.0679232		-0.035343	0.0794381
Acetylcholinesterase	P22303	ACHE	6	13.7	3.8e-09	67796.6	HUMAN	P22303	-0.117736	0.00758136	0.00431088	-0.0253442	-0.0113134	0.0309382	7	6	0.078686	0.245485	0.247841	0.154047	0.0560371	0.162559		-0.0352814	0.304853
Centromere/kinetochore protein zw10 homolog	O43264	ZW10	17	23.4	3.2e-13	88830.3	HUMAN	O43264	-0.0561896	-0.0482624	-0.00128023	-0.0124037	-0.00627072	0.0208912	26	17	0.146542	0.239188	0.0969118	0.127545	0.100987	0.0820124		-0.0352441	0.836463
RNA-binding protein FUS	P35637	FUS	13	24.3	6.3e-19	53426.2	HUMAN	P35637	0.0170329	-0.0799145	-0.0425311	0.0630122	0.00179475	-0.0483434	30	11	0.282423	0.374524	0.30955	0.0943886	0.0979947	0.10772		-0.0351376	0.401775
Spindle and kinetochore-associated protein 1	Q96BD8	SKA1	2	7.1	5e-07	29484.1	HUMAN	Q96BD8	-0.0146566	-0.0865928	-0.00384461	0.0730162	0.028517	-0.108602	2	2	0.0507087	0.0157922	0.0389552	0.0530628	0.0472283	0.00824635		-0.0350313	0.209112
Cytochrome c oxidase assembly protein COX19	Q49B96	COX19	1	13.3	2.5e-08	10394.1	HUMAN	Q49B96	-0.000183657	-0.109383	0.00462073	0.100344	-0.0489165	-0.0569282	1	1	#DIV/0!	#DIV/0!	#DIV/0!	#DIV/0!	#DIV/0!	#DIV/0!		-0.0349818	0.202079
Mesoderm induction early response protein 1	Q8N108	MIER1	5	9.4	4.1e-09	57983.7	HUMAN	Q8N108	-0.0722116	-0.0500123	0.0175732	0.0137151	0.0198853	0.0232016	7	5	0.0598128	0.227555	0.155413	0.0369567	0.0506105	0.0514508		-0.0348836	0.926553
Receptor-interacting serine/threonine-protein kinase 1	Q13546	RIPK1	6	11.6	2.3e-20	75931.5	HUMAN	Q13546	0.00710689	-0.0524753	-0.0590762	-0.0616208	0.0138687	0.0348678	11	6	0.0586492	0.197007	0.203766	0.123911	0.0149627	0.121275		-0.0348149	0.351476
Protein FAM192A	Q9GZU8	FAM192A	1	3.1	0.00012	28912.4	HUMAN	Q9GZU8	0.193648	-0.114209	-0.183882	0.0241067	0.0077801	-0.0324731	1	1	#DIV/0!	#DIV/0!	#DIV/0!	#DIV/0!	#DIV/0!	#DIV/0!		-0.0348145	0.106572
Ribonucleoprotein PTB-binding 1	Q8IY67	RAVER1	6	13.2	1.7e-14	63877.6	HUMAN	Q8IY67	0.0139444	-0.0962369	-0.0219325	0.0222546	0.0121591	-0.0363923	11	6	0.0921984	0.123276	0.0906078	0.107892	0.151481	0.0431121		-0.0347417	0.386293
Sorting nexin-2	O60749	SNX2	11	23.9	1.8e-12	58471.6	HUMAN	O60749	-0.0806559	-0.0559182	0.0326153	0.00331852	-0.0104823	-0.00399323	26	9	0.142337	0.190155	0.207299	0.116819	0.0799663	0.0936682		-0.0346529	0.374683
Striatin	O43815	STRN	11	17.9	3.8e-13	86132.8	HUMAN	O43815	0.0356151	-0.177267	0.0379669	-0.0742552	0.0310818	0.0330009	16	11	0.221717	0.308728	0.238563	0.143196	0.18599	0.208353		-0.0345617	0.145353
ATP synthase subunit epsilon, mitochondrial	P56381	ATP5E	2	29.4	1e-05	5779.8	HUMAN	P56381	0.0130107	0.275527	-0.392193	-0.108874	0.122498	-0.015436	8	2	0.0102684	0.163876	0.277809	0.196526	0.0640831	0.0894431		-0.0345517	0.0570939
Glycine cleavage system H protein, mitochondrial	P23434	GCSH	2	17.3	1.3e-17	18884.7	HUMAN	P23434	0.0320292	-0.133284	-0.00238657	0.100465	-0.137783	0.0247159	7	2	0.219666	0.433031	0.0970272	0.13074	0.162758	0.00809412		-0.0345473	0.128837
Bromodomain-containing protein 7	Q9NPI1	BRD7	5	9.2	6e-11	74139.2	HUMAN	Q9NPI1	0.00735438	-0.0346939	-0.0761212	0.0233964	0.0413822	-0.0740381	6	5	0.216667	0.2359	0.0886851	0.0658297	0.0686225	0.0279466		-0.0344869	0.294512
Tubulin alpha-1C chain	Q9BQE3	TUBA1C	13	31	1.8e-19	49895.8	HUMAN	Q9BQE3	-0.0697921	-0.0777881	0.0442771	-0.0210104	-0.0469201	0.0634867	3	2	0.0319396	0.250379	0.0388183	0.0696967	0.0162033	0.0808179		-0.0344344	0.253369
Cytochrome c oxidase assembly protein COX16 homolog, mitochondrial	Q9P0S2	COX16	1	8.5	3.7e-06	12293.4	HUMAN	Q9P0S2	0.142295	-0.0126229	-0.232876	0.111095	-0.0463641	-0.0716053	1	1	#DIV/0!	#DIV/0!	#DIV/0!	#DIV/0!	#DIV/0!	#DIV/0!		-0.0344015	0.0932058
E3 ubiquitin-protein ligase ZFP91	Q96JP5	ZFP91	6	8.6	1.1e-09	63445.6	HUMAN	Q96JP5	0.0710107	-0.064491	-0.109457	0.0605711	0.0253161	-0.0566024	7	6	0.205238	0.295008	0.248388	0.103088	0.119883	0.0841869		-0.0343124	0.274674
Eukaryotic translation initiation factor 2 subunit 1	P05198	EIF2S1	15	38.4	2.1e-12	36112.5	HUMAN	P05198	-0.0286415	-0.0805877	0.00636894	-0.0229784	0.00836563	0.00828302	55	15	0.104647	0.158156	0.134122	0.111773	0.0791552	0.0811888		-0.0342867	0.516645
Glucose-fructose oxidoreductase domain-containing protein 2	Q3B7J2	GFOD2	1	2.3	1.1e-06	42255.2	HUMAN	Q3B7J2	-0.128485	0.166113	-0.140218	-0.0402104	0.00642903	0.0328353	1	1	#DIV/0!	#DIV/0!	#DIV/0!	#DIV/0!	#DIV/0!	#DIV/0!		-0.0341967	0.120624
Tricarboxylate transport protein, mitochondrial	P53007	SLC25A1	6	16.1	1e-08	34013	HUMAN	P53007	-0.00725797	-0.0183634	-0.0768695	0.0329412	-0.0355833	0.0465294	9	5	0.070773	0.104903	0.135994	0.054665	0.0401078	0.0449382		-0.0341636	0.663068
Transcription and mRNA export factor ENY2	Q9NPA8	ENY2	3	20.8	5.2e-06	11528.7	HUMAN	Q9NPA8	-0.0272542	-0.0238928	-0.0511554	0.0773777	0.00882633	-0.0919273	4	3	0.220522	0.146043	0.338914	0.141528	0.167165	0.288601		-0.0341008	0.256447
La-related protein 4	Q71RC2	LARP4	10	13.3	8.2e-07	80596.7	HUMAN	Q71RC2	0.0448226	-0.0965054	-0.0504831	0.0916559	-0.0229146	-0.0973015	15	10	0.114465	0.227285	0.189579	0.116113	0.0831847	0.126767		-0.0340553	0.130837
Electron transfer flavoprotein subunit alpha, mitochondrial	P13804	ETFA	13	39	8.9e-16	35079.9	HUMAN	P13804	-0.0365994	-0.0609066	-0.00462952	0.00387365	0.0027954	0.00150011	61	13	0.132013	0.14758	0.0902899	0.0856238	0.095346	0.0748262		-0.0340452	1.05933
GATOR complex protein WDR59	Q6PJI9	WDR59	4	3.7	3.8e-06	109794	HUMAN	Q6PJI9	-0.0550836	-0.00397179	-0.042968	-0.0127962	0.0378004	-0.025642	4	4	0.0813486	0.201297	0.0731388	0.0575604	0.111052	0.0597211		-0.0340078	0.612749
E3 ubiquitin-protein ligase TRIM33	Q9UPN9	TRIM33	8	6.7	2.1e-12	122534	HUMAN	Q9UPN9	0.0129166	-0.0758249	-0.0389125	-0.0722075	0.0220012	0.0238134	12	7	0.14384	0.103465	0.245197	0.0633668	0.092704	0.0835632		-0.0339403	0.243031
DNA topoisomerase 3-beta-1	O95985	TOP3B	2	2.2	2.9e-06	96662.9	HUMAN	O95985	-0.0261361	-0.0769631	0.00129861	-0.0449371	-0.026658	0.0649731	2	2	0.190203	0.183159	0.0137659	0.0586348	0.072717	0.122524		-0.0339335	0.31666
NF-X1-type zinc finger protein NFXL1	Q6ZNB6	NFXL1	2	4.4	1.5e-11	101341	HUMAN	Q6ZNB6	0.0140932	-0.144787	0.0289778	-0.0612488	0.047894	0.0109333	2	2	0.157868	0.0587184	0.178718	0.0228389	0.0107212	0.0327229		-0.0339054	0.198417
Erythroid membrane-associated protein	Q96PL5	ERMAP	5	11.2	3.5e-10	52605.2	HUMAN	Q96PL5	-0.154918	0.101385	-0.0480968	-0.0131242	0.0493789	-0.00801672	9	5	0.155469	0.215994	0.126389	0.0580106	0.0673655	0.093056		-0.0338765	0.219025
Cleavage and polyadenylation specificity factor subunit 6	Q16630	CPSF6	12	21.1	1.1e-12	59210.3	HUMAN	Q16630	-0.0125209	-0.0500226	-0.0390213	-0.000775137	-0.00600539	-0.0185754	48	12	0.125159	0.267798	0.160894	0.142253	0.0807918	0.0871504		-0.0338549	0.965745
Syndetin	Q96JG6	VPS50	11	10.6	4.3e-10	111175	HUMAN	Q96JG6	-0.00943182	-0.109327	0.0173979	0.029817	0.0302289	-0.000133909	13	11	0.126087	0.212628	0.140625	0.165672	0.107306	0.161873		-0.033787	0.604508
DDB1- and CUL4-associated factor 8	Q5TAQ9	DCAF8	5	9	-1	66852.8	HUMAN	Q5TAQ9	0.0311053	-0.105337	-0.0270741	-0.00816845	0.00432499	-0.00281527	5	4	0.094875	0.0678498	0.10791	0.0360288	0.0565646	0.0281492		-0.0337687	0.326768
Aminoacyl tRNA synthase complex-interacting multifunctional protein 2	Q13155	AIMP2	11	29.4	3.5e-12	35349.1	HUMAN	Q13155	-0.0340697	-0.0643007	-0.00266935	0.0111752	0.00324684	0.00183185	27	11	0.151197	0.212246	0.118369	0.151296	0.108695	0.0956558		-0.0336799	1.01794
Probable E3 ubiquitin-protein ligase HERC1	Q15751	HERC1	17	3.2	6.2e-10	532233	HUMAN	Q15751	-0.0363734	-0.0425432	-0.0220344	-0.0266644	0.0193645	-0.0194728	21	17	0.170945	0.233801	0.227676	0.107474	0.117069	0.0999475		-0.0336503	0.729003
Acylphosphatase-1	P07311	ACYP1	2	17.2	4.1e-07	11260.9	HUMAN	P07311	-0.0502919	-0.0392306	-0.0113186	0.00019405	-0.0207345	0.0189569	3	2	0.145163	0.00279852	0.035554	0.035012	0.0362023	0.069795		-0.0336137	0.949508
TraB domain-containing protein	Q9H4I3	TRABD	2	5.6	1.5e-08	42321.5	HUMAN	Q9H4I3	-0.014595	-0.00535304	-0.080829	0.0261198	-0.00478089	-0.0219792	2	2	0.0689948	0.193777	0.182161	0.0230909	0.0275434	0.00400033		-0.0335923	0.532494
CCR4-NOT transcription complex subunit 11	Q9UKZ1	CNOT11	3	9	1e-15	55215.9	HUMAN	Q9UKZ1	-0.0153174	-0.12219	0.0367667	0.051605	-0.0342689	-0.0187959	3	3	0.0797305	0.0736513	0.188968	0.0470751	0.0155073	0.0338374		-0.0335802	0.243142
F-box only protein 30	Q8TB52	FBXO30	2	2.3	1.2e-07	82305.1	HUMAN	Q8TB52	0.0071552	-0.0741364	-0.0337106	-0.00410622	0.0130403	-0.0153659	3	2	0.0623839	0.0655717	0.0598526	0.132959	0.00531425	0.129112		-0.0335639	0.560345
Proteasome subunit beta type-5	P28074	PSMB5	6	25.9	-1	28480.5	HUMAN	P28074	0.0179186	-0.0217265	-0.0968009	0.0397224	0.0337858	-0.0688636	19	6	0.225917	0.11012	0.1223	0.075556	0.067301	0.039204		-0.0335363	0.291315
F-box only protein 22	Q8NEZ5	FBXO22	3	7.2	8.8e-12	44508.8	HUMAN	Q8NEZ5	-0.00442893	-0.0617537	-0.034157	0.152827	-0.0462284	-0.125766	5	3	0.219821	0.203372	0.0423162	0.073683	0.03056	0.0555128		-0.0334465	0.116444
Cytochrome b-c1 complex subunit 1, mitochondrial	P31930	UQCRC1	12	34	3.4e-17	52646.3	HUMAN	P31930	-0.0878194	-0.0347827	0.0225423	-0.0204419	0.0216903	-0.00136255	36	11	0.183556	0.226926	0.204999	0.153686	0.164884	0.121225		-0.0333533	0.41557
Coiled-coil domain-containing protein 134	Q9H6E4	CCDC134	3	14.8	6.2e-10	26560.9	HUMAN	Q9H6E4	-0.057809	-0.0628452	0.0207664	-0.0270717	0.0717188	-0.037411	6	3	0.0799754	0.107799	0.179188	0.0634656	0.075603	0.0229083		-0.033296	0.334151
Heterogeneous nuclear ribonucleoproteins A2/B1	P22626	HNRNPA2B1	16	50.7	4.2e-22	37430	HUMAN	P22626	-0.0202968	0.0207377	-0.100079	0.00100812	0.00333535	-0.033617	110	16	0.181342	0.327282	0.168133	0.102034	0.097386	0.0733804		-0.0332128	0.248054
Thyroid receptor-interacting protein 11	Q15643	TRIP11	11	5	1.6e-09	227588	HUMAN	Q15643	-0.00699588	-0.0983995	0.00586558	0.00744535	-0.0183523	-0.00103569	12	11	0.113176	0.190342	0.132514	0.0937723	0.0853644	0.0682636		-0.0331766	0.361477
Eukaryotic translation initiation factor 2 subunit 2	P20042	EIF2S2	12	31.8	3.2e-19	38388.7	HUMAN	P20042	-0.0141035	-0.0981866	0.0128896	-0.0121462	0.0228329	-0.00608029	47	12	0.112705	0.190452	0.144749	0.199337	0.110052	0.118032		-0.0331335	0.420499
HAUS augmin-like complex subunit 7	Q99871	HAUS7	3	6.3	2.3e-05	40778.6	HUMAN	Q99871	0.0220476	-0.0527272	-0.0686273	-0.00893377	-0.016833	0.00357594	4	3	0.120647	0.224343	0.11117	0.0860994	0.0690131	0.0284037		-0.0331023	0.377514
WD repeat-containing protein 44	Q5JSH3	WDR44	12	16.8	3.8e-11	101367	HUMAN	Q5JSH3	0.0280158	-0.126155	-0.00103012	0.00409529	0.0346609	-0.00435935	15	12	0.144821	0.290567	0.192851	0.0802298	0.0964514	0.140654		-0.0330564	0.384197
[truncated: 4,530 more rows]
