# Supplementary material for: Regulation of eIF4E guides a unique translational program to control erythroid maturation
Source: Sci Adv. 2022 Dec 23;8(51):eadd3942. doi: 10.1126/sciadv.add3942 (PMC9788769; doi:10.1126/sciadv.add3942)
Supplement: Supplementary file 2 — Tables S1 to S4 [file sciadv.add3942_tables_s1_to_s4.zip › sciadv.add3942_table_s2.xlsx]

## Sheet: Sheet1
Antibodies Utilized in Study
Western/Immunoblotting
Gene Target	Isotype	Vendor	Catalog Number
PTPN6	Rabbit	Proteintech	24546-1-AP
Igf2bp1	Rabbit	ThermoFisher	703103
Beta-Actin	Mouse	Invitrogen	MA1-140
eIF4E	Mouse	Becton Dickinson	610269
alpha-Tubulin	Mouse	ThermoFisher	13-8000
4E-BP1	Rabbit	Cell Signaling	9644
Phospho-4E-bp1	Rabbit	Cell Signaling	2855
rpS6	Rabbit	Cell Signaling	2217
Phospho-rpS6	Rabbit	Cell Signaling	2211
Flow Cytometry
Gene Target	Clone	Conjugate	Vendor	Catalog Number	Reactivity
Murine Bone Marrow Experiments
mTOR	7C10	PE	Cell Signaling	15006S	Mouse
p-mTOR	MRRBY	eFluor-660	eBioscience	50-9718-41	Mouse
RPS6	5G10	Biotin	Cell Signaling	14798	Mouse
4EBP1	53H11	Biotin	Cell Signaling	8594	Mouse
p-4EBP1 T37/46	236B4	PE	Cell Signaling	7547S	Mouse
p-RPS6 S235/236	D57.2.2E	PE	Cell Signaling	5316S	Mouse
CD3	17A2	Alexa700	Biolegend	100215	Mouse
CD11b	m1/70	Alexa700	Biolegend	101222	Mouse
CD4	GK1.5	Alexa700	Biolegend	100429	Mouse
Ly-6G/Ly-6C	RB6-8C5	Alexa700	Biolegend	108421	Mouse
CD19	6D5	Alexa700	Biolegend	115527	Mouse
CD117	2B8	PerCP-Cy5.5	Biolegend	105823	Mouse
CD71	R17217	FITC	Biolegend	113805	Mouse
Ter119	TER-119	Bv510	Biolegend	116231	Mouse
Streptavidin-PE-Cy7		PE-Cy	Biolegend	405206
HUDEP and Human CD34+ Experiments
CD117	A3C6E2	PE-Cy7	Biolegend	323414	Human
CD34	561	Alexa700	Biolegend	343522	Human
CD71	Cy1G4	APC-Cy7	Biolegend	334109	Human
CD235a	HI264	PerCP-Cy5.5	Biolegend	349109	Human
CD105	43A.3	APC	Biolegend	323207	Human
CD49d	V S215	Bv 421	Biolegend	304321	Human
CD233	REA368	PE	Miltenyi	130-121-430	Human
