# Supplementary material for: Regulation of eIF4E guides a unique translational program to control erythroid maturation
Source: Sci Adv. 2022 Dec 23;8(51):eadd3942. doi: 10.1126/sciadv.add3942 (PMC9788769; doi:10.1126/sciadv.add3942)
Supplement: Supplementary file 2 — Tables S1 to S4 [file sciadv.add3942_tables_s1_to_s4.zip › sciadv.add3942_table_s3.xlsx]

## Sheet: Primers and Oligos
Primers used for QPCR and polysome profiling analysis
Gene	Orientation	Sequence	Length
Igf2bp1	Forward	AGTCAGATGGCTCAACGGAA	20
Igf2bp1	Reverse	GCCTGGTTACTCTGTCCCTT	20
PTPN6	Forward	TCGTCCAAACACAAGGAGGA	20
PTPN6	Reverse	AGGGAACCCTTGCTCTTCTC	20
Actin	Forward	GCAAAGACCTGTACGCCAAC	20
Actin	Reverse	AGTACTTGCGCTCAGGAGGA	20
Vav1	Forward	ACCCTGGAGACATTGTGGAG	20
Vav1	Reverse	TATTTCTGCCCTCCCACCAG	20
FTH	Forward	TGAGGAGAGGGAACATGCTG	20
FTH	Reverse	TTGTCAGTGGCCAGTTTGTG	20
FTL	Forward	ATTTCGACCGCGATGATGTG	20
FTL	Reverse	GCTGGCTTCTTGATGTCCTG	20
CD63	Forward	GCCATTGCTGGCTATGTGTT	20
CD63	Reverse	ACTCGGTTCTTCGACATGGA	20
Fluc	Forward	ATCCGGAAGCGACCAACGCC	20
Fluc	Reverse	GTCGGGAAGACCTGCCACGC	20
Rluc	Forward	CGTCGTCCAACATTATCATGG	21
Rluc	Reverse	ATCACGGAGAACTCGCTC	18
gamma-globin	Forward	GGAAGATGCTGGAGGAGAAACC	20
gamma-globin	Reverse	GTCAGCACCTTCTTGCCATGTG	20
beta-globin	Forward	CACCTTTGCCACACTGAGTGAG	20
beta-globin	Reverse	CCACTTTCTGATAGGCAGCCTG	20
Spectrin A	Forward	CAACACAACCTGGAGCAACA	20
Spectrin A	Reverse	GCGCCCTGTCAAATTCTCAT	20
Spectrin B	Forward	TCTGGAGAGATGCTGCCAAA	20
Spectrin B	Reverse	CTGAATCTGGAAGCGGAGGA	20
Band 4.2	Forward	CAAGGACAAGCAGGTAGAGAAG	20
Band 4.2	Reverse	CTTTCAAGAGCAGGTACAGAGG	20
Ankyrin	Forward	TGAGTCCACACCAGGTTCTC	20
Ankyrin	Reverse	CTCCAACAGGGAGTTGGGAT	20
crRNA Sequences for CRISPR Knockdown
Gene Target	Sequence	Length	Strand	PAM
PTPN6 #1	CATCGTCATGACCACCCGAG	20	Sense	AGG
PTPN6 #2	TCACGCACAAGAAACGTCCA	20	antisense	GGG
Igf2bp1 #1	CAAGATCATCTTACAAGCGG	20	antisense	AGG
Igf2bp1 #2	ATTCCAACCGGGAGCAGACC	20	sense	AGG
5' UTR Sequences for Luciferase Expression in pGL3-SV40 Construct
Gene 5' UTR	Construct	Sequence
PTPN6	PTPN6wt	GTGCTCTAAAACGAGAAGTACAAGTGAGTTCCCCCAAGGGGTCGGCCGCGCCTCTTCCTGTCCCCGCCCTGCCGGCTGCCCCAGGCCAGTGGAGTGGCAGCCCCAGAACTGGGACCACCGGGGGTGGTGAGGCGGCCCGGCACTGGGAGCTGCATCTGAGGCTTAGTCCCTGAGCTCTCTGCCTGCCCAGACTAGCTGCACCTCCTCATTCCCTGCGCCCCCTTCCTCTCCGGAAGCCCCCAGG
PTPN6	PTPN6tv	GTGCTCTAAAACGAGAAGTACAAGTGAGTTCCCCCAAGGGGTCGGCCGCGCCTCTTCCTGTCCCCGCCCTGCCGGCTGCCCCAGGCCAGTGGAGTGGCAGCCCCAGAACTGGGACCACCGGGGGTttgtcttattaaattacagtGGAGCTGCATCTGAGGCTTAGTCCCTGAGCTCTCTGCCTGCCCAGACTAGCTGCACCTCCTCATTCCCTGCGCCCCCTTCCTCTCCGGAAGCCCCCAGG
Igf2bp1	Igf2bp1wt	ATTTAGAGGCGGCGCCAGGGCGGCCGCGGAGAAACGTGACACACCAGCCCTCTCGGAGGGGTTTCGGACCGAAGGGAAGAAGCTGCGCCGTGTCGTCCGTCTCCCTGCGCGCCGCGGGCACTTCTCCTGGGCTCTCCCCGAACTCTCCCGCGACCTCTGCGCGCCCTCAGGCCGCCTTCCCCGCCCTGGGCTCGGGACAACTTCTGGGGTGGGGTGCAAAGAAAGTTTGCGGCTCCTGCCGCCGGCCTCTCCGCCTCTTGGCCTAGGAGGCTCGCCGCCCGCGCCCGCTCGTTCGGCCTTGCCCGGGACCGCGTCCTGCCCCGAGACCGCCACC
Igf2bp1	Igf2bp1tv	ATTTAGAGGCGGCGCCAGGGCGGCCGCGGAGAAACGTGACACACCAGCCCTCTCGGAGGGGTTTCGGACCGAAGGGAAGAAGCTGCGCCGTGTCGTCCGTCTCCCTGCGCGCCGCGGGCACTTCTCCTGGGCTCTCCCCGAACTCTCCCGCGACCTCTGCGCGCCCTCAGGCCGCCTTCCCCGCCCTGGGCTCGGGACAACTTCTGGGGTGGGGTGCAAAgAAAGTTTGCGGCTCCTGCCGCCGGCCTCTCCGCCTCTTGGCCTAGGAGGCTCGCCGCCCGCGCCCGCTCGTTCGGCCTTtaaatttcaatatgaagtaaCCGAGACCGCCACC
GAPDH	GAPDH	AGAGACGGCCGCATCTTCTTGTGCAGTGCCAGCCTCGTCCCGTAGACAAA
EBP42	EBP42	TGGATATGGGACTCCTGTTTGTGGCCTCCTCTCTTCCAGAGTCTTCCAGTGCAGTCCAGATAACATCTCTGAGAGTCTCTTGAGACCACTGAAGCAAGAGGCTTCAAGGTTTGTTCTAGGCTTCTCTAGTTGGCAGGTCTTCCCCATCCCACCCCCTCCCCCAGGGCTGCCAGGCGTATTCCTGCCTGGGCCTCCTGGCACAAGAGATAAAATGAACAGGGTTACTCCCAGTAACTGGTCCAGGAGATACCAGCAGAGAGGGAGTAGGAGAGAAGAAACATGTCAGGGTGCTCACAGGAGTAGTGGGGGGAGGTTTTGCTATTTCCAGATTCTTAAGCCAACAAAAGTGCCTTCATATTTTCTGTCTGGAAGACAGAAAGCCCAGAAGGAGCCCAGAAG…
SLC4A1	SLC4A1	GGGATTTGAACCAGGCCTTCTGATTTCAAGGTCCGAGCTCTGTCCTCTGTCAGTCATGCGTCCACTTTCCCTTCCCCTGTGACTCCTCCCTTCCCCACTCTGCTCCCAGCCCCTACCTTGAGACCCTCTTCTCTGGGCCCAGAGAGAGGCGTCCTGGTGAGGACAAGGTACAGGCAAGGATGATCCAGGGATTGGGCCTGGGACTCAGGCCTCCTAAGTGTTTGGTTCCTCCCTCCAAACACTCATTAGTTCACTCATTCATTCATTCCACAAACATTTACTGAGGGCCCCGGAATCAGTGGACTCCGAGGGGACTGAGACAAGCCCTGCCCTGGGGTGGGGGTGGGGGGCAAGGTACAGTTGATTCTACATTTGGATAGGGAGTGGGGGAGGGTGGGA…
HBZ	HBZ	GGAGTGATAGCCCCCAAACCCCAGTCCCACCAGGCCCTGAGGGCCCCTTTGTCACTGGATCTGATAAGAAACACCACCCCTGCAGCCCCCTCCCCTCACCTGACCAATGGCCACAGCCTGGCTGGGCCCAGCTCCCTGTATATAAGGGGACCCTGGGGGCTGAGCACTACCAAGGCCAGTCCTGAGCAGGCCCAACTCCAGTGCAGCTGCCCACCCTGCCGCC
HBD	HBD	ATTGTGGCATTATTTGAATTCAGAAAAGAGTGAAAAACTACTGGGATCTTCATTCCTGGGTCTAATTCCACATTTTTTTTTAAGAACACATCTGTAAAAATGTTCTGTACTAGCATATTCCCAGGAACTTCGTTAAATTTAATCTGGCTGAATATGGGAGGACAGGACCAGCATAAAAGGCAGGGCAGAGTCGACTGTTGCTTACACTTTCTTCTGACATAACAGTGTTCACTAGCAACCTCAAACAGACACC
