# Supplementary material for: Regulation of eIF4E guides a unique translational program to control erythroid maturation
Source: Sci Adv. 2022 Dec 23;8(51):eadd3942. doi: 10.1126/sciadv.add3942 (PMC9788769; doi:10.1126/sciadv.add3942)
Supplement: Supplementary file 2 — Tables S1 to S4 [file sciadv.add3942_tables_s1_to_s4.zip › sciadv.add3942_table_s4.xlsx]

## Sheet: 5' UTR Data
5' UTR of genes upregulated in WT HUDEP (log2(eIF4E/WT <-0.3)), p<0.05
name	seq	dot	mfe	gc	length	MFE/length
AKAP13	AUCGGCCGUUAUGCUUAGCCAGUUUAUUCUUUAUUUUUUUACUGGAGUCAUUGCCAGUGAUGGAAACGGUGUUUGCUUCUCUUUCAGUCAAGAUCUGCACAAAGUAUAGCAUUAGGUGGUAUUUAUUGUUUAUAUUAUGAGUUCUACAUUCAUCUUUCCAGCACUCUGAAGUUAUCAGCAAGUUCUCAGUCAGUUCAAGGCAUUGGAUUCUGCUUGAUUUCUUUUUAAUUCAUUGUUUUUGACCCCUUUGAGAGUUUUAAUAGAGAGGAGUCUGGAAGGCAGAGAUCUCCACCACCUAACCGUGAGAAAUUUGGAACUAAGGACUUGCACUGGUCCCCAAGUUAACAGUGGAUAUACUUCCUGCAUUUUCUCUGUUCUUUCUUGCAUUUGGGCAAA	....(((...((((....((((....(((((((((((((((..((.((((....((((((((((((.((((..((((...(((((((.......)))...))))...))))....((((.((((((.((....)).)))))).))))...)))))))))).......((((..((((((((((((...(((.......)))...))))).))).))))..)))).....))))))....)))).))..))))))....)))))))))....))))((((((((((((((.((.........))))))(((((((......(((((......))))))))))))....(((((......))).))....)))))).))))....))))...)))...	-92.9	0.388889	396	-0.234596
APOL3	ACUCUGGGGAAAGGAGGGUACAACCACAUGUAAAUUUUAUUAUAAUGAUGGUAUAAUGAACUUGGGGUGACCUGAGGGCAUGUUUUUGUGUUACUGGGCAUGUGCCCCUUUAGGAGACUUCCACCUGUGCCUUACUUUCUCUUUCUUUGGGAUGUGCUGGCCACAGACUUUACCAAAAACUCCAUCCAUUAGGAUGGCAUUAGGACGGUUCUGGGGCUAAACUUAGGUGGGCCAGGGGCUGUUUCACUGUCAGCCUUUCUACUCUCUUUUCUUACCCACUCCUAGCUGCUAAUGUCUAUUUAACUACCUAAUAUUUCCCCCUUUAGAGAAAAAAAGCCAAAUUUUUGGGUAGAUCGGUGACAAUUAAUCUGGCUACUUCCUGCUGACAAGAGGCAGUGG…	.....((((((((..((((((((((((((((((......)))).))).))))...(((..((((((....))))))..)))..............((((....)))).....(((....)))...)))))))..))))))))........(((((..(((((.((((((.(.((...((..((((((....))))))..)).))).)).)))).)))))...(((.(((((((((((((((.........))))))))(((((..((((((((.((((((.((((((((...((((.(((...((((((((.........((((........))))........))))))))...))))))).........((((((.(((.((....))))).)))))…	-647.1	0.435491	2147	-0.301397
CA3	AGAGGCAUCACAGCAUCUCCCAUGACAAGAAAGGAAUGUGGAUACGGAGAGACUUGGCAACCACCGGCAGGCACAGCAGCACCAGCUAAAUUGCAGCUCACCAACAGGCAGCAGUUACAUCCCUAGUUGUGCUGGUGUGGGUCUGGAGCCAAUGAGUAAGCCAAGAGCAGACCCUCACACCCUGCACCCUGCCCCACAAGGAGCUACCCAAGAGUCCACAAUCAUGGCCACACCUUCCUGCUCACAGCACCAAUUGUUUAUAAGAUUUGAAGACUUUUGAUGGUGGACACUUACAGGAGUUGUGUCGGGGACUGAGUCCUGACCACUGGCAUGAACUUUUCCCAAAUGCCAAGGGGGAAAACCAGUCGCCCGUUGAGCUGCAUACUAAAGACAUCAGGC…	.((.((......)).))((((((........((((...(((...........(((((((.((((((..((((((((((((((.(((((((((((.(((........))).)))))).......)))))))))))(((.(((((((......................))))))).))).(((.((((...((((...(((...(((((((((((((..(((((.((...(((......((((...)))).....)))...)).)).)))..))))))))..)))))...)))...)).)).)))).)))(((((.((..(..((..((((((.............))))))..))..)..)))))))..((((.(.((((((.....(((...(((...…	-157	0.509766	512	-0.306641
CAPN5	AGUCCCAGCUGGAUCUCCGGCCAGAGCCCGAGGCUGCUGCGCCGGGCGGCUGCAGCCUCCGCUCCAGCGCCCGCGCCGUGCCCUGCAUCCCGGGAGCCCGGCUGGACCCGCGGCGGCUCGGCCGGUUGUCUCUCCGGUGGGGAGUGAGCGAGCACACAGCCCCCACCCCACCCCGGGUGAGAGAGAAUGUCCUGCACAGGGACGCCCAGCUGUAUCUACCUGCUGUCAGCACUUUCUCUGCAGGACCUGGUGCUGGACUGGGAGCCCCGAGGUGUUCCCCCUCCCCUCCCUGGGGCAGCAGCCACC	.((.(..(((((....)))))..).))....(((((((((.(((((((((((.((((.((((((((((((((.((..((((...))))..)))).))...))))))...)))).))))))))))(((..((((((...))))))..))).(((((.(((....(((((......))))).........((((((((.(((((.((.((((...........))))...))..))))).))))))))))))))))(((..((((((((...)).))))))..)))....))))).)))))))))...	-146.9	0.715686	306	-0.480065
CD3EAP	CGGGCUACAGGGUUGCCUGAGGUGUGGGUCCCAGGAUGGAGGAGCCCCAGGCCGGCGGUGAGGGUGCGGGUUGACGGGGUGCGGAGGGUGCGUUGGUGGAAGGAGAAAGGGGCGUCCGAGAGGGUUCGGGCGGAAAAGGAGGCGUACCUGCAAGCAGGACUUGCGAAGAGCGUGCAUUCCCAGUGGGCGAACGGGAAUUCGAACGGAGAGAGGGUUAUCUUGUGGGGGGCUACCCGUGGAGAGCAAGGCGCCCCCAGGGGUUGGAUCGGUGAAAUUGAGGUCGCCCCUGGGGAACAGGUGGGCAGAAAGGAGAAACCAGGUUGAGGGGACUGGAGUGCUCACGAGGUUAAGACCAAUGGACCGAUAGGCGCGCCCUGCAAGAUUGGACCGGCAAGGAGG…	............((.(((((((((.((....((((.(((.((.(((.((((((((.((((.(((.((..((((..(((.((((((((((.....((.(((..(((...(((((.((((..((((((.(((.(((..((((((...(((((((((.....))))))..(((((.(((((..(((((((((((......))))...(((((..(((((.((((...(((.....)))...))))(((.(((((((((((((((..((((...........)))))))))))))).....(((((((...........((((..........))))..)))))))..(((....)))....(.((....)))))))).)))..(((((((((........))…	-406.6	0.626059	944	-0.43072
CD58	GUAGGCGGUGCUUGAACUUAGGGCUGCUUGUGGCUGGGCACUCGCGCAGAGGCCGGCCCGACGAGCC	.((((((((.((.......)).)))))))).((((((.(.(((.....)))))))))).........	-26.1	0.686567	67	-0.389552
CDK6	GCUGGUAACUCCUUCCCCAGAGUCUGAUUACCUGCUCCGCGAGGCCGCGGACACGUGCGGAGAGCCGACUGACACUCGCAGCCCCCUCGGGAGGCCCGACGCGACUGGGCCCCUCAGGUGCAAUGAUUCUGGACUGAGACGCGCUUGGGCAGAGGCUAUGUAAUCGUGUCUGUGUUGAGGACUUCGCUUCGAGGAGGGAAGAGGAGGGAUCGGCUCGCUCCUCCGGCGGCGGCGGCGGCGGCGACUCUGCAGGCGGAGUUUCGCGGCGGCGGCACCAGGGUUACGCCAGCCCCGCGGGGAGGUCUCUCCAUCCAGCUUCUGCAGCGGCGAAAGCCCCAGCGCCCGAGCGCCUGAGCCGGCGGGGAGCAAGUAAAGCUAGACCGAUCUCCGGGGAGCCCC…	(((.((.(((((((((((((((((((.((((.((((((.((.(((.((((....((((((........))).))))))).))).(((.(((.((((((.......))))))))).)))..........((((.((.((..(((((((((((.((((.(((....))))))).)((((.((..((((((.(..(((((...(((((((((((..(((((......((..((.((.((.((((.(((((((....))))))))))).)).)).)).)).(((((.....))))).)))))..))))))))).))...)))))...).))))))..)).)))))))))))))))).)))))))).)))))).))))...)))))...)))..))))))....…	-227.8	0.706612	484	-0.470661
CDKN1B	UUUAAUUUCUCCGAGGCCAGCCAGAGCAGGUUUGUUGGCAGCAGUACCCCUCCAGCAGUCACGCGACCAGCCAAUCUCCCGGCGGCGCUCGGGGAGGCGGCGCGCUCGGGAACGAGGGGAGGUGGCGGAACCGCGCCGGGGCCACCUUAAGGCCGCGCUCGCCAGCCUCGGCGGGGCGGCUCCCGCCGCCGCAACCAAUGGAUCUCCUCCUCUGUUUAAAUAGACUCGCCGUGUCAAUCAUUUUCUUCUUCGUCAGCCUCCCUUCCACCGCCAUAUUGGGCCACUAAAAAAAGGGGGCUCGUCUUUUCGGGGUGUUUUUCUCCCCCUCCCCUGUCCCCGCUUGCUCACGGCUCUGCGACUCCGACGCCGGCAAGGUUUGGAGAGCGGCUGGGUUCGCGG…	.....(((((((..((((.((....)).))))((((((.((........))))))))(((.(((((((((((..(((((.(.(((((.((((((..((((.((((.((((.((.((((((((.((.((((..((((((.((((.......)))).)..(((((......)))))((((((....)))))).....((..(((.....)))..))........(((.......)))...................((((.(((((.....(((......))).........)))))))))((......)).)))))..)))).)))))))))))).))))...)).....)).))))..))))))))))).).......)))))..))))))..))))).…	-316.8	0.655028	716	-0.442458
CHAC2	GCGCGGCCGGUUACUCGCUUACCGGAGGCUUCAGUCCCCGGCGGCGCGGCGACAGCUAGGGUUCACGGCCACUGGGGCAGAGGAGCCGCGAGAAG	.(((..(((((.........))))).((((((..(((((((.(((.((..(((.......)))..))))).)))))).)..))))))))).....	-41	0.715789	95	-0.431579
CIC	GGGGGAGGCGCGGCGGGGGGAGGGGAGCGCGUAGUAGUGGCGGGGCGGGGAGGCGGUGGUGGUUCGGCGCGGGGCUCGCUCGGAGCGCACGGACGCACGCACGCUGGUCCGUCUGCCCGCCCGGGGCCGGAGGUCGACCCGGCGCUGAGCCUCGGGCCCGGGGCCCGGAAAGGCGGGGCGGCGGCGCCGGCAGCCGGGACGCGCGGGGCCAGAGCCGUUACCCGCCGGAGCUGCGAGGGAGGGAGGGAACGAGCGAGCCAGCGAGCGGGGAAGGGAGGGGGCCGCCCCCGCGCACGCGCGUCGCGCCCCGCCCCGCCUGCCCCGCCUGCCCCGCCCGCCGGACUCCGCGAGGGAGGAGGGAGAGGGAGGGGGCGGUGCCGAUGGCCCCCGUGCCGCGCG…	(((((.(((.(((((((((.......((((....(((((((.((((((((((((((.(((((((((((((.(((.((((((((.(((..((((((.((........)).))))))..))))))))(((...))))))))).))))))))))(((((((...)))))))..(((((((((((.((((((((...))).(((((((((.((.....((.(..(((((((..(((((..(............)..)).)))...)).)))))..).)).(((((...))))))).).))))))))))))))))))))))))))))))))).))))))))((((..((((((.........(((.(((.(.((((((.(((((((((.(((((.(.((((.((…	-460	0.842336	685	-0.671533
CPVL	GCUCCUUUCGCUUUUCGCUCGCUGCACUCCAAGCCCCGGAACACCCGCGUCCGCACACUAAGGGCACCACCGCUCUCCCACCUCUGCGCUGUCAGAUGUCAGGCGCGGAGGUGCUCUGGGCACCGAGGUGCUGGCGAACCAAACAAGUAUCACCCCGGACGCCUGCCCCCAUUCCGAGAGAGCGGGCGGGAUGGCCACAGGCUGCAAUACAGUGACACGAUCACAGCUCACUGCUACAGCCUCUACCUCCUGGGCUUAAUCCAUCCUCCCUCCUCAGCCUCCCAAGCAGCUGGGACUACAGGUGAUUUUGAUAUGCUGCUAAGGUUUGAUAAGAGAAAUGAGAUUCAGAGAACAGAUUAUAUUGUUGAAGAGCUUGACUGGAAAUGAUCCAAACGGAAA…	....((((((((((((((.....)).....((((((.(((...(((((((((.........))))....((((((((.(((((((((((((.(....).)).)))))))))))....((((((((.((((...((...........))..)))).))).....))))).........)))))))))))))..((....((((((.....((((((............))))))...))))))...))))).))))))(((((((..((.((..(((((((....((((((........................)))))).))).))))..)).)).))).)))).....((((........)))))))))))((((((((.((((.(((....)))..…	-199.3	0.536321	647	-0.308037
CYCS	ACGUCCGGCUUCGGAGCGGGAGUGUUCGUUGUGCCAGCGACUAAAAAGAGGUGAGAGCGGGUCGCGGAGGCCGCACCUGGUUAGAGGCAGAGCUGUGGGAGGCGCGCACUUGCGAGCGACCGAAACCCAAGCGGGGAGCAUUCGAGUGGAGCCCGCGCUGGGUGGGAGGGCGGGGAGUGAAGACCCUGGACUGUGGUCAGACCGAGCUGGGCGAGUAACGGCUUGAGGUGCGGCGGAGCCCUAACUAGGGACAGAAUUAAAU	..((((((((((.(((((....)))))(((((....))))).........((((.......)))).)))))))..(((((((((.(((...(((((.....((.(((....))).))((((...(((((.(((.((.((.(((....))))))).)))))))).(.((..(((((........)))))..)).)))))....(((((((.........)))))))....)))))...)))))))))))))))..........	-99.3	0.637405	262	-0.379008
EPB42	UGGAUAUGGGACUCCUGUUUGUGGCCUCCUCUCUUCCAGAGUCUUCCAGUGCAGUCCAGAUAACAUCUCUGAGAGUCUCUUGAGACCACUGAAGCAAGAGGCUUCAAGGUUUGUUCUAGGCUUCUCUAGUUGGCAGGUCUUCCCCAUCCCACCCCCUCCCCCAGGGCUGCCAGGCGUAUUCCUGCCUGGGCCUCCUGGCACAAGAGAUAAAAUGAACAGGGUUACUCCCAGUAACUGGUCCAGGAGAUACCAGCAGAGAGGGAGUAGGAGAGAAGAAACAUGUCAGGGUGCUCACAGGAGUAGUGGGGGGAGGUUUUGCUAUUUCCAGAUUCUUAAGCCAACAAAAGUGCCUUCAUAUUUUCUGUCUGGAAGACAGAAAGCCCAGAAGGAGCCCAGAAG…	.(((........)))...((((((((((((((..((((..(((((((((.((((..((((.......)))).((((((((((............)))))))))).((((((((((...(((((((..((.(((((((.(((((((...((((.((((.....))))...(((((((......)))))))..((((((((((....((((............((((((((..(..(((((.........)))))...)..)))))))).............))))...))))...))))))..))))))))))).))))))).))..)))......)))))))))....)))))........))))))))))))).....((((((((((.((((..(((…	-159.1	0.524017	458	-0.34738
FAU	GAGCCUCACACCCACGCGAUGCCCUCAGCUCCUCGCUCAGCGCUCUCACCAACAGCCGUAGCCCGCAGCCCCGCUGGACACCGGUUCUCCAUCCCCGCAGCGUAGCCCGGAACAUGGUAGCUGCCAUCUUUACCUGCUACGCCAGCCUUCUGUGCGCGCAACUGUCUGGUCCCGCCCCGUCCUGCGCGAGCUGCCUGCCCAGGCAGGUUCGCCGGUGCGAGCGUAAAGGGGCGGAGCUAGGACUGCCUUGGGCGGUACAAAUAGCAGGGAACCGCGCGGUCGCUCAGCAGUGACGUGACACGCAGCCCACGGUCUGUACUGACGCGCCCUCGCUUCUUCCUCUUUCUCGACUCCAUCUUCGCGGUAGCUGGGACCGCCGUUCAGUCGCCAAU	((((......((((.((..((((((.((((((((.((..((((((.(((((((.(((...((..(((((.((((.((((..(((..........)))..(((((((...(((.(((((....))))).)))....)))))))..(((....).))(((..(((....)))..)))...)))).))).).)))))..))...)))..)))....)))).))))))..)).)).)))))))))((((((...))))))......((.(((((...(((.((.((((((((((...((((..........))))..)))..)))).))).)).)))...))))))).................)))...))))))......))))..........	-138.4	0.653061	392	-0.353061
FOXJ2	GGAGCCGGGGCCUGCAGCGGAGCCGAGCCGAGCCCGAGCCCGCGCCGAGCCCUGACACUGUCUGCCCGCCUUCUGGCUCCCCGGGAGCCCAGACUGGUCGGAGCCCGAGCGGUGGCAGCGCGGGGAGCCCCACGCGCCGAAGGGAGCGGACCCGACAGGACGGCCCUAGAGGAGGUGCUGCCGCCACAGUAGCAGGGACCGGAGUCUCGAGCCGCGGCCUCCCGGACCGUGCUGCCCAGGCCAGCUCAGGGACAGCCGGGAGUACGAAAGCCCCACCCUCUGGGGCACCCCGGGAGCGGAGGCGGGAGCGGGGACGCGAGCAACCUCUCCCCCUGUUGGAGAGAAAAGACCCUUACCACUCGGGUGAGGGAAAGAAGAGACCCCUGGAGGGGACGCCUC…	.....(((((((.((.((((.((((.((...)).)).)))))))).).))))))...((((((.((.(((....)))(((((((..(((...((((.((((...)))).))))))).((((((((...))).)))))(((((((((.(((.((.....((((((....(((((((((((((.......))))))(((((....)))))..(((.(.((.((((((..((((((.(((.(((...((...))...))))))))))))...((((((.....))))))...)))))))).).)))(((((.(((((...(((....))))))))((((((((((.......((((((((.....))))))))......(((.....((((((((.((((((…	-510.3	0.648035	1145	-0.445677
FOXO4	CAAUAUAUGAGGGGAUACAGUGCCUCAGGUUUAAAAGAGCAGGAAGCUGAGUGAGAGGUUGCAGAAAAAGUGUCUUCGCUCGGCAGAGGUUACAGGUGGCAUCUCAGAAAGAGCUUUGAGGCUACAGGCUGUAGUCGGGAAGGGGAUCGGAGAACUGUGUGAAGGGACAGCUUAGGGACUAGCGUCCUGGGACUAGGGGGAAGUUCGCGACUUUCUGAAGACUGGCAGGAAUGUGCCUCCUGGCCCUCGAUGCUUCCCCCCUGAGGGGAGGCAUCGUGAGGGACUGUGGCAGGCUUCACUGAACGCUGAGCCGGGGAGGUCCAACUCCACGU	................(((((.(((((.((((....)))).....(((((((((((.(((........))).)).))))))))).....((((((((....((((.((.....((((..(((((((...)))))))..))))....)).))))))).))))).(((((.(((........))))))))(((.((((((((.....((((..((((((........))))))))))))))))))))).((((((((((((.....))))))))))))))))).)))))(((.((((((...))).)))..)))..((((......))))....	-122.9	0.560241	332	-0.370181
H1F0	CGGAUUUGCUCGGCGGAAGAAACACAGAUGGCGGCGGCGCAGCGCCAUUCCGGGCCGGGAGCAGGCAGCCAGCAGCCCUGUCCUCACCGCGGUCCGCCCGCCGCCGCUAAAUACCCGGAUGCGCCGCCCAAGCGCCAGACGCGGAGCUGGGAAAAGGGAGGCAGAGGAGGCGGAGGCAGAGGCAGAGGCAGAGGCAGAGCCCGAGCCCGGUGCCGAGACCAAGCGACAGACCGGCGGGGCUGGGCCUCGCAAAGCCGGCUCGGCGAGCUCUCCCGACACCCGAGCCGGGGAGGAAAAGCAGCGACUCCUCGCUCGCAUCCCCGGGAGCCGCACUCCAGACUGGCCCGGUAGUCAGGGGCUCAGGAGCAGAUCCCGAGGCAGGCUUUGCUCAGCCUCCGA…	.((((((((((..((((..........((((((.(......))))))))))).((((((..(.(((.(((....((((((.((((...((..(((((((..((((.((.....(((((.(.((((((....)))......))).).))))).....)).))).)..).)))))).)).))))))).)))...)))...))).)..))))))((((((.((..((.........(((((((...)))))))...)).))))))))(((((((...(((..(((.(((((((.(((...(((((((....))))).)).))))).((((.....))))...))))).)))..))).)))))))..))))))))))((.((.(((((......)))))))..…	-202.8	0.70354	452	-0.448673
H1FX	CGCGCACGCCCAGCGAGUUCCAGAGGCGCCAGUGGAAGCUGCGGCGGCGGUGUCUCGCGUUCGGCGGGAUUUCUCUUCGCUCCGGCUCGGCCUAGGUCUACGUCCCCAGCUCCAGCCGCCGGCUCGGACUCGGUCUCUGACCCCCAACUCGGUCCCCUAGUCCGGCCCCGGCUCCGGGCCCCCCAACCCUCGCUCCGGCCCGGCCCGGCCCCCACCCCAGCCCUGCCGCCCGGCCCCAGGCCCGGCCGCGGCCGCUCCCGCCUGGAGCCGCCGCGCGCCCCCAGCCCCCCUGCACCCCCUCGGCCCCUCGCCUUCCUCUUCCCGGCGCGGCCCCCCGGCUUCCGCGCGCCGCCCGCCACCAAUCCUCUUGCUACC	.((....))..((((((.......(((((..((((((((((.((((((((.(((((((.....)))))))............(((((.((.((.((........)).))..)))))))..(((.((((((.((...((((........))))...)).)))))))))((((..(((((((................))))))).))))..............)))))))).((((...)))).(((((((((.(((((.....))))).)))))).)))....((......))........((((...((((...........)))).))))...)))))))))))))))................))))))...	-157.8	0.781333	375	-0.4208
HBB	UUGGAAAAGCAACCCCUGCCUUGAAGCCAGGAUGAUGGUAUCUGCAGCAGUUGCCAACACAAGAGAAGGAUCCAUAGUUCAUCAUUUAAAAAAGAAAACAAAAUAGAAAAAGGAAAACUAUUUCUGAGCAUAAGAAGUUGUAGGAAGGUUUUAAUCCAAAUAAGGAGAAGAUAUGCUUAGAACCGAGGUAGAGUUUUCAUCCAUUCUGUCCUCAACCUCAAACAGACACC	(((.....(((((..((((...((.((((......)))).)).))))..))))).....)))(((..((((.....)))).......................((((((.((.....)).))))))..........(((.((((...(((((..(((......))).)))))...)))).))).((((((((((........)))))).))))...)))...........	-47.1	0.386957	230	-0.204783
HBD	AUUGUGGCAUUAUUUGAAUUCAGAAAAGAGUGAAAAACUACUGGGAUCUUCAUUCCUGGGUCUAAUUCCACAUUUUUUUUUAAGAACACAUCUGUAAAAAUGUUCUGUACUAGCAUAUUCCCAGGAACUUCGUUAAAUUUAAUCUGGCUGAAUAUGGGAGGACAGGACCAGCAUAAAAGGCAGGGCAGAGUCGACUGUUGCUUACACUUUCUUCUGACAUAACAGUGUUCACUAGCAACCUCAAACAGACACC	...((((((((...((...((((((.((((((..........(((((....)))))((((......)))).....(((((..(((.....)))..))))).(((((((.((..(((((((((((...................))))..)))))))..)).))))))).........(((((..((((......))))))))).)))))).))))))))....)))).)))).....................	-53.4	0.387352	253	-0.211067
HBZ	GGAGUGAUAGCCCCCAAACCCCAGUCCCACCAGGCCCUGAGGGCCCCUUUGUCACUGGAUCUGAUAAGAAACACCACCCCUGCAGCCCCCUCCCCUCACCUGACCAAUGGCCACAGCCUGGCUGGGCCCAGCUCCCUGUAUAUAAGGGGACCCUGGGGGCUGAGCACUACCAAGGCCAGUCCUGAGCAGGCCCAACUCCAGUGCAGCUGCCCACCCUGCCGCC	((.(((.((((.........(((((..((...(((((...)))))....))..))))).(((....))).............((((((((((((((............((((.((((...))))))))(((....)))......))))))....)))))))).(((((.....((((.((.....)).)))).......))))).))))..))))).......	-76.2	0.64574	223	-0.341704
HEBP1	CUCGCCGCCUCGCCGUCCCGCCGCCUUGCCGCCCUGCCACCCUGCCGCCCUGCCGCCCUGCCGCCCUGCCGCCCUGCCGCCGGUGGUCGCUGCCCGUGGUGCUCCGUCGCCCCCGCCACCUCACGUCCUCCCGUGCGUCGGGAGCGUCUCGGCUACAAC	...((((...(((..(((((.(((...((.((...((((((..((.((...((.((...........)).))...)).)).)))))).)).))..((((((............))))))...(((......)))))).))))))))...))))......	-50.5	0.792453	159	-0.31761
HEMGN	AUAAAUAGCAACCUAUGCUAGGGGUUGCUAGCACCAGCCAUUUCCCCUACUCACACCUGUGCAGUGUGAUAAAGAUAGUAGAAUUAGCCUGCAGUUGUGGUCCAACCAGAUAAAACUUUUAGGCGGGAAGUCAAGUGACAGGCAAACUUGUGUGUGUGGUUUUUUUUUUUAAGUGUUAGAUGUUUUUGAUAUUUUAAAAAAGCAUCUAGGCUGCUUGUGGAAGUCAGACCAAAAUAGCAGGAAGGUAUUGCAGCAAG	.....(((((((((.......)))))))))(((...(((.......((((((((((.......))))))........)))).....(((((((.(((...(((..(((((.......))).))..)))...))).)).)))))...(((((.....((((((.(((((.((((((((((((((((((..........))))))))))).)).))))).)))))..)))))).....)))))..)))..)))......	-74.1	0.40856	257	-0.288327
HIST1H1D	CAUGCUGUUCUGACAGUUUGAGAUUACUUAUUGUCUUUUCUGGGAAGACAAAAAC	((.(((((....))))).))..........(((((((((...)))))))))....	-11.9	0.363636	55	-0.216364
LPIN2	GAGAAGAAGUGGCAGGUGAUGCUGAAGCGGGGGAGAAGCGGCAGAGCCGGCCACACAGUGCAGGGGAUGGAGACAGGUGCUGGGCUGGUCCUCCUGCAGCAUCCUCAGUUGUUGGAGGGCAGUCAUCCUCAGGCCGUACCCAGCCAGAGAAGAAAAAGAACAGUGUGAAGCCACGUGUGAUAGCCGUCCAACAUCGGCUCUUCCCUCCAAUUACAUUGUAGUUGAUUGUGUCUCAAACC	((((....(((((.(((..(((((...(......)...)))))..))).))))).((((.(((.(..((....))..).))).))))(((((((.(((((.......))))).))))))).......(((.(((........))).)))..........(((.((((....)))))))((.(((((........)))))..))....(((((((...)))))))......)))).....	-84.5	0.560669	239	-0.353556
LRRC58	CUCGGUUCAGGUUCCGGGGCGCCGCAGAGCUCCCGGCCUCUGGACCGCGCGCGGCGCUCUGGGGAAUCCGGCGCCACGCGCCGUGCGGUGGCCAGG	..(((((((((..(((((((........)).)))))..)))))))))((((((((((..(((.(.......).))).)))))))))).........	-52.6	0.78125	96	-0.547917
LRRFIP2	GGCUGCGGCUCCUCCCGGGGCCGGUUCCCGCUGUCUCAGCCGCGGCGCAGAGGGCACAUCGGCCUGACCGACUAGCCGGCUGCCAGUGCCGGGAGCCGCCGCGUCCAUCCCCGCCCGCCUGGCCGGGGACCCAGGACUGAGUCGUCCAGCUGCGCCCCUCGCCCAUAGCCCCAGCGGGCGCCGGGCGGGCGAGCAGCUCUUCGGCCCUUCCCGGACAGCGACGCAGUCGCAGCGCGCGCCCUAACACAGGUAAGGGCCGCUCCUCCCGCCAGCCCGGUGGGAGCAGGGAGCGGGGAGUUGGGAACCUUUUUCCCGGCCUCCGCAGUCCCGUGGGAUCCGCGCCGCCUCCGACCUCGGCUAGGGGGCCGGGCUUCCCUGGGGACUGGCCGGCCCGCGGCG…	.....(((((((....))))))).(((((((.((((..(((((((.((((.((((...((((.....))))......((((.(((((.(((((((((((((((....((((((.((....)).))))))....((((......))))((((((.(.((.(((((...((((....))))...))))))).).))))))..((((((..((((.....(((((...)))))...(((.(((((.((....)).))))))))..((((((((.....))))))))..))))((((((.((((((((.....))))))))))))))((((((..((((((((.(((.((((((....)))..))).)))))))..))))..))))))))))))..)))))).…	-295.7	0.668842	613	-0.482382
LTBP1	AACCCCUUUGCAUUACAUCUGCCUGUCAGGGUUGGCUCUUUAAUCUGUCGUGCCCUCGGUAUUGCUCUUUGUCUGCCCGUGAAUAAAGUGCAGCAUUGUGUGAGUAACCACACUGGCCGCAUCAAGGUGGUCUUUACUCCGAGCAUCUGUAAAGUGACCUGCACCAAGGGCAGCUGUCAGAACAGCUGUGAGAAGGGGAACACCACCACUCUCAUUAGUGAGAAUGGUCAUGCUGCCGACACCCUGACGGCCACGAACUUCCGAGUGGUAAUUUGCCAUCUUCCAUGU	....................(((.((((((((.(((..........)))(((((...)))))(((.(((((((.......).)))))).))).....(((((......)))))((((.((((...((((.(((((.(((..(((.((((...(((..(((......)))...)))..))))...)))..))).)))))..))))((((.(((((....))))).)))).)))).))))..)))))))))))...........((((((((...))))).)))......	-86.3	0.513889	288	-0.299653
MAP7D2	GAGAUAAACGCCCUUUCCCUGGCCCAGGAUCGUCCGGACGUGCAUCCAAGGGCCGCACCCCUCUCUGUGCGAGUGGCGGGGUUCUUUCUUGGGGCGACCUGGGC	.....................(((((((.(((((((((......)))(((((((.(.((.(((.......))).)).).))))))).....)))))))))))))	-41	0.653846	104	-0.394231
MPHOSPH9	AUCCAGCAGAUCACUCCACAGCUUUGCUCCCAGCCUGUCCACCUCACCCUCGGUCAACUUCCCCUGAGCCUGCUGCUGUCUCUUGAGCCCACUGUGAGAUCCAGAUAGAUACCCACUGAGGAGGAAGCAGGAUGGAGACAUGGGAUCAGGCGUUGCUUUCUUACUCUCUUGGAAGUUUAGGAUAUUUCACAGUUCUGAAUGUUAGCCACUGAAAAUGCCAGUAGAUGAUGAAGCCUCUGAAGAUGACACGGAUUCAUUUUUCUCAAACAGCCCAAGAACCUUUAUUUUCCAAUAAGAGAAUAUAACAAUUUCUGUACACU	.....(((((........((((((((.(((((...(.(((((((.(((...)))...((((((((.((.......((((((.((..((.....))..))...)))))).......)).))).))))).))).)))).)..))))).)))).))))...........((((((..(((((((((........))))))))).......((((.......))))(((.((((((.((((.......))...)).))))))..)))........)))))).....(((((((......)))))))........))))).....	-69.4	0.459375	320	-0.216875
NDRG1	ACACAAACGCCUCCUCCGGGCAGGGCACACGCGCCCGCUGCACAGGCCGAGGCCCUGGACUCGGAGGGGACUGCAGAGCCGACCCACAACCCGGGCCCCGAUGCCCCUCCCGGCCGCGCCCCUACGACUGCUUGCGCAACAGGCGGCGGCUCCAGUGGGCGCCCGCCGCGCGCUGCCGGAGCCCAGCCCAGCCCGGCGCGCCCGGGAGGAGGGAGCAGGGAGCGGGGAAGGGGUGUGUCCCGGCUGCGUGCUGGGACUGCGAGGGUCUGGGAGGGGCGAGGCGCGGGGGCGGGGCCGCGGCGCCUAUAAAGUCGCCCUCCGCCCGGACGUAAACAAACCUCGCCUGGCUCCCAGCUGGUGCUGAAGCUCGUCAGUUCACCAUCCGCCCUCGGCUUCCGC…	........((((((....))..)))).......((((((((((..(((.((.((((.((.(((((((.(((.......((((((..((((((.(((((((...((((((.((.(((((((((..((.(((((((.....)))))))))((((((((((((....)))..((((((((((.((((......((((((((((((.((((((((((.((((((((.(((((((((((((((((((((.....)))))))).(((((((((((((.((((((((((((.(.(((...))).).))))).......)))))))...))))))).........))))))(((((.(((((((((((((((......))))..)))))...((((((((...))).…	-450.3	0.703917	868	-0.518779
NEK3	AUUGUGCCUUUCCUCUCUCAGGGAGUGCCAAGAAACCAUCUGGUUCAUGCCAGAAACUUGGGAGUCAACCUUGCCCCCUUCUCUGCUUGCCCCCCAUAAAUCUGCCACCACAAAUCCUGUCAACUGUUCUUACAUCUUUCCUUCCCAUUUUUUCUGACCCCAUUGCCUCCACUCUAUUCCAUUUCAUUAUUUUCCUGCCUUUUCUAUUGUUGGAGCCUCCUAACUGGCCUGUGUCUCUGAGCUGGCCUUCCUGCCCCUCCUCCACUGGUCCAUUUAAUCUGCAAUCUGAGUGAAUGUUUUUUCUAAUAUGCAAAUAUGAUUAUAUUGCCUUCUUGGUUAAAAUGCUUCAGCAGCUUGUUACAUUCUUCUUUCAAUUUCUUGAACUGAAUGUAAUUUCUU…	..((((((....(((((...))))).((...(((((((((((((....)))))).....(((.(.((....))).)))..((((..(((((((((.........((((.(((((..((....((((.....((.((((..(((.......((((((.((...((((((((((.....((((......((((((((((((((((((((.(((.(((((((((...(((((.(((.....(((..(((......))).)))...))).)).)))........((((.(((..((((((((((..((((...(((((((....))).))))....))))..)))))).)))).))).))))(((((((....(((((....)))))..)))))))(((((((…	-336.9	0.400309	1294	-0.260356
NUTF2	UAUCUGGGCCGUACCGUGCUGGUGGCUGGUGCACCGGCCUGCGCCAUGGCCAGGCCUUUUUCUCUAGUCAGGACCGUCCGGAUGGGGCCUUAGGGCCCCGCCCCGUCUAGCCUGGCCCGGCCUGCGCGAGCCCCGCAAGCUCUGCAGGCUGGCUAGCGGGCAGACCCCAGCCCCACGUCCUGCUACCCACCUACGAAGGAUCCGGGGAUGGGCAGCGCCACCCGGCCCGCUCCAGAGUCAGCAUGGGUAAGGGCGCCCGCCUGCCGCAGCCGGGGCUUGGGCCCCUCACCCUGUUCCCGACCAUAGCCCGGCCGGGGUGUAGGUGAACGCCCCCUCCUUGUCUGCCCCUCGGAAGUGUCUCCGUGAGGCCGGGUGACGCUCCAGA	..((((((.(((...((((((.(((((((......((((((.((....)))))))).......)))))))(((...)))((.(((((((....))))))).)).((((.(((((..((((((((((.((((.......))))))))))))))....)))))))))((((.((((..(((((...............)))))..)))).))))))))))((((((((((((....(((.(((((.((((.((((.(((((...(((.(....).))).))))))))).)))))))..((((...((((..((..(((((((......)))))))..))..).)))....))))...)).))).))).)))))))))))).))))))	-192.7	0.706494	385	-0.50052
ORAOV1	ACAGGCUGCUUUGGGCCCUCCCGCGUGCCGUUCUUACCCGGCCUGCCCCGCGCCGCCGCUUCCGGAAGUGGGUCUCGUCUCCUCCCAAGCGGAGCAUUUGUGCCUGAAGCUGCCGGGUCUGCUACGGCACCGCGGGGCUGCAGAAACCCGGGGGCCAAGGGCGGGCUGCUUGCCGCU	.(((.(((((((.((((((((((((((((((.(..(((((((..((...((((....(((.(((....((((...........))))..))))))....)))).....)).)))))))..)..)))))).))))))..............)))))).))))))).))).........	-82.3	0.706215	177	-0.464972
PDF	CCGGGUCACUGUUAAGGGGGCCGCC	.(((.((.((....)).)).)))..	-6.8	0.72	25	-0.272
PHOSPHO1	GCGGCUCCGGCUCCGGCUCCGGCUCCCGGGCAUUUAAAGGGGACGCGGCGGCUGCCCGGGGGGGAUGAGGGGCAAGUGGAGGGGACGGCUCAGACGCACAUCAUCCUCAGUCCCUCGGGACUGGAGGGACUCGUGAGCCGGAGCCCAGAAAUCCGGGGGUGGAUAAGACACCGCGUCCCCUCCAAUUCCCGUAAGCACCCCUUGCUCCAUCCUGCGCCCCAAUACCUCAGCUAGCCCCCUUCCCCACUUCUUACACUCCAAACUCAGCCGGGACAGACCUCUGCUGCCGCCGCCCCCACGAACGUGUGACGACGGCUGGAGGCCAACAGAGUCCCUACAGGUGGUGCUCACGGUAAUGCACCGACAAUGAGUGGCUGUUUUCCAGUUUCUGGCCUCCGC…	((((((((((((...((.((((...)))))).......(((((.(.((.((((((..(((((((..(((((((((((((((((((((((((.(.(.(((....((((((((((....))))).)))))....))).).).)))))..........(.((((.......)))).)))))))))))................)))))))).)).....))))....)))..)).))))))).)))))....................))))))).(((....)))..)))))(((((.(((......)))....((((.(((((((....((((.((.......)).)))).((((.....))))......((.(((((.....))))).)))))))))))…	-167.2	0.641148	418	-0.4
PLS3	AGUCGGGCCAGACCCAGGACUCUGCGACUUUACAUCUUUAAAUGGAUGAGAUGGCUACCACUCAGAUUUCCAAAGAUGAGCUUGAUGAACUCAAAGAGGCCUUUGCAAAAGUUGAUCGUUCUACCUCGCCACGUUAAAUUAUAGCUUCAGUAUAAGAUGAGAAGGCAUAGCAUGCUAUUUGAUUUAUCCUUUAUCAUCAUAUAACAUGCCUUACAAUUGAGCAGCU	(((((((.....)))..))))((((.......((((((....((((((((.(((...)))))))....))))))))))((..((((.(((((((((....)))))....)))).))))..)).....(((...(((..(((((.......)))))..)))...)))...(((((.(((.((((.((.....))..)))).))).)))))...........))))..	-48.4	0.40708	226	-0.214159
PRKAB1	CGCCCGGCUAAUUUUUUAUAUUUUUAGUAGAGACGGGGUUUCACCGUGUUAGCCAGGAUGGUCUCCAUCUCCUGACCUCAGGAGAUCCGCCUGCCUCGGCCUCCCAAAGUGCUGGGAUUACAGGCGUGAGCCACUGAACCCACCCUACUUAUUUUUUUUUUUUCCUUCUUUGAGAUGGAGUCUCACUCUGUUGCCCAGGCUGGAGGGCAGUAGCACAAUCUCGGGGCACUGCAACCUUCGUCUCCCGGACUCAAACCAUCCUGCCUCAGCCUCCCGAGUAGCUGGGACUACAGGCGUGUGCCACCAUGCCUGGCUAAUUUUGUGUAUUUUUGGUAGAGGUGGGGUUUCGCCAUGUUGCCCAGGUUGGUCUUGAACUCCUGACCUCAAGUGAUCCGCCCG…	...(((((......(((((.......)))))((((.(((...))).))))..((((((((((....((((((((....))))))))..((.((((..((((.....(((((.((((.(((..(((....)))..))).))))...)))))........((((((((((((((.((((((((...))))))))....((((.((((((((((.((.(........)))))))).......((((...)))).....)).))).))))..(((((...((.((((((((((.((((((((......)))))))).....((((((((((....(((.(((((.(((..(((((((((.((((((((.((((((((..........)))))......))).)…	-288.3	0.519002	842	-0.342399
PRPF38B	AUCGAGCUCCCUGGCUGCCGGCUCGCCUUCUGCGUGGAGUUCUCGCGGUCUGGGUUUCGCUGUCUGCUCUUGGCCCGGGGUCAUUUUGUCGGCGUCGGGUGCCCUCUCUUGCCCAGCUGGGGCACAGCGAGGCGGCCCCUUCUCCCGACGACGUUCGAUGGAGUAGGGUCCCAGACCGUUGUCCCGAAGAGCGAGAUCGAGCUUGGCCCCCUCCCCCCCCUCCUUCCCUCCCUCCUUCCUUCCGCCGCAACAUGGCUAACAACAGCCCCGCGCUGACAGGCAACUCGCAGCCGCAGCACCAGGCGGCUGCAGCUGCGGCUCAGCAACAGCAGCAGUGCGGCGGCGGCGGCGCUACCAAGCCGGCGGUCUCCGGCAAGCAGGGCAAUGUGCUCCCGCUCU…	........(((((...((((((((((..(((.((.(((......(((((((((((((((((((.........((((((.(((........))).))))))(((((..((.....))..)))))))))))))))(((((...(((((((......)))..))))..))))))))))))))..))))).)))))))).))).))(((((((.((......(((.((((((((((.........(((((((.....((((......))))((((((((.(..((.....(((((((((((..(((....)))..)))))))))..))....)).)))))))))..))))))).........(((((......))))).(((.(((((...))).)).))).(…	-258.9	0.632653	637	-0.406436
PSME1	CCAGGAAGGCGGAGCUGGGUGCGAGCGCCCUACCGCUUUCGCUUUCCCUUCGCGGUGCCCACUCCACUCCUUGUGCGGCGCUAGGCCCCCCGUCCCGGUCAUGGCCAUGCUCAGGGUCCAGCCCGAGGCCCAAGCCAAGGUGAGCGCCGCGGGGUCUAGAAAGGGCCCACUGGGGAGGCGUGGAUGUGUUUCGUGAAGACCUCUGUACCAAGACAGAGAACCUGCUCGGGAGCUAUUUCCCCAAGAAGAUUUCUGAGCUGGAUGCAUUUUUAAAGGAGCCAGCUCUCAAUGAAGCCAACUUGAGCAAUCUGAAGGCCCCAUUGGACAUCCCAGUGCCUGAUCCAGUCAAGGAGAAAGAGAAAGAGGAGCGGAAGAAACAGCAGGAGAAGGAAGACAAGG…	...((((((((((((.(((((....)))))....)).))))))))))((((((((.((((((.((.((((..(((.(((.(((((((((.((...((.(((((((...(((..((((...))))..)))....))))...))).)).)).)))))))....)).)))))).)))).)).))))....)).))))))))..((((((......)))))).....(((((((((....)))))..((((...))))(((((((.(.(.........).).)))))))(((((((......(((((....(((..((((..((((((.....)))))).((..(((......)))...))........(((((.........(((((((.............…	-224.4	0.559157	617	-0.363695
PSME2	CUUUCUUUUUCUAGCUGGACCAGUCCGGUACGCUCCGGGCCUCACCGAGGAAGUCCCACCCUGCAGGGGAACCGACUCUGGCCGGCCCUAACCCCUCUCGAGCGAGUCCCGCCCCAUCUCCGGUCUGUCCUGAAGGCAGAGGGAAGACCCUCACCCAACCCCUGCCCGCUCUCUUCUAAGAGCUGCUAGUCCUUCUCCACCCCAGGCGCUCCCUCUGGCUGCCCCUCCCACUCGCUCUGAUCUCUCUCCGUCCGCUACUUGCGGUCGAGCCUUCUUGGGGGAGCCCCGCCACUGAAUACCCCCUUUGCCAUACUCCCACCUCUCUUACCCCAACCCUGGACUUCCAGUUGGCCCUAGCUAUAAGCCCCGCCCCUCUCCGAGGGACAGCCCCCGCUCCAG…	.............((((...(((((.((..(((((.(((((...(((((....((((.(......))))).....))).))..)))))...........)))))...)).((...(((((.((((..(((((..(((((.(((...............)))))))).(((((......))))).(((((((.........(((.(((((((((((.((((((...........)).............((.((((.....)))).)))))).....))))))))..(((((((......((((....(((....(((.(((((((((((((..((((...((((....((((....))))......((((((((((((..((.....))((((((.(((…	-267.1	0.654434	654	-0.40841
PTMA	AGACUGACUGGCUCUUUCUUAAUAUUUCGGCCCUCGUCCGCGCCCGUCGUGCCCCUGCAGGGAUUGGCGCGAGUCACCUUGGCGUCUCCUUAACCCUUGUGUCCCUGGCGUCAUCUCUGACUCUCCCAGGGGCGACUUCUUGGCAGAGCGGAGCUCGGGGCCCGGAUCUCCACAGGGGCUCUCAGUGACCCCUUCUGGACUCAGUCCGGGAAUGAGUUUGUGGGGUGAGAACACCGUCCCCAGUGCGGGGCCUGGCUGUUCGAUUUUCUCCGAAGCACCAAAAGGUGACUUCCCGCGAGGGCGAUGAGUAGUAGCCCGAGAGGCGCAUCCCCGACAGUCUCGGACCUACGCAGCCCGGUGGACUUUGGGGCGACCUCCCGUGGGACUUGGCCCGCCGA	.........((((((..((((.....(((.((((((((((((((.(..((((((((((((((((.(((((.((..(((..((.((.......))))..).))..)).)))))))))))).......))))))).))..)..)))...))))((((((...(((((((.((((.(((((.((.....)))))))..))))....)))))))..))))))...((((...((((((((.((((.....))))..))).)))))......))))((((((((....)))).))))..)))))))))))))).)).)))).(.(((((((...(((((.((((((((...........)))..))))))))))))).)))).)(((((......)))))...	-161.5	0.630653	398	-0.405779
RELL1	ACUCGAUCAGCCCGCCGGCUCCGGAGCGGCUCUGCCUUCCCGAGCGCGGGACGCGGCGCCCUGGGGGAGGAGGGCGAAGCGACGCGGCG	..(((....((((.((..((((((...(((.((((..(((((....))))).)))).)))))))))..)).))))....))).......	-43.1	0.786517	89	-0.48427
RFTN1	AUGGACCGGGUCUCUGGCGGGUAGUGGGAACCGCGCGUGGCGCCUCCCUGCAGGUUGCUCUUUGCCGGGGCUCCGGAGCUGCCAGAGCAGCACCCCCUGGCCCGCGUCGGAUGGGGACCUGGGCUGAUCCUUGGGACGCCUGGAUCUUGGGCCAACUUUUUUUUGCGGGGAACGGGUGUAGGGGAGUCAUUCCUGGAGCGAUGUAGGGAGAGGCACUUCGGAGCAGCCUGUUGGGGGUCGUAGGCUCUGCAGGCUCAGAAGCGCCUAGGAAGGACGCAGAGGUGGGGGAGCUUGGAGGCUACAGCUGCUGAA	...((((.(((.(((.((.....)).))))))((((...))))..(((.((((((((((((...((((....)))).(((((....)))))..((((((((((((.(((.(.(((((....(((((((((..((....)).)))))...))))....))))).).))).)..))))).)))))).(((.((((((.(....).))))))..))).....)))))))))))).)))))))((((.(((..(((((((.....(((((..(.......)..)))))...)))))))))).))))..........	-134.4	0.647436	312	-0.430769
RGCC	GCGGACCGUGCUGGGAGCGGCGCGGCUGGAGCGCAGCGCCGAAGGGACUGGCAGGGCUGAAGUGUGCGGGACAGCAAGCCCCCGAAUAGCCCCGGCUGCCACCUCGCAGGACCCAAGGCCACGCGCGCCGGGCCCAGCUGAGCCGCCUC	((((..((.((((((..(((((((((((.....))))((((..(((.(((...(((((....(((.....)))...))))).....))))))))))(((......)))((.((...))))...)))))))..))))))))..))))...	-71.7	0.751678	149	-0.481208
RNF169	AACGGGAAACAAG	.............	0	0.461538	13	0
S100A4	AGUAUCCGCUCUCCCCUGUCCCCUGCUAUGGGCAGGGCCUGGCUGGGGUAUAAAUAGGUCAGACCUCUGGGCCGUCCCCAUUCUUCCCCUCUCUACAACCCUCUCUCCUCAGCGCUUCUUCUUUCUUGGUUUGAUCCUGACUGCUGUC	.(((((((((...((((((((........))))))))...)))..))))))....((((((((((..((((.....))))....................(.((......)).).............))))))).)))(((....)))	-36	0.567568	148	-0.243243
SLC25A37	ACACCAAUGGCGCGGCGGCCGCCGGCCUCUUGGUUCCCGGCGAUUGGUGUCUCUGGCCGCUGCGCUCCACCCCAGCCCGCCAUGGCGUCAGGCGCCGCGGCCCCGGGGAGGUGGCUCCCACUUUAAGAAGUGAAGUUUUGCGCCCCUCCCCCUCCCUGCCCACCUCCUGCAGCCUCCUGCGCCCCGCCGAGCUGGCGG	........(((((((.(((((((((((....))...))))))...((((.....((((((.(((((..((.(((........))).))..))))).))))))..(((((((.(((.(..((((((.....))))))...).)))))))))).........)))).......))).)).)))))(((((.....)))))	-92.1	0.727273	198	-0.465151
SLC4A1	GGGAUUUGAACCAGGCCUUCUGAUUUCAAGGUCCGAGCUCUGUCCUCUGUCAGUCAUGCGUCCACUUUCCCUUCCCCUGUGACUCCUCCCUUCCCCACUCUGCUCCCAGCCCCUACCUUGAGACCCUCUUCUCUGGGCCCAGAGAGAGGCGUCCUGGUGAGGACAAGGUACAGGCAAGGAUGAUCCAGGGAUUGGGCCUGGGACUCAGGCCUCCUAAGUGUUUGGUUCCUCCCUCCAAACACUCAUUAGUUCACUCAUUCAUUCAUUCCACAAACAUUUACUGAGGGCCCCGGAAUCAGUGGACUCCGAGGGGACUGAGACAAGCCCUGCCCUGGGGUGGGGGUGGGGGGCAAGGUACAGUUGAUUCUACAUUUGGAUAGGGAGUGGGGGAGGGUGGGA…	(((((..((.((.((((((........)))))).).).)).)))))((.(((.((((((((((((((((((..((((((....((((((((((((((((((((((((.(((((((((.......(((((.(((((....))))))))))((((((.((..(.........)..)).))))))..((((((...((((.((...(((((..(((((.(((((((((.........)))))))))....((((((((.((((......(((.((.........)).))).....)))).))))))))...))))).))))).)).))))..))))))))))))))).))))))......(((.((......)).))).....)))))))))))))).))))…	-239.4	0.514563	618	-0.387379
SLC7A8	CUCCCGAAACCAGAGGGAUGGGGCCGGCUGUGCAGUAGAACGGGGAUCGAAAAGAGGAAAACAAGGGCACGAAGACCAGCGAGAAAGAAGAGGACACCUGGGAAAGGCGGAAGCAGAAGACGGGGAAGGGAAAAGAAACCCAAAGCAGGUGGAAACCAGAUCUAGAGCAACACCGUCAGGUUCACAGUUUGUUUUUCUAGAAGAGAAGAAAGUACCUGAGGAUUGCUCUUUUUUCCUACCGUUAAUGAAAACUACUUUUGUCUUCAUCAUAAAAGAAAAAACUAAGGGGAGGUAAAGGCAGUCUCCUGUUUUAUUAGGGGGAGAGGUGAAGGGAAAUCCAGGCUCACUUUCUGAAUAAGCCACUGCCUGGUGCACAGAGCAGAACCAUCCUGGUUUCUG…	.((((.........))))(((((..((((.((...(((((((....((((((..(((((.(((((((((........(((.(((.((((((((((((.(((..((((((((((.((..((((((((((((........)))......(((....)))......(((((((..((.((((((....(.(((.(((((......))))).))).))))))))).)))))))...))))..)))))........)).))))))))))..))).(((((((((((..((((((((((.(((((((....)))))))....(((((((((.((((((((......((((.............)))).(((((((.....))).))))(((((...)))))....…	-200.2	0.43879	727	-0.275378
SMAP	CAAGAGGUGCAGAGCAAGCGCAUGCGUCGUGACGGCCCGGCUUAGGCGACUCUGGGCGGGUCUGGGCCGCUCCAGUGUUUUGGGGCACAGAAGCUGUGGGAGGAGCUGGAGGCUUCACCGUGGUAACCACAGCGCCGCUGCUGCCCCGCCUUGCAGGCCUCAGGACUGUCAUCGCCUCUGGGUGUGAGGGUACUUUGGCCACCGUCCCCGGAAAUAACCGCGCCUGCCUCUCAAGAUACCCCAUCCUCUCCACGCCGCUGCCGCUGCCGCC	...((((.((((.((..(((.(((((((.(((.((((..((..(((((((.((((((((.......)))).)))).)))..(((((((((..(((((((..((((((...))))))..........)))))))....))).)))))))))).)).))))))).))).).)))))).((((((.(((..(((......)))..)).))))))).........)))))).)))).....................((.((.......)).)).	-108.3	0.660517	271	-0.399631
SNCA	AGAGAGGGGGCGAGCGACCGAGCGCCGCGACGCGGAAGUGAGGUGCGUGCGGGCUGCAGCGCAGACCCCGGCCCGGCCCCUCCGAGAGCGUCCUGGGCGCUCCCUCACGCCUUGCCUUCAAGCCUUCUGCCUUUCCACCCUCGUGAGCGGAGAACUGGGAGUGGCCAUUCGACGACAGGUUAGCGGGUUUGCCUCCCACUCCCCCAGCCUCGCGUCGCCGGCUCACAGCGGCCUCCUCUGGGGACAGUCCCCCCCGGGUGCCGCCUCCGCCCUUCCUGUGCGCUCCUUUUCCUUCUUCUUUCCUAUUAAAUAUUAUUUGGGAAUUGUUUAAAUUUUUUUUUUAAAAAAAGAGAGAGGCGGGGAGGAGUCGGAGUUGUGGAGAAGCAGAGGGACUCAGUG…	...((((((.((.(.(.(((.(((((((..(((....)))..))).))))(((((((...)))).)))))))))).))))))...(((((((...)))))))(((.(((((..((((...((((((((((.(((((((....((((((((.(((.(((......))))))((((..(((((.(.(((..((.....))..)))).)))))..)))).)).)))))).(((((.(((...(((((...)))))...))).)))))(((((((((((((((.(.((((((((.........((((((............))))))...((((((.......))))))))))).))).)))))))))).).)))))..))))))).)))))))).)).)).)…	-170.4	0.604265	422	-0.403792
SQOR	AGUACUGGAGGAUCAGCCUCUUUGCUCUGAUCUUCCUCCUGAGCCUUCCCUUUCUUGUGAUAAGGAUCCCUUUCACUGUUCCAUUCUCUAUUUCCACCCAUUCCUGUUGCCAGCCCUUCCUGCCCACGUGUCUGCAAAUCUUCCCAGAGCCCUGAUUUGGAUUUAUUUUCCUUCUCCCGGAUGUUCUUGAAUUGGGGUGUGUUCCUCUUAGUGCUAGCUCCUCCUAUCACUUCUUCUUCCCAUCCUUUAAUGAUACUUCUUUCAGUUUCCCAUAUCCCCAAGUGCACUUUCAUUCCUCGCAAACUUCACAUGGGUAGGAAUCAAGUCUGAUUUUUUUCAACAGUGUAUGCCUAGACAGCGGGCACAGGGCUUGCUGGACACAGAAGGCAAGGACUCAGA…	......((((((((((..(((((..((((.......(((((((((((.(((((...((((.((((...))))))))(((((((.........................((.(((((((((((((((.(((..(((((((((...(((....)))....))))))....(((.......)))(((.((((....((((((((........((((.(((......))).))))....................((.(((......))).)).)))))))))))).)))............))).....))).))))))))).....((.(((......))))).((((.(((.......))).)))))))))).)))))).)))))))).)))).))))).…	-111.2	0.467991	453	-0.245475
TAGLN2	UGGAGGCUGAGGUACUCACGGGUGGAGACCACUGCAGCCGCCUUUGUAGAUUCAGACUCCCCGAACCUUUAACCCUUGCUCUGGUCUACUGUCCCUCUGUCUCAAGCAGUCCUCCCUCCUUCUGCGCUGCGGCGCCUUUAAACCUUCUUGGCCCUUGCCCCGCCCCGGGUCCGCCCCGUCUGAGGCGGGACCCUCCUGAAAAUCCCCGGCUGGGCAGGGCGCACCACUUGCAGCUGCAGCCCUUGCCUUGAGUCAGUGCGCCGCUCUCCAGCCCGCUUGAACGCUCCCCGCAGCCACCGCCACCCAUUGGA	.((.(((((.((...(((((((((((((.....((.((.((....((((((.(((((....................).)))))))))).......(((.(((((((((............))))(((((((((((.............)))((((((((.(((..(((((((((.(....).))).))))))..............))).)))))))).(((.....))).)))))))).......))))).))).)))).)))))))).))))..))).......)).))))).)).(((.....))).	-105.4	0.643087	311	-0.338907
TANC2	UUUUGCAGUAGAAGAGUAUAACC	.......................	0	0.347826	23	0
TSC22D1	CCGGGGGUGGCGAGGGGAAGGCGACAUUUGCUUGGCGCUGCCUCCGUGCAGAGCGGCCGGGAGGGCUUUGCAGCGGCCGCCGACGCGGCGGGAGGAGGGGGCUGAGGCGGCUUCGGAGUUGGCCGGAGAAGGUGGGCAUUUCUCGCUUUUCCUCCCCUUCCUGCGCUCUCCCCCUCCCUCCUGCCCCGCACCCCACGUGAAGCAGAAUAUAAAGGGGGGUGUGAGGCUAGAGGGGAAAGUGAAUGGCGAAGGACUGAAGGGAUCCCCCCUUCGGGUCCCCGGCCGCCCUGUUCACCCUCGUUCAUCCUCCUUUCCGAAGCUCGCUCUCGAAGGCAGGAGCGACCGGCGCCUUUGGCUGAGGAGGAGGAGAAGGAGGAAUCGCGCCAGGCGGAGCGUCAG…	(((((((((.((.(((((.((((......(((((((((..((((((.((((.(((((((((....((((((....(((((....)))))(((.((((((.((.((((.((((........))))((((((((((((.....))))))))..))))))))...)).)))))))))((((((..(((.((((((((.(.(..............).))))))))).)))..))))))..........))))))((((((((((.....)))))).))))))))))))).)))).)....((.(((.((((((((.((((((((((((((........))))))).....).))))))..))))))))))))).)))))....)))))))))((((((((.(…	-237.4	0.649694	491	-0.483503
TYMS	CGGGACGGCCGCGGGAAAAGGCGCGCGGAAGGGGUCCUGCCACCGCGCCACUUGGCCUGCCUCCGUCCCGCCGCGCCACUUGGCCUGCCUCCGUCCCGCCGCGCCACUUCGCCUGCCUCCGUCCCCCGCCCGCCGCGCC	.(((((((..(((((..(((((((((((..(((((...((((..((((.....(((..((....))...)))))))....))))..))).))...))).))))))..))..)))))..))))))).(((.....)))..	-61.5	0.798561	139	-0.442446
UBE2C	GGUGAGAUUCGAGAGAUGGGGGACAGGCCAGGAGCUCAGACCGCUCUUUGAGACUCUCCCGAAGGAGAAUGGGAGGGUAGGGGCGCUGCCAGACUCCUUCCCUGGUGGGCCUAGAUGAAGACGCUCAAGGACCCUCGUGACUUGGCCGAGACAGGGGAAGGGAGAAGUUGAGUCGGGCAAGGAAGAGAUGCUAAAGCCUGGGGAAUUAAGAACAUGCCAGAAUCAUCCCGAGGGAGUCUGGAAUUAGGGAGGGUGAGGACUCGCUAGGAUCGUCCUGUGGAUCUGGCUACAGCAGGAGCUG	(((.(((((((((.(((((((((.((.((((((((.......)))).))).).)).))))(((((((..(((.((.((....)).)).)))..)))))))((((((((((((...(((......)))...((((((....((((.((((..(((.............)))..)))).))))....((((.......(((.((((.....................)))).)))..)))).........)))))).))).))))))))).))))))).))))))).))).((((....))))	-106	0.578073	301	-0.35216
VIM	AAGUAGCUGGGCCUCGGGAGGGGGCUGGAGGGAGAGGGGAACGCCCCCCCGGCCCCCGCGAGAGCUGCCACGCCCUUGGGGAUGUGGCCGGGGGGAGGCCUGCCAGGGAGACAGCGGAGAGCGGGGCUGUGGCUGUGGUGGCGCAGCCCCGCCCAGAACCCAGACCUUGCAGUUCGCAUUUCCUCCUCUGUCCCCACACAUUGCCCAAGGACGCUCCGUUUCAAGUUACAGAUUUCUUAAAACUACCACUUUGUGUGCAGUUGAAGGCCCUUGGGCACAAUGAGAGCCAGUCCUCCAAACUUUCAGAAAGUUUCCUGCCCCUUCUGGCAGGCUGCCAAUCACCGGGCGGGAGAAGGAAGGAGGGGAAGGCGGUGGAGGGAGCGAGACAAAGGGAUGGUC…	......((((.((((....)))).))))....(((((((((((.(((((((((((((.((((.((......)).)))))))....))))))))))(((.(((((((((...((((((.(((((((((((((.(......).))))))))))).......(((..((((....(((((..(((((((.((((((((......(((((((((..(((....(((((.(((((.(...................).)))).).)))))))))))))))))...((.(((......)))))..(((((......((((((((((....(((((...)))))......))))))))))..))))).))))...)))).))))))))))))...))))..)))..…	-302.4	0.647059	629	-0.480763
ZNF14	AUUCCUGGCCCAUGGGAAGAUUGCGUUUCACCUGCUCCUGAAGGCCGAAGGUGGCUCUAGCGCAUCCUUUGUCGCGCCGUGACCUGCAGGUACUGACAGAUCCGUAGGGAGGACACCGUGACUUCCCGGACGCUGGGAA	.((((((((...(((((((.(((((.(((.(((((..(((.(((((..((((.((....(((((.....)).)))...)).))))...))).))..)))....)))))..)))...))))))))))))...))))))))	-53.3	0.597122	139	-0.383453
Average			MFE	GC	length	MFE/length
Std Dev			-160.207	0.601989	420.433	-0.366025
			135.402	0.126314	356.247	0.117754
5' UTR of genes upregulated in eIF4E HUDEP (log2(eIF4E/WT >0.3)), p<0.05
name	seq	dot	mfe	gc	length	MFE/Length
TMEM161A	GAGUUUCCGCAGAGUGCCCGGAGCCCUAGGCCGGUGGGUGAGUGCACCGCGUUCUCGCACGCGUC	........(((....(((((..(((...)))...)))))...)))..(((((......)))))..	-19.2	0.692308	65	-0.295385
ASNS	AGUCCUGCUCCGCCCCGGACACCCCGCGGCCCCGCCCCUGUGCGCGCUGGUUGGUCCUCGCAGGCAUGAUGAAACUUCCCGCACGCGUUACAGGAGCCAGGUCGGUAUAAGCGCCAGCGGCCUCGCCGCCCGUCAAGCUGUCCACAUCCCUGGCCUCAGCCCGCCACAUCACCCUGACCUGCUUACGCCCAGCCUGUGGACAUUUUCGCGGUCCGGGUCCCUGCGGCGGACGGGUCGGAUCGUGCUCGUGGCCAGGGCGCAGUCAGGUGUCGCGUGGUCCUGAUCUAGGAAGAGACUGCGGCCUUAUCACCGUCUCGGUGUCUGCUUUCACCUUCAACUGCCCCCCUCCUCACCUGGACCGCUCACCCUCCUCCUCCCCUCUCACCCCGCCAUCCCCAC…	.....(((((...(((((((.....(((((...(((.(((.((((((((.(((((((((((..((..((.......))..))..)))....)))).))))..))))....))))))).)))...))))).(((.(((.((((((((..(..(((...(((..(.((........)).)..)))...)))..)..)))))))).))).))))))))))...((((((.((((((((.((((.(((...(((((..(((.(.((..(((.((.(.(((((((......((((.(((((.(.((.....)).).)))))((((........))))..............)))).....))))))).))))))...........))).))).)))))...)))…	-168.7	0.614367	529	-0.318904
FAM118A	AAAAGACUUCAGUGGCAGACAAAGGAGGAGUAAUAAGAUCGCUAGGGGGCCCGUGCCCAGCCCACCCACGCACAAUCUCAGUCCUCGCAAUACCCACAAGGUAGGUGCUAGGAUCACACCCUUUACGGACGCGGCACCUGCGACAGGGAUGCGCGAGGAGUCAGGGGGCCUCGCCGGAUCGAACCUAAGCUGGGGAAGAGUAUUUCUUGUAUUUUUAGGAGAAAUUCUCAGCCUCGGGGAAGAGUAUUUCUUGAUGAGGGAAGAGCGCGGGGAAGACACUCACGCACGCACAAACAUGUGGGCGGCCAUGGUGUGCCCAGCGCCGUGCUGGCUUCUGGGAACCCCCAGUGGACAAGACGGACAAGGUACCGGCUCUCAGGGGAAGUGGGAGCCAGUCAC…	....((.(((.(((((.(.(....((((.((........((((.(((.(((((((.((.((((((.......(..(((.(.(((((((.((.(((.....((((((((((((.......)))..........)))))))))....)))))..))))))).).)))..)((((((.(((....((((...((((((..(((.(((((((.((....)).))))))).)))..))))))...)).))...))).).))))).....(((.(((.......))).)))............)))))))).))))).)).)))))))((((..((.((.(((((....))))).)).))..))))....(((.(((((((...(((((((.(((((((((((((…	-353.5	0.611511	834	-0.423861
CTSC	GGUUUCCGGGCCGGCGUAGCUAUUUCAAGGCGCGCGCCUCGUGGUGGACUCACCGCUAGCCCGCAGCGCUCGGCUUCCUGGUAAUUCUUCACCUCUUUUCUCAGCUCCCUGCAGC	.......((((.(((((.(((.......)))..)))))..((((((....))))))..))))((((.(((.((......(((........)))......)).)))...))))...	-36.5	0.626087	115	-0.317391
LZTR1	GGCCGCGGGUCUUCGGGCUGCGUGGGCCUGGGAGGCGCCGGGAAGAGCAGUCGCGACGGGGCUAGGGACGACACACUGCAUUCACUGGAAGGGACAACGCAGCGCCAGUACAUAGCCUGAAACGCUCCCCAGAAGGUCCCACGCUCGCCGCGCGGUCGACAACCGCAUCCUGCGCUCGCCCGCGGUGUCUCGGCAAGCGGUAGGCUUGUCGGGAAGAGCUGGAGGGCGCAAGUGCGGCGCUGGCCGGACGUGCCGCACCGUCAGCGCAGGGCUCGCCGGGAAAUGUGGUUUCUCCAGCCGGCCCGGGGCGGUGGCCGCAAGUUGGGCUUACAGCGCGGCCGAUCCGGCGUGGACCCGGG	..((.(((((((.(((((.(((((((((((((.(((((((....((....))....)))(((((...((....(.((((..((.((....))))....)))).)...))...))))).....)))).)))...))).)))))))..)))..(((((.....))))).((((((((((((((.((((.(((((((((((.....)))))))))))...))))..)))))...(((((((((.(......))))))))))....)))))))))..(.(((((.....(((.....))).....))))).)((((((((((..((((......)))))))))))..))).)).)))))))))	-174.2	0.707521	359	-0.485237
ANKRD16	GGGGCUGGAGGCUGGGGCGGCCCUGAGGACGCGUGCGGGGCAGGUCACGCUUGGGCCUGGCUGCCUCAGGAGCCACCCUGCACGGCGCCGGGCGAGGCUGUGCGCGCCCUCCCGGACCCUCCACUUUGGGGCUUUGCGGUGUAGCGGCGCGCCCCACUCCCUUACGUGUUCAGUCCCGAAUCACGUACGGGCCGCUGCAGCUCCAGGACGGCGGACGCCAGCGCUCUCGGAUCCCCAGGCCCCUCCGUGCUCAUCCCGGACCGCUCCGUCCCUGAGGAAAAACCGCCCCGUGCCCGGAACCGCGGCUUCUCCCACGCGGGGCAGGCCGGGGCUGUGAGGGGGCAGCCCGCCUGCGGACUAGGCCGGGGGUUUGAGGAGGCGGCUCUGCCGGGGACAAAG…	.(((((((.((..((((((((..((.((((((((((((((.(((((.......)))))((((.(....).)))).))))))))(((((((((((.(((((((((.((((....(((...)))....((((((...(((.((...)).)))))))))......(((((((((......))).)))))).))))))).))))))......(((((((.(((.((..((((((((((((.((((..(((((.((((...((((....))))....)))).....((.((((((.(((..(..(((((..........)))))..).))))))))).)).((((((...))).))))))))...))))))))))))))))..))))))))))))((((..(((…	-301.1	0.753623	552	-0.545471
NAT14	GCUCCCGUUCUUCCCCAGGUCCCCUUUCCCCGUUGCUCCUUCUCUAGGGAUAGGAGAGGUCGCUUCCCGGCCCUCCGCAGGGUCACAGCUCGGUUCCUCCCAGCCCGCCCUCCGGGGAGCUUAGCAACGGUUGCUACGGCCCGGAGCGGGCGCCGCCCCGCCCCACCGCGCGCGGUCUGACGUCACUUCCGCCCGCGACCCCCUUCCAGACCCGCUCCCGAAACCUUGUCGAAGGACCAAAGGCGACCGGUGCAGGUGCACGACGCCAGCUCCCUUCUGGGGGGCCGGGGCCUGGGGGUUGCC	......((...((((((((((((.....(((..((((((((....)))))..((((.(((((.....))))))))))))))).....(((.((.....)).)))..(((((((((((((((..(((.((((((((.(((...((.(((((......))))).)).))).(((.((((((..(((.(........).))).......)))))))))........((((....))))......)))))))).))).((((.....))))))))))))...))))))).))))))))))))..)).	-130.8	0.709571	303	-0.431683
FOXRED2	GGAGCGGCUGGGAGGUUCGCGCGUUUCUCAGGGUUCGGUCGGAGGCGGGGAGGCCGGAGCUGCGGGCGUAGGGACCUGGCGGCUCCUGAAGCGCACGCGGGCGGGCGGCAGG	(((((.((((((...(((((.(((..(((.((.(((..(((....))).))).)).)))..))).))).))...)))))).)))))......((.(((......)))))...	-50.4	0.758929	112	-0.45
PDIA2	ACGCGCCCUGGCAGCACC	..((((....)).))...	-2.3	0.777778	18	-0.127778
SFXN3	GGCACCUCCCUUAGGCGCCAGGGACAGCCGAGCGUUACCUGGUCCCGGGCAGCGGAGUUCUUUACCCACCCCAGUUCUGGUUCUGACGCCCUAGCUCAUUCCGCAAAUUUAGGGCUUGGGUCUGGCUUGUUCCCCUCCGGCUCGAACCACCUCUUCUCUGAGCCGAGCCAGCUACCGGGGCUCCUGGAAUUGCCACCCCUCCCUGGGCACCCUUGAGGCCUCCGUGGAGGGACGUCACGGGGCAGAGCGGGACGUGAGCCUGAGUUUGCUGCAGGCGUGCUCUGUGUGGUGGCUGGGUUCUGCCAAUCCCCGUGCCCACCGGGUGGGCGCGGCCGGGAAGCUCCUGCCCCUCCCUGCUGGUCGGCGUCACGCGUGACGUCCCGCGUGAUGGCUGGGAGG…	(((.(((.....))).))).((((((((((..((((.((((....)))).)))).........(((((...(((........)))..((((((((.......)).....)))))).))))).)))).)))))).(((.((((((((((.(((((((((((.(((((.(((((....(((((((((((.........((((((.((((..((.....))..)))).))))))..(((((.(.((((((((.(.(.(((((........))).)).)).)))))))).).)))))(((......)))....((((((((((...)))))))))))))))).......))))).....))))))))))((((((((........)))))))).((((((...…	-209.8	0.671053	456	-0.460088
TMED1	AUACAGAAGCCACUGCCAAUGAGCUCCGCCGAGUAGCACCGGGGCAGGGCUAGCGCUUAAAGGAGCCGCGACCCCUUUGCAGACCAGAGGGUGACCCGG	.......((((.(((((..((.((((....))))..))....))))))))).((((((....))).)))...(((((((.....)))))))........	-33	0.636364	99	-0.333333
ZNF195	GCUAGCCGUAGGUCGUGUGACCCGCAGGCACCGGGAGAUCCAGAAGUGAAACGCCAGGCUCUCUGGAGGCCAGGAG	....(((((.((((....)))).)).))).((.((...(((((((((..........))).))))))..)).))..	-25.5	0.644737	76	-0.335526
RAB29	GGAGGAAGGGGAGAGAGAGGCGCGCGGGAGGGCGUCUAGGGAAUCGAGGUGCCGGCUGCUCCUUCCUCACAAUUUGCCCAGACAGGCGGUGGGUGGGAAUGCCUCACUUCAGUUUGAAGAGGGUCCGGAUCCAAAGGGGUUAAAACGAGCGACCCCCGAUCCCCGACCACACUUCCCGCCUCCCUAAAACGCACACCCCGCUAGCC	..................(((..(((((..(((((.((((((...((((((..(((...((((.((.(((....((((......))))))))).))))..))).)))))).((..((((.(((((.(((((....((((((.........)))))).)))))..)))).).))))..)).))))))..)))).)..)))))..)))	-79.4	0.626214	206	-0.385437
APOB	AUUCCCACCGGGACCUGCGGGGCUGAGUGCCCUUCUCGGUUGCUGCCGCUGAGGAGCCCGCCCAGCCAGCCAGGGCCGCGAGGCCGAGGCCAGGCCGCAGCCCAGGAGCCGCCCCACCGCAGCUGGCG	.......((((...((((((((..(.(((..(((((.((((((.(((((((.((......))))))..(((..((((....))))..)))..))).)))))).))))).)))))).))))))))))..	-59.9	0.765625	128	-0.467969
CYB561D2	GGAAGUCCUGGGUGGGUAGACGUCGCACCCGGAAGUAAAGCGGCUCCGUGACGGAGCGGCGGUGCGCGCGGCAGGGCCCGGAGUAUCCCGCUUUCUUUGGAGGAAACCACCGCAUCAGAUCUGCGCUGCGGCAGAGGCAGCCUUUUCUCCAGUGAGGAGUGAACAGUGGGCACCUGAGAUCCUGGCCCACGCUACUAUGCUUUCAGGCUACAACCACUAGCACGGCUGACG	(..(((((((((((.(.......).))))))).......((.((((((...)))))).)).((((..(.(((((((((((..((....(((((((.((((((((((.....(((.......)))(((((.......))))).)))))))))).)).))))).))..))))).))))......(((((...((......)).....)))))...)).)..))))))))..).	-85.7	0.623377	231	-0.370996
F12	CUAUUGAUCUGGACUCCUGGAUAGGCAGCUGGACCAACGGACGGAUGCC	......((((((....)))))).((((.(((..(....)..))).))))	-13.3	0.571429	49	-0.271429
NPC2	GAACUUCGUUAUCCGCG	.................	0	0.529412	17	0
SPR	GGUCCCGCCCCCCGCGGCCGCACCGCCUCCUGCCUGGUCUCGGGUGCCAGCGCCGCCGGCGGAGAACAGGAGC	(.(((((((....((((((((((((((........)))....)))))..).))))).))))).)).)......	-29.5	0.808219	73	-0.40411
ZNF331	GGGGCACAGUCCAAUGAGGAGCGAGCCGGGUGGCCGGCUGAGGGGCGUGCUUCAUGCUCGCGGGAUUUUUAAAAAUGGUUUCUCCUGGAUCUUAUCCCAACUGCGCCUGAGACCUUGUUUCACCUCCUGAUGUGCUGGGUGUGGUUAGGCCUCGAGCCGGGAGCUAUUUGCCUCCCAGGAGGAAGCCAGGGCAGGGUUCCGCGGGGAAUGGCGGUGAGGGAGCCACUCGGGACGCGGAGGCCCUAAAAUGAAGAAGCUUCGGCCUGAGGCUUCGGGAGCGGCGAGCAGGGAAGUGGGAGUGUGUGUGAGUGUGUGUGUGUGUGUGUGUGUGUGUGUGUGAAUAAGCCAGAGGCUGCCUGGUGGGGCCCCGCCGUGGCCCAGUGACUGAGAUAAUUGUCU…	((((.....((((.((((((((((((((((.(((.((((((((((.((((((....(((((((((((((......(((((((((((((((...)))).(((((((((((((((...)))))...............)))))))))).(((.....)))((((((.....).))))))))).)))))))....)))))))))))))((.((((.........)))).))(((((((((((((((.........((((((((.....))))))))(.(.(((((.....(((((..(((..(((.(((..............((.(.((.((.(((......))).)))).).))..((((((((....)))))).))((((..(((.(((((....))))…	-502.6	0.55964	1333	-0.377044
ARHGEF6	AUUAAAGUUGGCCUUAUCAUAAAUUUCCCAAUAGUAUGCCUAUUUCAAGUGGUUCUGAAAAUGUUUGAGAAUGAUGAAGAUCUCUUGUUAUAGACAGUUUUUUUUUCAGAGCAGUAUUUUAAGUGCAAAGUGUUUUUUUGUUGUUGUUGUUGUUGGGAAAAUAAGAAUCUUCCAUAUUGUAGUGUAGACAGAGGACAAGUGCUCUUUUGUUCUCAAACAUUCUAUUUUUUCAAGUGUAUUUUACCCACUUAUGUGACUGAGUCUGAGCCUUUGCUAAGGGUACUGCAGCUGGAUUAUGUAGUGGAACCAGGUCCAGAAAAAGAAUUGCUAAAGAAUGCAAGUAAACAGGAUGUCAGAUGUUAUCCUUAGCCUAUUUCCCUAAACAUAGCUUUUUGGCUG…	......(((((................)))))....(((..((((.(((((((((((((((((((((..(((((.((.....))))))).))))))......))))))))))..))))).)))))))..(((....((((((((((((..(((((((......((.((((((((...((..((((..((.(((((((((......)))))))))..(((((...........)))))........(((....)))((((.((.(((((....(((((((((((((((((((((((((((((.((((..((((............((((........))))......((((((........))))))..))))..))))))..))))))...))))))))…	-307.2	0.41874	1206	-0.254726
PDGFRL	ACUUCUGCCUUGUUAUCAGAGGAGCGAGGAUGUGGCCUGUGUGCCGCCUAAUCAUGCCUAGAACUGUCUGCACCUGCUGAUCUUUUGCUUCUGCGAACUGGCUGCACCUGCUGUUCUCCUGCUCAUACCCUAGCCCGUGCUUACCCUAAUUCCCUGUUCUCCUGCCUCACCACCAGAGGCCCGGGUUGUCUGCACAGUCUCAUUUUCCACGUUAUUCCUGUAAUGAACCCGUCCUCCCACCCCCACCAGCAGUUACAGGGCUGGGUGCGGAGACCAACUCUGGCCAGACACAGAGGAGCAGCAAGAACCCGGGGCAACGGUCCUAAACCGAAUCCUCCCGCUUCGGCGUCCCAGGAGCCCGCCCCUCGCCCGCCGCCUCCCCUGCGUCCCCGCCCCGCG…	......((((((..(((...(((((((((((((((((((((((..((........(((.(((..((((((((((((((.....(((((....)))))..))).((((..((((.................))))..))))...........((((((....((((..........((((..((((((......((((....................))))....)))))).))))............))))..))))))..)))))))))...))..))))))..(((.(((.(((((.((..((....(((((...((((((...(((((.(.....).)))))......)))).)).)))))))....)).).)))).))).)))...))..))))…	-138.2	0.623583	441	-0.313379
ATP7B	UUCCCGGACCCCUGUUUGCUUUAGAGCCGAGCCGCGCCGAUGCCCUCACACUCUGCGCCUCCUCUCCCGGGACUUUAACACCCCGCUCUCCUCCACCGACCAGGUGACCUUUUGCUCUGAGCCAGAUCAGAGAAGAAUUCGGUGUCCGUGCGGGACG	.((((((................(((..(((..((((.((((......)).)).)))))))..))))))))).........(((((.(.....((((.....))))(((((((.((((((......)))))).))))...)))....).)))))...	-46	0.617834	157	-0.292994
SIAE	AAAAAAAAAAAAAAACUACGGCGGCCGAGAAGGGGCGAGUACAGCCCAGUCCUGAGGUCGCGGGAGGCUGCGAGGACUGCAAAAGGGUGGAGUCGGCCUCGCCCCCGCCCAGGCCCCGCCCCUGCCGGGAACCCACUUUCCCAGUCCUAGGCGGCGGUCAGAUCCUUGCAAGC	...............((.(.((((((..((..((((.......))))..))....)))))).).))((((((((((((......((((((.(..(((...)))))))))).(((((((((...((.(((((......))))).))....))))).)))))).))))))).)))	-72.2	0.641618	173	-0.417341
RNF130	GGACUUUGUGUUCCGCUGACCCUCCUCGGGGCGCUUCCUCCCGUGCCGCCCUUCCCCUCCCCCGCCGCGUCCUUGCGAGGCGCCUCCCAUUCGGUGGGACCGACCCGGGGGGAUGGAGGGGGCACGCUUCUACAACCCUCCUGGGACCCCGAAGAGACGCCCGCGUGCGACCUGAGACGCCGCCCUCGCCGAGGGCCCAUGGGCGCGUCCCCACAGGCGGGCAGUGGACGUGAGGGCGGCGAGCGGCGGGGCCGCGGCGUCCAGGAGGGCCGCGCUCGGGCUCGGCCCCGCGCAGGCCGCGCGCGCGCGCUCCCGCCGCCGCCCGGGCCGCGCCCGCCCCGCCUCUAGGCGCCGGCCCCGGAGCCCGGUCCGCGAGCAGCGGCGGCUGCCGGAGGGACG	((((.....))))......((((((((((((..........((((((.((((((..((((((((((.(((....))).))))..((((((...)))))).......))))))..)))))))))))).........(((....))).)))))).(((.(((.(((((((..((((.((((((((((((((((...(((((((..(((((((((...)).)))).)))..)))).....)))...))))))))..))))))))))))..((((((((..((((...)))).)))).))))))))))).))))))(((((((.((((((((((.(((((((.((((....))))..)))...)).)).))))))).).)).))))))).....))))))...	-223.9	0.796992	399	-0.561153
DOCK2	AGGAAGGAAGUGGGGCCCUGCGGCGCCCAGCCACCCCCUGACGGCUUCCCCACGGGAGGACGCGAGGCCCCGGCCCAGCC	.((..((...(((((((.((((((.....)))....((....))((((((...))))))..))).)))))))..))..))	-33.4	0.775	80	-0.4175
LPCAT2	AGAGCCUGGGGCGUGUCACAGCCGAAGGGGCAGGGCGGCAGCAGCAGGCGUCUAAGUAACUUCAGCGCCUGCGCAGAGGCUCCCCAGCGUCGCCCUAGGCUGGGACUCUAGUAGGUCUUCGGCUCAGUUUUGGCUGCAGCGCCCGCGUAGAUCGCUUCGGCCGGGUUCUACGCCCGGCUCAACU	.(((((..(((((((..((.(((((((.(((.((((((((((.((((((((..(((...)))..))))))))((.((.(((....))).)))).((.((((((((((......)))).)))))).)).....)))))..)))))))......).)))))))...))..))))))))))))....	-87	0.657609	184	-0.472826
PHYH	GCCCGCUGGGCUAAAUGGGGCAGAGGCCGGGAGGGGUGGGGGUUCCCCGCGCCGCAGCC	((((...)))).......(((....)))((..(.((((.(((...))).)))).)..))	-26.6	0.779661	59	-0.450847
GGH	UCCCCUCUCGAGGACCUGGGUUGGCCAGCCCAGCUUUGUACGGGUGACUGAAGUCCACAUCGACGUAACAGUUGAAAGGGAAGGACGCGGAGACCACCCGGUACCCGCCCCAGGCGUUUCCAGAGUCUCCGCUUAGGCGGCCCGUGGGGGUCGGGGUCGCGGUCGCGGUCGCGGACCGGGGACAGAGCAAUGGGGCGGGCGCGCAGCGCCGGCUGCACUCCCAGAGCCUCCCACCGCCGCCCCACGGCCGCCUAGCGCGCGCCGGGACUGCAUUUCCCAUAGGCCCACGCUGCGGAGCACCGCCCACCCGAGUCUCACGCGAGUGCGCUGCCGCGAGGUGUCCCUGCCGCAGCCCCCGCCCGCCCGCAGAGCUUUUGAAAGGCGGCGGGAGGCGGCGAG…	(((((...(((((..(((((((....))))))))))))...))).))......(((...(((((......)))))...))).....((((((((...(.((....((((...))))...)).).)))))))).(((((((((.(((((((.(((((((.(((((.((....))))))).))..........((((((((.(.(((((....))))).).)))...))))))).))).).)))))))))))))))((((.((((((((.......))))...(((((.(((.((((.(((((((...............))).)))).)))).))).)).))).........(((((((((.(((..((((...))))...))))))))).))))))).)…	-191.9	0.719603	403	-0.476179
MFGE8	UGAUUUAUUCCGGUCCCAGAGGAGAAGGCGCCAGAACCCCGCGGGGUCUGAGCAGCCCAGCGUGCCCAUUCCAGCGCCCGCGUCCCCGCAGC	..........((((((....)))...(((((((((.(((....))))))).)).)))..(((.((.(......).)).)))....)))....	-25.9	0.684783	92	-0.281522
DYSF	GGGUGGAAGAUGAGCAGAAGCCCCUGUUCUCGGAACGCCGGCUGACAAGCGGGGUGAGCGCAGCCGGGGCGGGGACCCAGCCUAGCCCACUGGAGCAGCCGGGGGUGGCCCGUUCCCCUUUAAGAGCAACUGCUCUAAGCCAGGAGCCAGAGAUUCGAGCCGGCCUCGCCCAGCCAGCCCUCUCCAGCGAGGGGACCCACAAGCGGCGCCUCGGCCCUCCCGACCUUUCCGAGCCCUCUUUGCGCCCUGGGCGCACGGGGCCCUACACGCGCCAAGC	((((.......((((((......)))))).(((....)))((((....((.(((((((....(((((((((((((.(..(((..((((.((((.....)))))))))))..).)))))....(((((....)))))..))).(((........)))...)))))))))))).))))))((((((....))))))))))......(((((.((((.....)))).......(.(((((...((((((...)))))).))))).).....)))))....	-116.4	0.700361	277	-0.420217
HEXB	GCAGUCAUCUGACUCGGUGACUCACCCGCGGCCGCGCUUCCUCUGAUCCGGGCCGGGCGGGAAGUCGGGUCCCGAGGCUCCGGCUCGGCAGACCGGGCGGAAAGCAGCCGAGCGGCC	(((((((((......))))))).....))(((((((((...((((.((((((((((((.(((..((((...))))...))).)))))))...)))))))))....)))...))))))	-57.1	0.735043	117	-0.488034
STON2	CAGAUUUCUGCCUGGCAGAUUAACCAACGGCAAGAGAGGCUGAUCUGUCUACAUUCUGAGUACUGCCCUUGGCAAGACACCUAGAACAGACCCUGGACCCAAGUCUACCGUACUACCAUACCCCUACUCCAGCCCACCCCAGACAGUAUUCUGGGGUUCACCUGAGGUCAGCAGUGUGAAGAUGACCAGUGCCUUUUUAGC	........(((((((........)))..))))(((((((((.((((((((...(((((.((..((((...))))..))...))))).))))..(((((....))))).........(((((..(((((.(((...((((((((......))))))))....))).))).))..))))).)))).).....))))))))...	-55.4	0.522388	201	-0.275622
HOOK2	GAGGCGGAGCCUGGGCUUGGGGGCGGGGCGGGGCCUGCGCCUAGGGGGGCGGGGCGGGGCGGCGCUCUAGGCCGAGCGGGAGGUCGGGGCUGCGGGCGCUCGCUGGUGGCGGACCCGGAGGCUGCUGCGGCGCCGGGGCUCCGUGGCCUGGAUUGAAUCCGAUCGGGAGCC	...(((((((((.(((...((((((..((...((((.(((((....)))))))))...))..))))))..(((((((((....((((((((((.(((....))).)))))...)))))...))))).))))))).)))))))))(((((.(((((....))))).)).)))	-98.4	0.80117	171	-0.575439
MACROD1	GAGAGACACUCCCGAGCGCCGUAAAUAGAGUCCAAGUGGGCGGAGAGCCGUCCCGCGCCGCCCGCUC	.......((((................))))...(((((((((...((......)).))))))))).	-19.5	0.686567	67	-0.291045
GPR108	GGAGUCGGGGAGGAGGUGGCUCCAGAG	(((((((.........)))))))....	-9.6	0.703704	27	-0.355556
NDUFAF1	AAGCGGCGGCAGGCCGGCGGUUGGUGUGUCCCGGGUGUGGGGAGGCGACAGAGCCCUGGCACUUGAGGGUUGAGGGGGCCUCCCCAGCGCGGCGAACCGUCUAGCCUCCGGAGGCCAGGCCGUGAGUGCGGGAGGUAUACGCCAAGGCGGAAGAAUUUUGCCACUCACUACCUGUGUGACCUCGGGUAAAUUAGCCUUGGAACGUCAGUUUCUUCGUCUCUAUAAUUGAAAUAAUAAUAGUACCUCUCUCAGGAUUGUUGUGAGCCGUCAGUGAAACACUUAGAGCAGUUUCUGGCACAUGGUAGAAUUGGGCUAUUUGCUGAAGCUUCUUGGUGGCCCUUGCUAGCCCAGGAAGAAACUUACAUUUUGAUUUUUUUGUACC	....((((((.((((((.((((((((..(((((.((.(((((((((..(..((((((........))))))..)...))))))))))).))).))..)).)))))).))...))))..)))((((((((((((......(((....)))......))))).)))))))((((((........)))))).....)))((((((.((.((((((((((.(((((..(((((....((((((((.(((.....)))))))))))......)))))........))))))((((((.((((.(((((........))))).)))))))))).((.((((((....)))).)).))))))))))).)).))))))............	-138.9	0.536649	382	-0.363613
ASAH1	GGCUCGGUCCGACUAUUGCCCGCGGUGGGGGAGGGGGAUGGAUCACGCCACGCGCCAAAGGCGAUCGCGACUCUCCUUCUGCAGGUAGCCUGGAAGGCUCUCUCUCUUUCUCUACGCCACCCUUUUCGUGGCACUGAAAAGCCCCGUCCUCUCCUCCCAGUCCCGCCUCCUCCGAGCGUUCCCCCUACUGCCUGGAAUGGUGCGGUCCCAGGUCGCGGGUCACGCGGCGGAGGGGGCGUGGCCUGCCCCCGGCCCAGCCGGCUCUUCUUUGCCUCUGCUGGAGUCCGGGGAGUGGCGUUGGCUGCUAGAGCG	.((((...(((.(........)))).((((((((((.((((....(((....((((...))))...))).....(((((..((((...)))))))))........((((.((...(((((.......)))))...))))))..))))))))))))))(((.(((((((((((((.((((..(((...(.((((((.((......)).)))))).).)))..))))..))))))))))).)).))).((((((((((((.(((........)))...))))).).))))))((((((....)))))).)))).	-143.6	0.676282	312	-0.460256
DBN1	GGCGGCCGGACGCGGCCCGGAGGCGCGGGGUCCCGAUGUGGGGCCCGGGGCCGCGUGGCCCUGCGGGAGCCCAUCCCCCACCCUACCCCCCGGGCCCGGGGGACAGGUGUGCACGGGGCGGCCAAGGGCACCUUCGCCACCUUCGAGCGGGCGAGGUCCGGGCGGGGACGGGGCGGGGACCGAGCUAGCGGAGCCAGCGCAGCCUGCCCGGCUCAGCCCGGCCCGGCCACAGCACAAAGGAAAGCGAGGGCGGGGGAGGAGCGGAGCGGGCUGGGGGCCGGGCGCCCCGCCCACCGGGGGGCCUCUCGGAGUGGGCCGCCCUCCCCCCGAAACCUGGGCUGGAGUGAGGUGGAAGGAUGUUUGCUGCCACAUGGCGACCGCGAAGUGACUCCCUUACCG…	.(((......)))((((((..(((.(.(((((((.....))))))).).))).)).))))((.(((((((((..((((((((((..((((((....))))))..))).)))...)))).(((((.((((((((((.((.(((((.(.(..((..(((((((((((((..((((((((..(((......)))..))....(((((((((((.(((..(((.((((.((................))..)))).)))...)))))).))))))))(((((.....)))))(((((((.(((.....))).).))))))))))))..)))))...))))))))...))..).).))))).......(((((.(.(.(((((((((..((((.....))))..…	-334.7	0.732787	610	-0.548689
PLG	AUGUAAGUCAACAACAUCCUGGGAUUGGGACCCACUUUCUGGGCACUGCUGGCCAGUCCCAAA	...................(((((((((..((((.....)))).........)))))))))..	-17.6	0.52381	63	-0.279365
ZNF771	UUUCGGGCGGAGCAGAGGCACUGGGCGCAGCGGAGACCUCCAAGCCGGCCCCAGGAGACGGGCCGCGAGGUUAGGUUGGAACUCGGCGGCAAGGACCUUGAACGCCGGGCUGGGGCGGCUCCAGGUGCUUGGGAGUCGGGGGACUGCGGAGGACGCCAAGUCUGAGCUCGCCGCCCUCUCCGAGCCGUUUGGGCCGGACGCCUGGGUCCUUCGGGCUCCGCCCCAGGGGGUGGGGCUAUAUGUUCGGACCAAUGACCGGCCGUCCCUGCGGUCCCGCCCCCUCCCCGCCCCCGGAGCCGCGGCCUCGCUGAGUGCCCAGCCGCCCGGCGCCCAGGCCUGGGGCACCGCGAGUGCCGAACCUUCGGCUGGACACCAAG	......((((.((..((((.((((((((..(((.((((((...((.(((((........))))))))))))).((((((.((((((((.((((...))))......(((((...((((((((.((.((..(((((..((((((((((((.(((((((..((((((((.....(((((......(((.((((((.((((.((((((.....)))))))))).)))))).)))))))).....))))))))........)).))))))))))))))).))..))))).)).)).)))))))))))))))))))))..))))))..)))))))))))))))...)).))))....(((((....)))))(((...)))..	-208.1	0.732095	377	-0.551989
ARHGAP45	CACUCCGCAGAGCCGCAGGCUGAGGCCGGGAAGGGUCGGGGGCGAGGCCGCGUCGCCGCCUCCCCGAAGCCUUUUCCUGUUGGGGGGAGGGCCCGCCAGUGACGGCCGGGCCUGUCACGUGGGCCUGACAGCUGGGGAGGGGGUGGCCGGCGACAAUGUGGUCCCGAAGCGGCCAGCGCCGGGAGCUGCAGCGCUGAGACCCCCAGCCCGCCCCCUCGGGCUCCCGGCCGGGGCCCCAUC	..(((....))).....((((..((((((((.((((.(((((...((((((((((((.(((((((..(((((((((((...))))))))(((((((..((((((((...))).)))))))))))).....)))))))))).))))))(((.(((......))))))..))))))(((((.(.......).)))))....))))).))))((((....))))))))))))..)))).....	-135.5	0.766667	240	-0.564583
SFT2D2	GGAAGAGCCGUCAACUUAGCGAGCGCAACAGGCUGCCGCUGAGGAGCUGGAGCUGGUGGGGACUGGGCCGCA	...((..(((.(..(((((((.((((.....)).)))))))))..).)))..)).((((........)))).	-26	0.666667	72	-0.361111
PRG2	AGGAAGCAAAGAAGGACCUGGGCUUUGGGAAGAUCUAAAGACCCAGGAAGGUCUCUGGGUGGGAUAAAGCCAAG	......((.(((....((((((((((((......)))))).))))))....))).))(((........)))...	-23.3	0.513514	74	-0.314865
EIF4E	GAGUAUUGCCUUUGGCCCCCACCCCCACGGGUCCCCGCGCUCCGUCUUCCUUCUGACUGGGGGACUCCGCGGGACGGCGUUCCCGGCGCGCACUGUACCCCUUGCCGCCCCUUCCCCUUC	.......(((...(((((..........)))))((((((....(((((((........)))))))..))))))..)))......((((.(((..........)))))))...........	-39.6	0.708333	120	-0.33
TGOLN2	ACUUCCGCGGCCAGUGCGAGAGGCGAGGGAGCUCCAGCUCUGCCUGUAAGGUCUCGGAAGUACGAGGCGGAGGGGACGAAAAACGGGGGGCCAGACUGUUGUGGCUGUGGUGGAGACGAGAAACCAGGAAGAAGAGGCUCGCCUCCCACUCGGCGACAGUAAGCGAAGCAGCCGAAGGCGAGCGCCGACAUCAGCAGCUGCCCCCUAAAUCCCGCCCUUCGUCUUGGCGGCAGCGGGAGACUGAGAGACGCGCGCAGCAGGGGCGGGACUGGAGAGGGGCCCCGCGCGCGGAUCUCGCGAGAGCAUUAGAGGGCGGAAGCGCUAUCCGAGCAGG	.(((((((.(((.((.((((((((...(((((....))))))))).....((((((......)))))).((((((.((......(((((((.((.(((((((((((.((((...........)))).)........((((((((.....(((((..(..........)..)))))))))))))))))....)))))))))))))))......))))))))..))))))))).)))))))..(((((..(((((((....(((((....((....))..))))))))))))..))))).....((.((.((.((((....)))).)).))))...	-148.4	0.661677	334	-0.444311
FLNB	GCGGCCAGGGGCGGGCGGCCGCAGAGCAGCACCGGCCGUGGCUCCGGUAGCAGCAAGUUCGAACCCCGCUCCCGCUCCGCUUCGGUUCUCGCUCCUUCGGCCCUUGGGCCUCCAAACACCAGUCCCCGGCAGCUCGUUGCGCAUUGCGCUCUCCCCGCCACCAGG	....((.((((((((.(((((..((((((.(((((..((((...(((.(((................))).)))..)))).))))).)).))))...)))))...((((..((..............))..))))...((((...))))....)))))).)).))	-59.9	0.721212	165	-0.36303
IGF2BP1	AUUUAGAGGCGGCGCCAGGGCGGCCGCGGAGAAACGUGACACACCAGCCCUCUCGGAGGGGUUUCGGACCGAAGGGAAGAAGCUGCGCCGUGUCGUCCGUCUCCCUGCGCGCCGCGGGCACUUCUCCUGGGCUCUCCCCGAACUCUCCCGCGACCUCUGCGCGCCCUCAGGCCGCCUUCCCCGCCCUGGGCUCGGGACAACUUCUGGGGUGGGGUGCAAAGAAAGUUUGCGGCUCCUGCCGCCGGCCUCUCCGCCUCUUGGCCUAGGAGGCUCGCCGCCCGCGCCCGCUCGUUCGGCCUUGCCCGGGACCGCGUCCUGCCCCGAGACCGCCACC	.....(((..(((((..(((((((((((((((...(((...))).(.(((((...))))).)((((...))))((((.((((.(((.(((((.(((.((......)).))).))))))))))))))))(((.....)))....))).)))))......(((.(((....))))))...((((((((((((...((.....))))))))))))))..............(((((....))))).(((((((..(((....)))...))))))).))))))))))))..)))...(((.((((..((((((...))))))...)))).))).....	-148.3	0.715569	334	-0.444012
NAB2	CUCUCCCAGUCUCUAAGCCGCGGCGUCUCCGCGGCCGAGAGGCCCCAGCGCCCGCCUCCCCGGCCCCCGCCCCCACCCCCGCCCCCGGCUCUGCCCACGCCCUCCGCCCGCCAGCCCGGCAGCCAGCGCAGCUCCGGGCCUCGCUCCCUGUGCGUCCUGCGGGGGCGGAGGCGCGGAGAGGCGGCAAGCGCAGCCGGGGAGGGUGGGGGGGCAGAGGCACAGACAGAGGCGCGGAGGCUCGGAGAGAGAAGACGUGGAGGGAGGGACAGAGCCUGGACAGCGGUGGACACGGCAUCGUGCGCGGGGAAGAGGGCAGCACGCAGCAGGCGCCGAGCGCCGGGCACCGAGAAGGGCAGCCCGGGUGAUCUCCGGCCGUCC	(((((((.((((((..(((((((.....)))))))..))))))((.(((.((((((((.(.((((.(.((((((.(((((..((((((((.(((...((((((((((((.((..(((.((((...((((((....((((...)))).))))))...)))).)))..)).)).)))))).))))....))).)))))))).))).)))))))).).))).).)...)))))).))..))).))................))))))).....((((((....(((((......((..(((((((..........)).)))))..))...)))))....))))))........((((.(((.(((....))).))).))))	-205.5	0.772487	378	-0.543651
SKP2	AAGGGAAGGAAGUAAGGGCGAGCCCGUCGGACUACGAAGCGGGACGGAAACUACAAUUCCCAGCAGGCCUUGGGCCUCAGUGCGGCCGCGAAGCAGAGCGGGCUGUAGAGCCUUGCGCGCGCAGUGGGGAUGGAACGUUGCUAGGCUUAGCGGGUCUGGCUGCUGGGGGCCCGAGCAGCACGCUCGGAGCCGCCGCGCGCCAAAGCGGGAAUCUGGGAGGCGAGCAGCUCUGCAGUUAAUGCACGUAUUUUAAACUCCCGGGCCUGCGGACGCU	..(((((....(((....(...(((((((.....))..)))))...)....)))..))))).((((((((.((((((((.((((..((((.........(((((....)))))))))..)))).))))).......((((((..((((..(((((((.((((((((.(((((((((.....)))))).))).))).)).....))).)).)))))..)))).))))))..((((.....)))).............))))))))))).......	-117.1	0.645985	274	-0.427372
SAP30	CCCCAUGUGACAGUGAGCGGGGUCCCCGCUCCAGGAGACGCUCGAGUCUGCGUCCCGGCCCUCAGCACUGUCCACUGUUUCGGUGCCAGCAGAGACCAGCAGGCCCGGGACAGUUGGUGUUUGGCCGUGCCGCUGUCUAACUUGGUGUGCAGAGUGAAUUGCCGCUGCCGGAGCGGAGAGAGGCGGAGCGGCCAGGAGAGAGGGGAUUUCUGUCAGCGCCGGCCUCGGGAGCUCGGAGAC	((((..(.(((((((((((((...))))))((.((.(((((........))))))))).......))))))))((((((((((.(((.((........)).))))))))))))).....(((((((((.(((((.(((.((((........))))......(((((.....))))))))..))))).))))))))).....)))).((((((..(((.(((....)))..))))))))).	-104.4	0.6625	240	-0.435
CRIP1	AACUUUGCAGCGUACUUGGACCGCUCUGGCCGCCCUGGGCGCUACCCGCAGAGAUAAGGGCCCCUCCCUGCGCCCGGUCCGGGCAUCUCCGAGCCGGCCUGGGGGUGGCUGAACUCUCUUUUGCCGGCCGAAACCCCAGCCCCCGCAGCCCCCGCAGCCGAUCGGUCCUCAAGCUACAGCUCCCCUCUCUGGGAGUCCCCGCUUUUGAAUUCCCCGGGGAUGUUCCCGCUGCGGUCCGAUGGACCUCCCAGAGCAGCGGAGGUCAGGGGAGCUAGCAGAGGCGGGGACGUCCCUUGGGAGUGAGGGGACUGACAGGGGCGGCCUCGUAACCCUGCGUGGGAUGGAAGGUCAGAGUGGGUUCCUCGGUGGGGGGCAACAGCGGGGGCUCUCCGGCAAUUG…	......((((((......(.((((((...(((((((.(((.((((((..(((((....((((.(((((.(.(((.(((.(((......))).))))))).))))).))))....)))))...(((((((....(((.((((((.(((((((.(((.((.((((.((((((......(((.(((((((.(((((((((((((((((((..((((((...(((.(..((((((((((((...))))).......)))))))).))).))))))....))))))))))))).)))).....)).)))))))))).((((((((....)))..)))))(.(((((((((.((((.(((.(....))))....((((((((..((.(((....))).))..)))…	-507.3	0.68929	943	-0.537964
Septin-9	UGCCUCUGUCACUGCAGACUAAUGGGACGGAGGGGGGUGACUUCUCAGGGUUCCUCCUGGGCAGGUGCUCCGGAACCUUUUCUCAGCACGCUGGCCUGGGGCACGGCCGUUCCUCCUGCCCAGCCACGUUGGGGUACAGGGUGAAGAAGGGCUGGGGCCAGCCCAGGACAGAGGAAGGCGAGGCAGGCACGCAGGAACUGGGCUUUUUAAACCCUUAAGCCCAAGGAAAUCGUAGCAUCGCGGGACAGGGAAAAUGAAAGACUUUGGAAGUCGUCAGGAAUUUGACUCUGUGAGUUGGUUUCCAAGAGUCUAAGUUAAGCAUCUCCAAGUGGAUAUUAAAAAGGAGCAGCAAGCCUCGGGGCGGCGGGGGCUGGAGGAGGUGGAGAGAGGAGGCUGCCG…	..((((((((.(((........)))))))))))(((((((((((((..((((.((((.((.((((((((..((((....)))).))))).))).)).))))...))))((((((((((((..(((((.(((.....))).))......((((((....))))))............)))..)))))).....))))))(((((((...........))))))).((((((((..((.(((((((.((((.....(((..(((((...))))).)))....)))).).))))))))))))))))..)))...)))))).....))))....((((((........((((((..(((.(((...(((((.(((((..((((((...(((..(.((((....…	-333.3	0.575123	812	-0.410468
CKS2	AGUCUCCGGCGAGUUGUUGCCUGGGCUGGACGUGGUUUUGUCUGCUGCGCCCGCUCUUCGCGCUCUCGUUUCAUUUUCUGCAGCGCGCCAGCAGG	(((((..(((((....))))).)))))((.((((((.......)))))).))(((...(((((((..............).))))))..)))...	-29.9	0.621053	95	-0.314737
BTBD10	UCUCGCGGUAAGAGGCUGAGGAGCCGGCCUGCAACCUGCCGGGGCGGCUCCGCUACGCGCAGCCGCCUCAGUGGCUUCCUCCACAGCCACCUCCGGAGGGAUCUGGCUGAGGAGGAAGUGGAGGUGUCACUGGCCCCGGCCUUUGCCCCAAUCUUGUGUGGGCACUGAAGGGGGACUACAGGUUCGAGAGUUAUGGGUGCUACAUGUGUGCUUUCAGAGCAGUAGUGUGAGGAAGCUUGGAGUGGG	((((((....((((((((.((.(((((...(((.(((.(((((((((((.(((...))).)))))))))....(((((((((.((((((..(((....)))..)))))).)))))))))))))))))..))))))))))))))).((((..((..(((....))).))..))))(((((..((((((((((.(((.(((...))).))))))))).)))).)))))))))))..............	-117.3	0.626016	246	-0.476829
NDUFB1	GUGCUGUCGGAAGGCGACGGCGGUCACGCCUGCACGCCUCGUCUGUCUGGAGCGAAAUUUUAUUCAGAAAUUAUUGGUAAUGUUUGGAAGCUAAAAAAAAAAAAAAUGAGAGGAGUCAACCCUGAGGAGGAAAAAGUAGU	((((.((((.....))))((((....)))).)))).((((.((..((((((...........)))))).....(((((...........)))))................(((.......))))).))))..........	-31.4	0.45	140	-0.224286
CFAP97	GGAGCCCGUUCAGGGCCGCGGGAGUGCGCCAGCGCCGCGCGUGGGGCUGUGGUGGCCGCGGCUCUCAGAUAUAUUUUUGCCAUC	((.((((.....))))((((.(.((((....))))).)))).((((((((((...))))))))))((((......))))))...	-38.7	0.690476	84	-0.460714
SLC25A4	AAGGGGGAGCUGCGGGCCAGGCGGCGGCCCCCUAGCGUCGCGCAGGGUCGGGGACUGCGCGGCGGUGCCAGGCCGGGCGUGGGCGAGAGCACGAACGGGCUGCCUGCGGGCUGAGAGCGUCGAGCUGUCACC	.((((((.(((((.......)))))..))))))(.((((((((((.........)))))))))).)...((.(((..((((........))))..))).))(((....)))(((.(((.....))).)))..	-69.7	0.772727	132	-0.52803
PLIN2	CGUGCUGCCGCGGGUCACGUGCUGCGGAGGCUUGGGGAGGGGCGGCGAGGCGGGGUUUAUAGCCCGGGCGCCCGCGGGCCCCACGCUUUGACCGGGUCGUGGCAGCCGGAGUCGUCUUCGGGACGCGCCUGCUCUUCGCCUUUCGCUGCAGUCCGUCGAUUUCUUUCUCCAGGAAGAAAA	((((....)))).((((((.(((((((.((...((.(((((((((((((((((((......(((((((...)).)))))))).))))))).))(((.((((....((((((....))))))..)))))))))))))).))..)).))))))).))).)))(((((((....)))))))..	-82.2	0.683333	180	-0.456667
SOX6	CUGUUUUUUUUCUGCAGAAGA	((((.........))))....	-2.3	0.333333	21	-0.109524
AURKB	CAGAUUCAGUUGUUUGCGGGCGGCCGGGAGAGUAGCAGUGCCUUGGACCCCAGCUCUCCUCCCCCUUUCUCUCUAAGG	(((((......))))).(((.((..((((((((....((.(...).))....))))))))))))).............	-20.9	0.602564	78	-0.267949
ZNF343	GUAGUCUUUUUUUUGCAGAAUGGGCCAAGGGGACAGAGACUUCACUCGGGAGCCAGAACCUGUUUUCAACAUGGGUAUUUUAAGAAGAGACGGAGAGGCUGUCACUGCAGUGGUCACUGUCCUGGAAAAGUAACCGUUGCACGGCCCAGAAGUGGCUCUGUGGCGGCCAAUGGGAGCCGAAGCCUGCGAGGAUGUUGGGAAUUGUAGUUCUGGCGUCGGUCGGUGGCCGAGAUCCCGGGCACGCUGGCUCUGGUCCACCUUCUCCAAUCCCUGCCUGCUGGGAGAGGACGAUCUCUUGAGAAAGGAAAGACUUCUGUGCUCCCGAGAACUUCCUAUCAGGUCCUGGCUGCAGGGAAACAAGCUGGGCUUUUUAUAAUUAAGGUUGGAAGAAGUCACCAC…	((.(((((..((((((.((.((((..((((((((((((.((...(((((((((((((((..(((((((((((((.((((((....((.(((((.((.(((((....)))))..)).)))))))...)))))).)).(((((.(((.......(((((((.(((...)))...)))))))..))))))))..)))))))))))....)))))))).((((((...))))))..)))))))......)))))).)))).)))).)))).)).(((((((.(((((.((((.(.((((..(((...((((....))))...)))..)))).).)))).))...(((((....)))))..........((((((((.((((....)))).)))))))).))))…	-166.6	0.534836	488	-0.341393
RHEBL1	CGGCGCGGCGCGGCUCAGUAGUUCCCCGGGCGCCCGGCUCCCUGGCGUUAGACGUGCUGUGUUGUGAUCACGUGGGCAGCUCCGGGCGCGGCGCUUGUUUUGGUUUCCUUCUAACUUGCCCACGGCAGCUUCGGGGUGAGCGACUUUCCUGCACCAGCUGCCGCGCCUGCUCACACCCUGACCUCGUUUUCGGGCUCUCUGAGCCCGCAGUUCCGCAAGCCCCUGGGGCGGGCUCCUGCC	((((((((((((.((.............((((((.((...)).)))))))).)))))))))))).((..(((.((.(((...(((((((((((((.((...((......((...(((((((.(((.....)))))))))).))....))...)).))).))))))))))........))).)).)))..))((((((...))))))((((....((..((((...))))..))..)))).	-97.9	0.679167	240	-0.407917
SNAPC4	ACACCUUCUACGCUGGGUGGCCAGUUUCCAUGUGGCUUGGUGUGGGAGCAGAGACGGGACAGUGGGGCCUGUCCUUGUUCAUCCACUCCCUGCCUGUGCUGGUUGCAGCCUCAGAGCAGGCGGGAGAUGUUCUUGGGGCUUAGGCUCCUGGCAGAGCACAUAGCAGGAGUUUGUGGGGUCUGAGGUUCCUGUCCCAGGGUUCCCCGAUUCUGUGCCUGGCCUAUUAAUCUUUCUCUGGGGAGCCCAGUGCCCACUGCCGAGCAGGCUCCUGCCAUCCCCCAUGGGCGGGUGUGUCUGAAGGAGAAUGGGAUCCCGGCACGGUCUUGGUUUCUAACAUCUCGGGGUGUGUUUUGGAGGCAGGCGGGAGUC	(((((..(((((((((....)))))......))))...)))))((((((((.((((((.(......))))))).))))))..))((((((.((((((((((....))))(((((((((.((..((((((((((((((((..(((..(((..((((.(.((((((....).))))).).)))))))..))))))))))).....((((..(((((((.((((((((..((((((....(((((((...(((.(......).))))))))))(((((((((....)).))))).))..)))))).))))))..)).)))))))..)))).....))))))))...)).)))))).))))))))))))))).	-155.2	0.601626	369	-0.420596
PNMT	CUGAGGGUGGGGGGCGCCCAGAGGCGGGACUCGGGGCGGGGCAGGCGAGGCGGAGGGCGAGGGCUGCGGGAGCAAGUACGGAGCCGGGGGUGUGGGGGACGAUUGCCGCUGCAGCCGCCGCCCCACUCACCUCCGGUGUGUCUGCAGCCCGGACACUAAGGGAGAUGGAUGAAUGGGUGGGGAGGAUGCGGCGCACAUGGCCCCGGGCGGCUCGGCGGUCAGCUGCCGCCCCCACAGCGGACCGGUCGGGGCGGGGGUCGGGCGGUAGAAAAAAGGGCCGCGAGGCGAGCGGGGCACUGGGCGGACCGCGGCGGCAGC	(((..(.((.((..(((((((..((....((((...))))....))((((.((.(((((..((((((((..((((...((...((.(.....).))...)).))))..))))))))..)))))...)).))))..(((((.((((((((((..(((((.......))).))..)))))........))))))))))...((((((..((.((((.(((((..(((((((((((....((..((....))..))..))..))))))))).......))))))))).))..)))))).)))))))..)).)).)..))).	-153.7	0.754717	318	-0.483333
CSNK1G1	GUCAGUUUAACGCUGCCUGCCCAAAGUUUGUCCUAUUAGGCCCGCCAGGGUACUCUGCGACUCCGGGACGAGGGCGGGGCCGCGCUAGUGGUUCCGGUUCGGCUCCAGCCGCCCCUCGGCUCCUCGCCUUCCCCCUCCCGUCCGCCUUCUCCCCUCCCUCCCGCUCCUGGGAAAGAGAGAAACCACCGCUGCGGGUGGGUAGAGAAGCACUUGGCGCCUCGGGGAGGGGACCGCGCCCGCCUCAUUUGCGCCUUGCAGCACUGCUGGACCAGGUUACAAGAUGUUCACCUAAGAUUGAGACCUAGUGACUACAUUUCCUACGGGAACAAAUAAAUGGUUUUUCAUCUCCCGGAGAUACAUUACAAACAAAUAUGGUGCUAAAAGAACUCCUUACCUUUC…	.(((((......((....(((((..((((((........((((....)))).........(((((((..((((((((((((((....)))))))))...((((....)))).)))))(((....(((..(((((.(((((..(((((((((....(((.(((((..((((............)))..)..))))).)))..)))))......))))...))))).)))))..)))...))).(((((..(((((.((((...)))).)..))))....)))))........((((.((((((............((((....)))).........))))))..)))))))))))...........)))))).))).))....)).......((((((((…	-158.4	0.538306	496	-0.319355
PTPN6	GUGCUCUAAAACGAGAAGUACAAGUGAGUUCCCCCAAGGGGUCGGCCGCGCCUCUUCCUGUCCCCGCCCUGCCGGCUGCCCCAGGCCAGUGGAGUGGCAGCCCCAGAACUGGGACCACCGGGGGUGGUGAGGCGGCCCGGCACUGGGAGCUGCAUCUGAGGCUUAGUCCCUGAGCUCUCUGCCUGCCCAGACUAGCUGCACCUCCUCAUUCCCUGCGCCCCCUUCCUCUCCGGAAGCCCCCAGG	(((((((......)).)))))............((..(((((.(((...))).......(((((.(..(((..((((((((((......)))...))))))).)))..).)))))....(((((((((((((.((..((((.(((((....(((...(((((((((...)))))).))))))...)))))....))))..)).))))))......)))))))((((.....)))))))))..))	-98.4	0.672131	244	-0.403279
HPGD	GCUUUAUUGUUUGCUUGUUUUGUUCCGGAGUCGGGGCCGGGAGGGAGUGCAGGAGGAGGGAUCCAAGCUUCCAAGCCUCUGCUCCGCUCUCCUUCUAUCCAGUUGGUCUUUAGGGCACUGAAGGAAACUCUUCUUCAGAAAUAACCUUUUAACUUUUCUUCUGUCAGCUGCCUGCCAAUCACGGAGCCAGAGGCUGAGGGGAGGCUUUGAGCCGGUCUGCGAGUCCGGAAGGCAAAGAUCGCGAAGCUUGGCGCUCCAGAACGCUCAGGGGGCAGGUGACACAGUCGUGGGUUCCCCGGCGGGCGCUGGCUUGACAGUUUCCUCCCCGCCCACUGGCAGGGGAGCGCCCCGCCGGGCUGCACGCGCGCGCGCGCAGGGGGGCAUAAAAGCCGCGGCCGC…	(((((..(.((((((.......(((((((.(((((((((((((((((.((.((((.((((......(((....))))))).)))))).)))))))...((....))..((((((((.((((((((.....))))))))...................(((((.((((((..(((((......))...))).)))))).)))))))))))))))))))).))).))))))))))))).)....)))))..((.((.(((....(((...(((((.((((........((((((..((((((((((((((......)))....(((((((((....))).)))))))).)))))))))((((.(((....))).)))).(.(((......))).)(((..(…	-199.8	0.635347	447	-0.44698
MTERF3	CGGCGUGCGGCGCGGCGGGACGGGACGUGCGGCCCAGCGAGUUGGUCGGUCCCGGGGUCACCCGCUACGGGAAGCAGGCCUCGCCACAGACUAAGAAAA	.((..((.((((.((((((((.((((.(((......))).)))...).)))))(((....)))(((......)))..))).)))).))..)).......	-39.4	0.717172	99	-0.39798
C1QB	GCCCUUCCCGCCUCUGGGGAAGGGAACUUCCGCUUCGGACCGAGGGCAGUAGGCUCUCGGCUCCUGGUCCCACUGCUGCUCAGCCCAGUGGCCUCACAGGACACCAGCUUCCCAGGAGGCGUCUGACACAGU	........(((((((.((((((((....((((...))))((((((((.....)))))))).(((((...((((((..((...)).)))))).....)))))..))..)))))).)))))))...........	-55.4	0.659091	132	-0.419697
TMEM87B	GCGCUCGGGCUGCCAGCCCUCCCUUGCACGUUCCGGCUCCUCUUCUAUCUUCACGCCCACGCUAGGCCCUGAGCCCAGCCUCCACGUCUCGCCGCCAACUCCACAUCCUGGCUCCUAUCUCUGCCUUCCAGGCAUCUCCCAGCUGCACGCUCGGGCCCGGCUCAGAGCCCUAAGCCCUGCCUCCCGGUCCUGGCCGGGUUUCCCAGAACUGCACGGCGCCUCUCCGCCCAGGCCCAAGCGCGAGCCCCUCCUCCACACCCGAGUCCGAGCCCCGCGUCCCGGAUUCGGACCCGCCUGCCUGGGGCGGUGCUGCACCAGGUGCGGGUGUGGCAGGCGUCUCGGAGCGCCAGGUGCAGCUUCCUGGUCAAG	(((((((((((...))))).....((((.((((.((..................((....))..(((.(((((((..((((...(((...((.((((...........)))).........(((((...))))).......))...)))...))))..))))))).)))..((((((.(((..........))).)))))).)).)))))))).((.((((........)))))).....((((...(.(((((((..(((((((((.((.....))..)))))))))((((((..((((((.(((....))).)))))))))))))))).))).).))))))))))((((........))))......	-142	0.701897	369	-0.384824
GALK2	GUUUCCUCCGAAGUGGUUGGUGCCUUAGCAACUAAAGCUGGCAACUGGGACAUCGUCCGGUGCUGCAGGUCUCAGCCGAAGGGCGUCGGAAACUGCGCUCGCAUCGAGCAGUUUCCAGCCUCCUGGGUAAAGGAGCAGUCUCCUCCCUUGCUUGGGACUCUGGACGCAUCUCAUUCCGGUGAAAGUAAGGGACAGCUUAGGACCAGAAGCCUUUCGCGGAGAAAAGGCUGAC	.(((((..(((((.(((((((.(((.(((.......(((((.(((((((((...))))((((((((((.(((..(((....)))...)))..)))))...)))))...))))).)))))(((((......)))))........((((((((((......(((((..........)))))...))))))))))..))).)))))))...)))))))).)))))..........	-84.4	0.568966	232	-0.363793
VAV1	AGCUGUCGCUCCACAGGCGAGCAGGGCAGGCGUGCGGGCGGGUGGGUGGUGGAGGCUGCGAGGGUGCACGGCCGGCCCUGGGCAGGCGGUAGCC	..((((((((.....))))).)))(((..((.(((....((((.(((.(((...(((.....))).))).))).))))...))).))....)))	-40.9	0.765957	94	-0.435106
NRROS	CCUGUGCUGAGUCGCCGAGCAGCCCGCUCUCCAUGUGACUUCAGUUUCCGUCCGUUCCUUCCGCUGGUGCUAAAAUAAUCUGAUGCCCCACAGCAAGGAGGUAGCCCAGCCCCGCGUUCGGCUGCUCUCGAGGAGGCCGGAGCCCCCGGAGACGAUGCGCCCCGCGCAGCCGCCUGCGCCUGCGGGAGCCGGCUGCCCUUGAG	.....((((((((((.((((.....)))).....))))).)))))..........(((((.(..(((.((..............)).)))..).)))))(((((((.(((.....))).)))))))(((((((.((((((..((((((.((.((.(((((...)))))..)).)).))...).)))..))))))..)))))))	-78.4	0.674877	203	-0.386207
VPS41	AAGUGUGUGGUUUCCUCUUAUUUCCGGGUCUGUCAGGUGACUCUCCCGUGGCGCC	....((((.(..............((((...(((....)))...))))).)))).	-10.8	0.563636	55	-0.196364
GTF2H2	GUCCGCGUGUGGAAGUCUGUGAGGCGCAGAGGUGGGGCAGGCCGUCUGGCUAGCUAGGCGGCUGGGAGCGUUUUCGUGGCGGGGAACGGAGGUUGAAUUGCCCUGCCUGGGCUCAUAGGGAAGGAGGAUGUGAAGGAGCUUGUGAAGGCAGAGGAAGGCUGGAGUGCAGUGGCACAACCUUGGCUCGCUCCAGUGUCUACCUGCCAGGUUCAAGUGAUUCUCCUGCCUCAGCCUCCCGAGUAGCUGGGAUUACAGAUUAUUGAAUAAUAAAAUACAGUUUUGAAAAAA	.(((......)))(((((((((.......((((((((((((((((((((....)))))))))).....(((((((......)))))))..........)))))))))).((((...(((..((((((((......((((((.....(((((.(((..(((((((((.(((.(........).)))))))))))).)))..))))))))))).....)))))))).))).))))(((((......))))))))))))))..............................	-107.4	0.552083	288	-0.372917
APH1A	AGCCCUUCAAGAAGAGGUAUGAUUGCUACCACUUUUCCCCACAAAGUGACGAAAGGAAACAGCGACGGAAGCGCAACCGAACCCUGGAAUUGGUGUCUCGACUGGUCCAUUCCCGGCCCACCCCCAUUAACCGGCUCGAGCCACUCCCAGGACGAAGUCAAGGCCUCGGAAGGCGACUACAACUCCCAGCAGGUCGAGCAGCUCCGCCCGCGCUGAUUCUCCAUUGGCCUUCCGGGGGUGGGGAUUAGAUGGGAGGUGGCCGUGGGGCUGCGGCCGGGAUUUGUCCCCUCUUCGGCUUCCGUAGAGGAAGUGGCGCGGACCUUCAUUUGGGGUUUCGGUUCCCCCCCUUCCCCUUCCCCGGGGUCUGGGGGUGACAUUGCACCGCGCCCCUCGUGGGGU…	.((...(((....(((((.((((((((....((((((..(((...)))..))))))....)))..(((........)))...(((((....((((.((((((((((........((....)).......))))).))))).)))).)))))....)))))..)))))(((((((............((((.(((.(((...))).)))...))))...........)))))))((((((((((...((((((((((.((((((..(((((.....((((...(((((((((.(((...))).))))).((.(((((((.(((......)))((....(((.(((((...((((......))))...))))).)))...)).))))))).))((((((((…	-207.4	0.643002	493	-0.42069
PDE4A	CGGGUGCACACACAGAGCUCCGCAGCCUCCUCCUGGGACCCUUGCCCUGCCCCCCUCCCAUGGGCACGGACCCCCCACCGCCUCCACCCACUGCCGCGGGGGGGCCCGUUGGGGCCCAGGGCUGGCGGGCCAUGUAACCAGGGCUGCUGCUGGGAGCGCGGAGGGGAAGGGAGCCCCCAGCCCUGCUGGGCCGGCCCAGGCCCCUCCGCGGCUCCCCCUUCCACUACCCACCUGCCCGGCACCCCCUCCCCAGUGGUUGUUAACCCCGGGACUCCCCAAGCCCAGCCUCUGUGUGCAGCAGCCCCAGGCGGGCUAAGUCUCCAAG	.((((((.....((((((...((((((.....((((.....((((...((((((..(((.(((((((((.((((((..((.(..........).))..)))))).))))....))))))))..)).))))...)))))))))))))).)))(((((((((((((((...((.(((((((((...))))))..)))))...))))))))).))))))...............)))....))))))....(((.(.((((...))))).)))........(((((.((((((((.....))))....)))))))))...........	-156.3	0.738462	325	-0.480923
ALOX5	CCUGGACCGCCGCGCCGAGGCUCCCGGCGCUCGCUGCUCCCGCGGCCCGCGCC	...(((..(((.......)))))).(((((..(((((....)))))..)))))	-23.6	0.867925	53	-0.445283
SLC39A1	CAGCGGGGUCCAUGUCGGCUGCCCAGGCCUCCCCGGGCCCGGGAACAGGAGUCCCAGCUCACGCAUUCUUCAUCUGCUUCCCGCGACGCUUGGCGGCCUCGCACCCCGCCUCCUGGAGCCCGGACUUUCAGGCACCGCCCUCAGUGUCGCCUCAGUCCGUCCCGGGACCGCAGACUCUUAGGGCCCCUCUCUUUGGCCAUCUGCCUCUAGGUCCCAUCCUGGGGCCUGAAGCGCUUGUUCUCUGCGCUGGGAAAAGGGGAACGAUGGAGCGAUCCAGCACCCAAACUUACCCUGUCCAGGUGGCCCACGAAGCUACCCAAGACAUCUCUGCACAGCCCUAGCCUUUUUGGCUUCACCCACUCCGUUCGGGAGUUGGGGACCCGGCCUCUACAUUCCUUA…	..(((((((...((..(((((((..(((((....)))))((((((((((.(.....((....))......).)))).))))))........))))))).)).)))))))((.(((((((((((((((((((((...(((((.((.(((((....((((......)))).)).))).)).))))).(((((((((((((((((.....(((((((((...))))))))).(((((.........))))).(((..((((......(((.((......))..)))......)))).)))))))))))((((...((.((((((......((((((((((..((((.....))))((.((((((((.....)))).))))))....(((((((....(((..…	-302.1	0.588158	760	-0.3975
H2AFY2	GAGCAAUCCCUUCUCCCUCCUCCUCCUCCCCCCGCUACUAUCCGCGGCCCAGAGAACUGCCGCUUGCCGCCAUUGACACGCACAGAUAGAACCCAAAGAAAGGCAAAGAGUCCUGCCCGGCACCGGCGCCGCGUGGGCCAAACCUGCGCCCGUGGAGGGGCGCGCAGAGGGCACCGGGCGCCGGGAGCAGGCGGCGCAGCACCAGCAUUGUGUUAGUGCCGGGAGGCCACUGUGUCAGCAAGCUGAGAGGGAAACUGAAGCAAG	.........((((((((((......(((...((((........))))....))).......((((((((((..............................((((........))))..((.((((((((.((.(.(((.....(((((((......))))))).....))).)))))))))))..)).))))))).)))..((((.((((..(((((((....)).))))).....)))))))).))))))....))))....	-101.6	0.659091	264	-0.384848
SLC30A6	GUUCUGGGAAAACUCGAGCACCCAGAACGGCUUCCGGCGGGAGCUGUGCAGCUCCUUAUC	((((((((............)))))))).(((...)))(((((((....)))))))....	-23.8	0.6	60	-0.396667
SIGMAR1	CUCCUGAGCUGCGCCGUGCCAGGCCGCCCGCCGGGAUGCAGUGGGCCGUGGGCCGGCGGUGGGCGUGGGCCGCGCUGCUCCUGGCUGUCGCAGCGGUGCUGACCCAGGUCGUCUGGCUCUGGCUGGGUACGCAGAGCUUCGUCUUCCAGCGCGAAGAGAUAGCGCAGUUGGCGCGGCAGUACGCUGGUGAGCGGGCAGAGGGCAGGGAGGGGAGCGGCCGGCCUGGGAGCGGAGCCUAGGGUUCCGAAGGCGCCAUCCCCGGACCUAGGACCGGUGCCAGCCCUGACUCCGCCGCCCCUCUGCCUCCGCCAGGGCUGGACCACGAGCUGGCCUUCUCUCGUCUGAUCGUGGAGCUGCGGCGGCUGCACCCAGGCCACGUGCUGCCCGACGAGGAGCUGC…	......((((((.(((((.((.(.((((((((((((.((((((((((..(.(((.......))).).)))).)))))))))))((((...)))).(((((.(.(((((((....))).)))).).)))))((((..(((((((...(((((((..(.....(.(((((((.((((((....(.((((((.(.(((((((((((((((..((.(.(((((((((.((((..((.((((.((...))..)))).)).)))).)).))..)).))).).))..)))))..........))))))))))))))))).).....((((((...(((........)))...)))))).)))))).))))))).).....)..)))))))...)))))))..))))…	-220.1	0.719626	428	-0.514252
CRYZ	AGUCCUCAUUUCUGUGGAAUCUGAAGAAGCCCACGCAGAUUUUAAUUCCCACUCUAGAUUCUGGUUCUAAUCAAGGUCCAUGCAUGUGGUGUCAACCCCGUGGAGACAUACAUUCGCUCUGGUACUUAUAGUAGAAAACCACUCUUACCCUAUACUCCUGGCUCAGAUGUGGCUGGGGUGAUAGAAGCUGUUGGAGAUA	..(((.((((((((((((((..(((...((....))...)))..)))))((((((((.......(((((...(((..(((.(((((((.((((..((....)).)))))))))..))..)))..)))....)))))..(((((((...((.........))...))).))))))))))))))))))).))..)))....	-47.7	0.457286	199	-0.239698
PTGS1	AGCUUGUGGCUCUUCUGCCUGCCGAGGCAGAGCUCUAGGGCCAUGGCGGGAGGCCUUCCGGCUCCACCUCAGACAGCUGUUGAGGGCCUGGAAGAUGAGGGACUCCUUUUGGUCAGGCUGGAGUGAAUCCCUGUUGUUACUAUCCAUGCCAGCACCAGGGCAUCUGUGUCCGCUUCGGCCUUGACCGCUACCAGUGUGACUGCACCCGCACGGGCUAUUCCGGCCCCAACUGCACCAUCCCUGGCCUGUGGACCUGGCUCCGGAAUUCACUGCGGCCCAGCCCCUCUUUCACCCACUUCCUGCUCACUCACGGGCGCUGGUUCUGGGAGUUUGUCAAUGCCACCUUCAUCCGAGAG	.....(((((((((((((((....))))))).....))))))))(((((((((.((((((((((((...(((....))).)).))))).)))))..(((((.((.....((((((((((((((((.(((((((.((((............)))).))))).......)).)))))))))).))))))......(((((........)))))((((((((((((..(((.((((((((....)))..)))))...)))..))))))).......))))))).))))).........)))))))))..(((.((((.(..(((...((.(.........).)))))..).)))).)))	-136.1	0.61236	356	-0.382303
ZSCAN12	UCCGGGUCCCAAAAGGGUUCGAGGCCUCUUGCCUUCGCUCCGUAGGAGGGAGUUCUCUUCUGGCCCUGGGGGCCGCAGGACUGUCCAGGAAUACAGUUUCCAGGUGAGAUCUUACUUGAAACACCGGUAGUUCUAGCACAGCUAAA	....((((((...((((((.((((((((((((.........)))))))).......)))).)))))).))))))(((((((((.((.((......(((((.((((((....))))))))))).))))))))))).)).........	-51.2	0.554795	146	-0.350685
SMIM5	CACAGCCCCAGCAGAAGGCCCUCACCUCACAAGGAACAUGAGGCGCCUUGCCGGGCGCGCAGGCCACUCCCAGGUCACUCAGGAUUCCAAGUUCUCCCCCAAGACGCCUUCAGAUGCUGAGCGGCACAAGGGCCUCCCCAGGGACUGGUUGCAAAGCCUCCUGCUCAGCUUGAGAGGGCCACCAGCUCCCCACUGUUUACUGUUGUUCCUGAGAGAGGCCAGAGGGAGGGACCAGCCAGGGAGUGGCCAGAGGGACAGAAGGGGUGGCCUUCCUGAGGGCAGGGUGGGUGCCCCAGACCUGAGAGCGCUGCAGGACUCCCCUCCACAGGCUCAGGUGGAGCCUCCCCAGGGUCCUCCUGGCCAGGAAGGCAGAGAGCCGACUUCUUUCUUCAGCUCCCA…	....((((..(((..((((((((((((....)))....))))).))))))).))))((((.((((((((((.(((......((..(((.....(((((.(.....((((((((...))))).))).....(((((((.(((((((.((((....))))((((.((((...))))))))....(((.......))).........))))))).).)))))).).)))))))))).))).))))))))))............((((((.((.(((((....))))).)).))))))...((((((((((((((....(((((((((...(((.((((.(((.(((....))).))).))))))).....(((.....)))..(((((((((((..(((((.…	-364.5	0.647205	805	-0.452795
MBTD1	CUCACGAGUGGCCCUGGAGCAGGAAGUGGUGGAGCAGAUCUUCCUUGUUUGGGAGGAGCCUGAGGUGGACCUCGCGUCCUGAGUCUGGAAGGCACCU	.......(((.(((((((.(((((.((((.((..(((.(((((((.....)))))))..))).......)))))).)))))..)))))..)))))..	-31.3	0.608247	97	-0.32268
APP	GUCGGAUGAUUCAAGCUCACGGGGACGAGCAGGAGCGCUCUCGACUUUUCUAGAGCCUCAGCGUCCUAGGACUCACCUUUCCCUGAUCCUGCACCGUCCCUCUCCUGGCCCCAGACUCUCCCUCCCACUGUUCACGAAGCCCAGGUACCCACUGAUGGUAAUGCUGGCCUGCUGGCUGAACCCCAGAUUGCC	...(((.((.((..(((...(((((((.((((((..(((((.((....)).))))).((((.(....(((.....)))..).))))))))))..))))))).....)))....)).)))))........(((((...(((((((.((((.......))))...))))...)))...)))))...........	-51.6	0.598958	192	-0.26875
SMARCA1	GAGCGAAGGGGUUGGAAGCGGAGUGAUUCCCCACCCCUGCUCCAUCUAGCUCUUUCCAGUGCAGCCACUGCCGCCGCCCAGGAGCCCUCGUCCCCUGCCUUGUCCCCCUACUCGUUCCCGCUCCCACGGC	(((((((((((.((((.((((.(((......))).)).))))))....((((((....(.((.((....)).)))....))))))...................)))))..))))))(((......))).	-38.2	0.669231	130	-0.293846
C1QC	UGGGAGAGGGGAAGCAGAUCUGAGGACAUCUCUGUGCCAGGCCAGAAACCGCCCACCUGCAGGUGAGGCCCGGACCCCUGCCCAGGUAUGGGCAGAUGGCCGUUUCCUCCACCUUCCGCCACCUUCCUGAAAUGUGGUGCCAGGGGCAGCUUGGUGUGUGAGGGGAAGGAGGGUUCCCACUCCUGCUGGGCCCCGGGGCCUGGGCUGAAGAAAAGGCCCCACCAUCCAUCCAUGUUCCUUCUCCGGG	(.((((((((((.((((...((.((.....((((.((...)))))).....)))).))))((((((((..(((.((.(((((((....)))))))..)))))...))).)))))..((((((...........))))))...(((((...((((((.(.((((((((......))))).)))))))))))))))(((((((............)))))))..............)))))))))).).	-103.5	0.639676	247	-0.419028
NCKAP1	GGAAGCGGCCUCGUUCUCAGCCGCCGGAGACGCCGCCGCCGCCGCCGCCGCCGCCACACCUAGUGGAGCAGCCGGGGAAGGCGGCUCGUUGGGGGCUGGGGCGGAGAGCGCCGGGGGUGGGGGCGGAAGGGCGGCGGGCGGAAGGCAGGAGGCUGCCGGGGCGCGGGCUGCUGCGGGAGAAGGGGCUCCGAGGAGUCCGCCGCGGCUCGCUCUGUCGCCGGCGCGGGAUUGGGGCGCGAGGGCCAUGGGCGCGCUCUCCUAAGGCGGAGGUCGCGGGCGGGAGGGGAGGAGGCCCGAGAGAGGCUGCUGCGAAGGCCGCGGGCCCGUGACUGGGCGCGAGGCGGCCGGCGGCGGCGGCGGCACCAGCACCACC	......((((((.(((((..(((((.(.(((.(((((((((((.(((((.(((((...(((((..((((.(((......))).)))).)))))..((((.((.....)).)))).))))).)))))...)))))).)))))..(((((....)))))..(((((((((.(((((((......((((((....)))))).)))))))..)).))).))))((((((.......(((......))).....))))))((((......))))))).).)))))..))))).))))))........((((((((...(((((((.((((......)))).)...)))))).))))))))((..((....)).))...	-218.1	0.796247	373	-0.584718
ANXA1	AAAAAAAAAAAAAAAAAAAAAAGCAAUCAUUAAGCUUUUCAUCUAGCCAUUACUUUUGUACAGGCUCUCAUUAAUUCCACAUAGAUGGUCUAAUGGUCUACUAAAUAGUAUUCUAAUCCUCCAUCUUGUCUAUCUCUUAGCCAUUCUCCAUGAUAAAGGAUGAAUGGUCUUUCGGAAACAUAAAUGAAACCAUGCUGCUUUAAAAAAACAAACAAACAAAAAGAAACCCAUUAAUGUUUUCCCAAAGCUUUGUGGACACAUUGAAGCUUCUUGUUUCAGCUUCUGCCAACAUUUCUCGCUCCAGCAAACUUUCUUCUGCUUCCCAAAUAUGACAAGCUUCUUCUUUAACUUUUCUGCCAGGUUAAUCUUGACUCAUUUCAAGAGAGGCUUGGGUCAGCC…	.................((((((........((((((((...((((((..(((....)))..))))............(((.((((((.....(((..((((....))))..))).....)))))))))...(((...(((((((((((........))).)))))).))...))).....((((((((((((((((((((...((((((........................))))))...)))))(((((((.(((..((((((.....))))))(((...((...........))...)))............(((.((((.(((((.(((((................((((((((((..((((((......))))))..)))))))..)))..…	-216.5	0.361678	882	-0.245465
SERPINB6	UAUUAGAAAUUAGUAAUCUUAAAAUAUGUUUGGAAAGGCUUGGCAAGCCAGGAGUGCCCAGUGCCCCAAGUAUUCUGUGUAAUGAAUAAAGAAGAGUUUGAAAACAAAAUAUUUAAACAAGCACAGCAAACAAGCUUUAUCAGGUGUAUGAGUUAUUGUCUUGGUUUCCCGUGGCUGCUGUAACAAAUGACCAUGGAUUCGUGGCUAAACUGCACAUGUUUAUUUUCUCAGAGUUCUGAGGUUGGAGGUUGGAAAUGGGUUCCGCAGGGCCAGGCUCCUCCAGAGGAUCCUCCUUGCCUUUCCAGCUACUGCAGCUGUGGUCCUUGCGUUUCUUGGCUUGAGGCCCUUCAUCUUCAAGGCCAGUGGAGUGGCAUUUUGCUUUAUUCUUUGCAUUGCUUU…	..............................(((..((((((((.......((.((((...)))).))...(((((........)))))((.((((.(((((((.((...((((.....(((((((((...(((((..(((((......)))..))..).))))..(((((((((((((..........((((((.....((((((......)).))))........(((((....)))))((((.((((((((((.((...))((((((..(((.((((....)))).))))))))).))))))))..)).)))).))))))(((((((.(((((((((((((........)))))).))))(.((((.((((...(((..........))).))))..…	-647.8	0.496742	1995	-0.324712
TNFAIP8L2	GGCCAAGCCAAAGGGCUCUCACACUAAGUGAAGCUUCUCCAUUCUGUAAGCUUUCCGGGAACAUCCAAGGCAAGACUGGCACCCAGCACAGCAGUGACUGACCACAUACCCCACUCUCCAGGACCC	.((((((((....)))).((((.....))))((((((........).)))))..((.(((...)))..))......))))...((((((....))).)))..........((........))....	-26.4	0.555556	126	-0.209524
F5	AGGAAAAGCCCCAGAAAAAGCGGAGGGAGUGAGAGCCAGAGGCUGCUGCUGCCGUUUGCAAGAACUGCAGGGGAGGAGGACGCUGCCACCCACAGCCUCUAGAGCUCAUUGCAGCUGGGACAGCCCGGAGUGUGGUUAGCAGCUCGGCAAGCGCUGCCCAGGUCCUGGGGUGGUGGCAGCCAGCGGGAGCAGGAAAGGAAGC	.......(((((.............(.((((((..(.((((((((...((((.((((....)))).))))(((.((((....)).)).))).)))))))).)..)))))).).(((((..((.((((((.(.(((...(((((.(.....).)))))))).)))).))).)).......)))))))).))............	-76.7	0.633663	202	-0.379703
GM2A	GUGCUAAGCUCCCUUCCGUUCCAGCCGCCUUCAGCCCCGCCGCGCUCAGUUCCGCCCCUUUCUCUUCCAACUCCGCCUACGCCCCAGAGAGGGAAGGCCUUGACACCUACGCUAGAGAGACAGGCUCCAAUGAAAAGAGCGAGGGGGCGGAGCCGGGAGGAAUCGGUCCAAUUCUCGGCCGGGAAGUCUCUGGCCGGGACGGGGCAGGGCGAACCUGCCAGUGACUGGACUCAGCUUCUUUGCGUAACCAAUACUGGAAGGCAUUUAAAGGCACCUCUGCCGCCACAGACCUUGCAGUUAACUCCGCCCUGACCCACCCUUCCCG	...............(((((((..(((.((((.(((((....(((((..(((.(((..(((((((......((.((((...(((......))).))))...))..........)))))))..)))......)))..)))))..))))))))).)))..)))).)))......(((((((((((.....)))))))))))..((((((((((..(((.((((((..(((.....((......))....))).)))))).)))...((((..(((..((((......))))...)))..))))...))))))).)))..........	-117.1	0.618462	325	-0.360308
HAGHL	GGCCUUGUGGUCUCAUCGCGCGCAGGAUCCGGGCCGGGCGGGGGCGGGGGCGGGGCGCGUCCGCGGAGGGGGGCGGUUGGCGGCUCCCGAGCCCAGCGCCGCGCUCAGUCCGGACCCCGUGACCGGCGGCCGAGGCCCCGCCUCCGUCAGUCUGUCCUUCGGGUCCUCAGCACAGCCGUGCCGCCCUUCCUAGGGUGUGGAGAGCGGGCCCCGCCCUGAAGGGGCACCGUGGGCUGGGGGGCCUGUUUUGGAGCAGGCACCGGUGGCCGAGCUCCGUGACC	((((....))))...((((....((((((((((..(((((((((((((((((((((.((.((((.(((.(.((((.(.(((.........))).).)))).).))).((((((...))).)))..)))).))..))))))))))))))..)))))))))))))))))..((((....))))((((((....))))))...((((((((((((((((....((....))..))))...))))))))))))(((((.(((.......)))..)))))))))..	-160.1	0.768683	281	-0.569751
COMT	CGGGGACACCCUGGCCACCGCCGCGCGGACACCCUCACGAGGACACCCCGGCCGCGCGGACACCUACCGCGGGGACGCCCCGACCCCAUCCUACCUGCUGCGCCCCGCGCCGCGCCCCGCACCCCGCCCGCCACGGCCUGCGUCCGCCACCGGAAGCGCCCUCCUAAUCCCCGCAGCGCCACCGCCAUUGCCGCCAUCGUCGUGGGGCUUCUGGGGCAGCUAGGGCUGCCCGCCGCGCUGCCUGCGCCGGACCGGGGCGGGUCCAGUCCCGGGCGGGCCGUCGCGGGAGAGAAAUAACAUCUGCUUUGCUGCCGAGCUCAGAGGAGACCCCAGACCCCUCCCGCAGCCAGAGGGCUGGAGCCUGCUCAGAGGUGCUUUGAAG	(((((.(((((((((..((((...))))....(((....))).....((((((((((((........(((((((.(((..((.............))..))))))))))))))))(((((((...(((((((.(((.(((.(((((((.((((..((((.............(((((((..........(((.((((....))))))).....(((((((....)))))))...)))))))..))))....)))))))))).))))..)))))))))).)).)))))(((.........))).(((((((((.(((.((.(.((....))).))...)))..)))).))))))))))).....)).))).)))))))))...	-169	0.746073	382	-0.442408
SLC16A3	ACCUGGGGAAACGGAAGUUCAGGGAGGGCGAGGCCGUGCCCCACAUCCAGGCAGCGCAGGCCGCGGGCCGCUCCCCUAGCCAGGAAGAGCCGCCGUCCGCACCGGGACCGGAGAGGAAGCGGAGGUCUGAAGGGGGACAGGUGAGGCGGAACCAACCCUCCUGGCC	..(((......))).......((((((((..((((((((.((.......))..)))).))))....))).)))))...(((((((...((((((((((.(....(((((...(......)...)))))....).)))).)))..)))((.......))))))))).	-67.3	0.710843	166	-0.405422
PUSL1	GUGACCAGGCCGCGUCCGCGCGCGCGCAGGAUUCCUGCGCUGGAGGCCGCCUCUGACGCCACCGGCUGGGCUCCGCC	.......(((((((....)))).(((((((...))))))).((((.(((((..((....))..))).)).)))))))	-35.7	0.779221	77	-0.463636
FAR1	CACUGCCCGUCCGCUCUUCAGCAGCCGGUCGCGGGCGGUGGAAAAGCGAGUGAAGAGAGCGCGACGGCGGCGGCGGCGGCGGCGCAGCUAUUGCUGGACGGCCAGUGGGAGAGCGAGGCCUGAGCCUCUGCGUCUAGGAUCAAA	(((((.((((((((((((((...((...((((.....))))....))...)))))))...((((.(((.(((.((....)).))).))).))))))))))).)))))..((((((((((....))))).)).))).........	-63.1	0.6875	144	-0.438194
CLK2	CGGCGGCGGCGGAGCGGAGAGGCCAGAGCCGGAGACCGAGCUGGGAUCGGGCCCCGGGCGGGGGCGGUGCGAGCGGCGCCAAGCAGAUCUUAGGGGCGGGGACGGAGCCGGGGCGGGCGGGACUGAAGCGGAGCCCGGGAACGGGGCGGGAGGUCCCAGGGUCCCGGGUUGGGGGGGUGGAGCAGCAUUUCGUCGCCGCGGGGGUGCCGGGACUCCGGCCGCAGUGUCGCCGCCAUCACGGACUUCCUGUGGGACAAGCGCACGGGCCUCGCCGCCAGAACG	....((((((((.((.....(((....)))((((.(((..((((((((..(((((.....)))))(((((.....))))).....)))))))).(((((.((((..(((((((....(((.(((...(((((((((((((..(((((.....)))))....)))))))))((.((((((......)))))).)).))))...))).)))...))))))).....)))).)))))....))).))))(((((.(.....).))))))).))))))))......	-143.9	0.765957	282	-0.510284
ZNF33A	UGCCUCGUCCGCCGGCUACGUCUGCGUUUCCGCCUUUCCUUUUGUUUUUCUCAGGUUUUGCGUGGGAGGCGGUCCCGGGAUUUCAAGGGUCUACGCGCUUUUCUAUGGCGAAUGCAACCCGACGAGGGAGUGGGCUGUAUCUUCAGAGUUGUCUCCGUCUUUCCAAGAACAGAACAAAAUGAACAAGGUAGAACAGAAGUCCCAGGAGUCAGUAUCAUUUAAAGAUGUGACUGUGGGCUUCACCCAGGAGGAGUGGCAGCACCUGGACCCUAGUCAGAGGGCUCUGUAUAGAGAUGUGAUGCUGGAGAACUACAGCAACCUUGUCUCAGUGGGUAAGGGUAUUGUGUUCACAAACCAGAGGUGAUCUUCAGGCUGCAACAAGGAGAAGAGCCAUGGAAA…	..(((((((..((((....(.((((.(((((((....(((............)))....))).)))).)))).)))))........((((.....((((.......))))......)))))))))))((.(((.(((......)))..(((.((((.((((((..........((....((((((((((......((((.((((..(((((.((((.......))))))))).))))))))..(((((.(.........).))))).((((......))))((((....))))......(((((........)))))))))))).)))....))...(((.((((....)))))))..((((((((....((((..............)))).(((...…	-154.2	0.489403	519	-0.29711
TMEM38B	GCUGGAGCCGGCGCGGAGGAGCGGGCGGCCGCGGCUGUGCCCUCUCCUACUCCUCACCGCGCGAGCGCGGGGAACCAGUAGCCGCGGCUGCUUCGGUUGCCGCGGUCGGUGGUCGUU	.((.(.((..(((((((((((.(((((((....)))..)))).)))))........))))))..)).).))..((((.(.((((((((.((....)).)))))))).).))))....	-62	0.752137	117	-0.529915
DVL1	GGGCGGCGGGGCUGAGCGCGCCCUCCGUGCUGCGUCCCUCGCGCCGCUCCCGGGCCGGGGGCGGAUGGGCGGCCGCGGGCCGCGGGGCAGCAGUCGGGACGCGCGCGGGAGCCGGGGGCGGCGGCCGGGGCCUGGGCGGUCGGGCGGGGGCGCCCGGGGGCCUCGGAGCGUCGGGGCCGAGAGCGGUGCGGGCCGGGCGGGGCGCAGGCGGGCGGGCGGGUAGCGCCCCGCGUCCGAGCCCCGGGCCGGGCCCUGAGCGCGCGGGCUCCGCGCCGCCGCCGCGCC	(((((((........)).)))))(((((((.(((((((..((((.((((((((.(((.((.((......)).)).))).))).))))).)).)).)))))))))))))).....(.((((((((((((((((((.(((.(((((((....)))))...((((((((....))))))))....((...))(((((.((((((((.(.((((.(.(((((.....)))))).)))).).)))))..))).))))).)).))).))))))))).))))))))).)...	-205.2	0.891228	285	-0.72
ANXA6	AGAGGGGUGGGGUGGAGGAGGGAGGCGGGCGCGCCGGAUUGGCCUCUGCGCGCCACGUGUCCGGCUCGGAGCCCACGGCUGUCCUCCCGGUCCGCCCCGCGCUGCGGUUGCUGCUGGGCUAACGGGCUCCGAUCCAGCGAGCGCUGCGUCCUCGAGUCCCUGCGCCCGUGCGUCCGUCUGCGACCCGAGGCCUCCGCUGCGCGUGGAUUCUGCUGCGAACCGGAGACC	...((((((((.(((((((.((..(.((((..(((((((((((........))))...))))))).....)))).)..)).)))).))).)))))))).(((.((((.(((.((.((((....((((((.(((.((((....)))).)))...))))))....))))))))).))))..)))......((.(((((...(((((((...)))).)))...))))).))	-112.5	0.741228	228	-0.493421
SERPINB1	CGCUCACUUCUGCUUGCACUUAGGCGACCUCGGGAGCUCGGACUCCUACGCAGUCACCGGGAAGGGCCGCCGCCCCGCCCGCGGCUGCUGGCCCGGGUGACGCUUCCGCCUGCUAUAAGAGCAGCGGCCCUCGGUGCCUCCUUCCUGACCUCGCACCCAGCUCGGAGCCCGGAGCGUGCCUCGGCGGCCUGUCGGUUUUCACC	.((........))........((.(((((((((..(((((........)).)))..)))))..(((((((((.(.((((((.((((.(.(((..(((((.((...((((.((((.....)))))))).....(((............))).))))))).))).).))))))).))).)...))))))))))))).))......	-80.1	0.704433	203	-0.394581
THEM4	GCGCGGGUUCCGGGGCUGAGGGGCUGAGGGGCCCAAGGCGAUAACCGGGAUCCGCUCCGGCCGCGCUCCUCUUGCCUUUGAGAAGCCCCGGAAGUGGCCCGGCUGUUGGCCGCAGCGGGAGGUCUUCGGAAAGAAAAGGCCGGAACCAGAAGAUAGACUCAACAGCGAUGCCCUACCCGGACCCCGCCGGCCUCACACCCCGGCCAGCCAGCCGCCAGUAGUGCGCACCGCCUCCUCCCCAAGCCCCGCCCUGCGUCCACCCCAGGGGUUAACUCGCACGCGCGCUCUUGUGGCGGAGGUAGAGUGCGCCGUCCAGGGCUAGAGCAAGCGCGGCCCCGCGGCCCGGAGCC	....(((((((((.(((...(((((....)))))..))).....)))))))))((((((((((((((.(.(((((((......(((((.((((.((((..((((((((((((..(.(.((((((..(((........((((((.................................)))).)))))..)))))).).)..))))))).))))))))).).(.(((((((((((((.((.((((...((((.((((...((((...)))).....)))).).)))..)))).)).)))))).).))))))).))).))))))).))))).).)))...)))).))))))).	-160.1	0.708571	350	-0.457429
APOC3	UUCAUCCCUAGAGGCAGCUGCUCCAGGGGCCACGCCACCUCCCCAGGGAGGGGUCCAGAGGC	.....((((.(((.......))).))))(((.((((.(((((....))))))))...).)))	-24.8	0.693548	62	-0.4
LHFPL2	GGGCAGGGCGGCUCGGCCGCCUCUUUCUCUCGCUGCCCCCGCCCCUCCUCCUCCUCCCUCUCCCCGAGUGCUAGCCCGGGCGGCCGCCGAGCUUGGCGCUCUCUCGCCUCGCUGCCUCCUCCCCCGCGCCGCGGACCCUCUCCCCUCCCUUGCGUUGCCCCCCUCUCCCGCCGCCUCCUCCCGCUCUCCUCUCGCUCUCCUCCCGCCUCCUUCUUCCAGGCGCGGCCAGCGGGGGCAAGAGCGAGGUGGCUGCGAGGAGGCGUCACUGAAAGCCCUGACUUGGGGAAGGCUGCGGGCUCGGAGCCGGAGACGCCGAGCUGGGGCCGGGUGAGUUGGGAAUCAGACUCUUGAGUUGACAGCUGGCCUAUGGUUUCUGCAUUUUGUUAAGAAGCACCUCAU…	(((.((((.((((((((.((((....(((((((((((.((((...........(((((...(((.(((((((.(((...((((((.((.(((((((((((((((((((.(((.((((..(((((.(((.((((((..........)))...))).))).....((((((((.(((.((((..(((((.((((((((..((...(((((.........))))).))..))))))))..))))))))).))).))).))))).((((..(....)..))))..))))))))).))))))...)))..)))).))))))))).))(((((((.(((((..((((((....)))).))..))))).))))...((((((...........)))))).((((..…	-274.1	0.64645	676	-0.405473
ENPP3	AUACAGUUUCUCUUUGCCAGACUAGACUAAAGAAGGAGCACUAAUUUAUUCUGAUAAAACAGGUCUAUGCAGCUACCAGGACA	.....(((((((((((...........))))).))))))...........(((......)))((((..(......)..)))).	-10.1	0.385542	83	-0.121687
SH3BP1	AACCUGUGGACGGCCGCGGCCGGCGGACACACAGCAGCGGGGGCCCGGCCGGGGGUCGCCCGGGGGCCCGGAAGCCGGGGAAGAGCGAGGAAACCAACUUGGAGAGAGGAGUGACCUGGGGGCCGGGGGCGGAGUCGUGAGCGGGGGAGGAGAGAGCCGGCCGCCAGCAAGAGCCGCGCGGCGGCCCAGGAAGCGAGAGCGCCGCCCACCCAUCCGGGGCAAGAGCCGCGCCGCAGGAGAGGCAGGCUGGACCGGGGGCUCCCCGGGCCCGCGACCCCCGCCGUGACCCCGCAGCCCCCAGCUCGCCCCCAAGCAGA	..(((.(((.(((((.(((((((.(..(.(.(....).).)..))))))))..))))).))).)))(((((...)))))..................(((((.....((.((((.((((((((.(.(((....((((((.(((((((.........(((((((((.......((.(((((((.((((.(((.(((.......))).......))).))))....))))))).))......))).))))))..((.((((((...)))))).)).)))))))))))))))).).)))))))).)))))))))))....	-159.5	0.776025	317	-0.503155
CEP290	AUUUGAAGUCCUCGUUCCACGCCUUCUCAUCAUCCUGAACACCGAGCUCUGGGACUCCGGCGGAGAAUCUAAACGUAAAGCAUCACCCACGGUCGUGAACUGUAGGCUCUCCUGGCAUCCGGGAUCUUAUUCUGGCCUUGGCGGAGUUGGGGAUGGUGUCGCCUAGCAGCCGCUGCCGCUUUGGCUUGCUCGGGACCAUUUGGCUGGACCCAGAGUCCGCGUGGAACCGCGAUAGGGAUCUGUCAGGGCCCGCGGCCGGGUCCAGCUUGGUGGUUGCGGUAGUGAGAGGCCUCCGCUGGUUGCCAGGCUUGGUCUAGAGGUGGAGCACAGUGAAAGAAUUCAAG	..(((((.((.(((((((((..((..(((......)))..(((((((.((((.(..(((((((((....................((.(((((.....))))).))...((((((...))))))........((((...(((((.(((((((((...))).))))))..)))))))))((((.(((.((.((.(((((((.((((((((((.(.(.(((((.((..((..(((((....))))).)).))))))))))))))))))).))))))).))))))).))))..))))))))).).)))))))))))..))..))))))).....))..)).))))).	-145.1	0.593023	344	-0.421802
ZNF718	GGGUGCGGCAUCCGGGAUCUGGCGCGGCUUUUGCUUGUAGCUCCAGCCAGAGCUCGGUUAGGGCCUCAUCGCUCUGCUCCCGCUCCUUAGGGAAGCCUCGGUGAUUCUGCCACAGCCUCAGCCUCUGUGGCUCUGUGACCUGCCGGUAUUGGAUGAUUCGUAUCUAAGACUCUGGGACACUCCUGAAGUCGGGAAAUGGUGAGUGUGCAGGGCAGGGCGUCCCAAGGCUGUGGAGGCCUCAUCGGAACCGGCGGGAAAUGGCGGCGGUGGGAGGAGUCUGUGAAUGGAGUUCCCGCUCAGCCCUCUGUCCUCAGUCCCCUCCGGUGAGGGACCCGCGCUCUUGUCAGUCCCCGUACAGCGGCUCUGGCCCAGCCUGCAGCCCUCCUUGUGCAGCUCUGC…	((((((((((...((((.((((((.((((((.(((...(((((......))))).))).))))))...(((((.(.(((.(((.(((((.((((((((((((((..((.(((((((((..(((.((((.((((.(((.((((..(((.(((((((.....))))))).))).)))).)))(((((....)))))......))))..))))))).(((...))).))))))))).))..))))))..(((((.(((...(((.(((((.(((..((((..(.((((...))))).))))..))).))))).)))...))).)))))..(((((((((.....((.(((((((((.((.((((((.((((..((((((((((((.....((((((..((((…	-360.1	0.585339	914	-0.393982
TMEM120A	GUGGCGGCGCGAGCCCGGAAGCGGACGGGGGCGGUGGCGGAGGAGCCUCGGGUGGGCCGGGGUUGCUGCGCCGUCCUCCACUACUGGCUACUGGCGCUGCAGCC	((.(((((((.((.((((.((.(((...((((...((((.((.((((((((.....)))))))).)).))))))))))).)).))))...)).))))))).)).	-59.8	0.769231	104	-0.575
DPP7	CCCACGUGACGGGCGCCCGCGGAAGGCGAC	(((.......)))((((.......))))..	-7.9	0.8	30	-0.263333
COX7B	GUUUUUCAGCUCACUUCAAGGGUACCUGAAGCGAAUUGGCACCAAAGCAGCAGCUGUAUUGCCGCAGUUCUAGCUUCACCUUCACG	........((((.......))))...(((((((((((((((....(((....)))....)))))..))))..))))))........	-20.2	0.5	86	-0.234884
SLC30A7	GCGGCCCGGGCCGGAAGUAAGCGAAUUCCCGGGUGUGUGUCUGUGUCUGUCUGUGUCUCGCAGCGGCGCGCGGCCCCGGACAAGCGCUGGGGAUUCCCGUUUGAGGCGUCACUACUGUCACUGCCAUCACCCCACGGAGCCACUUCUAGAGGGGAGUAGACCCGGCCCUUCGCCGGGCAGAGAAG	.((((..(((((((...((((((...((((.(((((.((((((.(.((((..(((((.......))))))))).).)))))).))))).))))....)))))).(((((.((....)).)).)))....((((.(((((....)))).).)))).......)))))))...))))..........	-72.9	0.659459	185	-0.394054
POLRMT	GGCGCGGGCGCAUGCGCAGGCGCGGGCCGGUGGGGUGGCCUGGAGCGGCGUGCGUA	.(((((......)))))..(((((.((((.((((....)))..).)))).))))).	-28	0.821429	56	-0.5
MEIOB	GCUGAGGACGGGGCGGGGCCUCGCGCUAACGGUCGCGCGGCCGUCGCACCUGCACGAGGCUGUGGCCCGAGCGUCCUGUGGAGAAGCCGCGAAGCGCGGGCGACCCGGGGGUCGGGCGGGCCAGGUCCGCGAGGCCGCGGCGGCAGCUGUGCAGGCCCGGGGAGCAGCCGGCCGGGCGAGCCUCGGAUUAAAAAA	(((..(..((((((((((((.((((((...)).)))).)))).)))).))))..)..))).((.(((((.((....(((((.....)))))..)).))))).))((((((.((((((.(((..(.(((.((.(((((((((....)))))...)))))).))).).))).)))...))).)))))).........	-108.5	0.764103	195	-0.55641
ZNF697	CCGCCGACCACCGAAGGGGGCAUCAGAGACCCUCGGAGAAACCAAGCCCAGGGAGGAGCUUGGAAGGCAAGGAGAAGGGAUUCCUGGUCACCUCCCUUGCUCUUUUCUUCCUGG	..........((((.(((...........)))))))...........(((((((((((...(((..((((((.((.((((((...)))).))))))))))))))))))))))))	-39.6	0.605263	114	-0.347368
CPNE3	CUUGCUCUGCCAGUCCAGCCCUAGGUUCUCCUGAAUCCCUGCGGUCCCAGCGUCGCUCCGGACGCUGCCAACCUGUUCUCCACCGUCGCUCGACUUCCACCUCUAAGACUCCCACGAAACUCAGGUUGAAUAAUUCAUCAAAUUACACAACUGAACUCAAGAC	((((......((((...(((.(((((((....)))..)))).)))..(((((((......))))))).((((((((((......(((....((........))...)))......)))...))))))).....................))))....))))..	-34.5	0.539877	163	-0.211656
NDUFC1	AAGAGUCUCGCACACUGUGUGAUCAUCGUUUGAGCCCAAAGUGCUAAAAUACAGGUGUAGGUGUUUGAGAAGCGCUGUAGUUGAUUAUGGACGAAAUGCCUAAUUUAAGGAGCAGAGGCGGAGUGGAAAAUGAAAAAAGCUUCACCGCAGUGGAGACUUGUUAACAGCCCUGGGGAGAAAGGGGCUUAACAGAGUCUGGAAAUCGUGAAAGAGCUUGACCGAUGAAAUGGGCCUGGCUGUCGUAUCGGUAAUUUGGUGAAUGUUGCUUAAGAUCAGCCUGGAAAGGUAGUUAGUCAGAUCCGAAGUGACAUAUUUGCACUGCCAAAGGAGGCUCUGGAGGUUAAAGUAUGUGUUUUAAUUUCGUUGUUGAGGCCAUAUAAUGCAGAGUUGACGGACCGA…	..((...((((((...))))))...))((.((.(((((..(((......))).(((.((((.(((((((((...(((..(((((((..((........))....(((((.((((...((.((((............((((((...(((.((..((((((((((..((((((.........))))))))))).)))))....)).)))...)))))).(((((((..((((......))))..))))))).)))).))...)))).))))))))))))..(((..((.(((((((((.(.....((((.((....))))))(((.((((.(((((..((((((...(((((.((((((((......)))))))))))))........(((....))).))…	-243.4	0.492771	830	-0.293253
NAA38	AAUUGAGUUGCGCCGCUUUCAGGAGUUGCGGGGUGGGGCAGAGAACGAAUACGCUCCGUUUUAAUUCAGUGGCCUGGGCUACAUGGGAUAUUUAGGACAGACUAUCUCUCUGAGACAGAAAAACAAGGGAGGAGGCAGUAUGAAAGAAUGUAUUCUCGCUAAAUUCCAGUUUCUAAAGGAUGUGUAAGAAACCAGAGGUAAAGGUCUCGCGAUAUCUUAAGACAUCCGGCGUAGUACGCUUCAGUGAGCCACAGCGCUAGAGAAGUAGGAGAAGCUCGCGAGAUCUGUGCCGUUGCCGAGGAGACUAGGAGGGGGAGGAGAGGGGAUCUCGCGAAAGGAAAGAGGUCGGGAGCGCUCGCGAGAUCUCGGACCACCCAACCUGAAAGGUGCUUAGGAAGU…	..((((((.((((((((.....(((((((((((((................))))))))...)))))))))))(((((((....((((((.((......)).))))))((((...))))......((.(((((.(((...........))).))))).))...(((((((((((...((.............(((.((((.(((((((((((..(((((.....((.(((((.((..((((....)))).)).))))).))....))))).....))))))))))).)))).)))))..))))))).))))(((..((....((((((((((((..(...............)..))))))))))))...)).)))..(((((.......)))))....…	-154.1	0.529915	468	-0.329274
ZFP62	UCUUCCGGCCGUGCGGUCCGCGCUUUUGUCCCGCUGGCGGCCGGGUUCCCGCGGCGCCGCCACAGCCAGUUGCCUUCUUCCUCAUCUCUGCAGUAACUGUCUUCAUGGUUUCAUAGCCUUCUCCCUGAUACCCCUCCCCAGUGUCACAUUUGAAGACGAGCACUGAGGAUGAGGAACCAACUGAAGAAUAUGAAAAUGUUGGAAAUGCAGCAUCUAAGUGGCCAAAAGUGGAGGAUCCU	......((((((((((...((......)).))))..))))))((((((((((......(((((...((((((.....(((((((((.((.((((...((((((((.((((....)))).......((((((.........))))))....))))))))...))))))))))))))).))))))............((((((......))))))....))))).....)))).)))))).	-83.7	0.548117	239	-0.350209
GPAT4	GCACGUCCUGACGCAGCUUGGGCCCGCGGCGGCGGCAAGGGCGGGAGGGAGCGGUCGCCGCGGGAUUUGGAGCUGCCUAGCCUCGCGGUCGCUUUGGCAGCAUGUAAGCAGCUGUUUGCCAAGAACCCAGGUCACUGCUAAGAAAGGGUGCCUUCGGGAGAAGAGUGUCCAGAGGAUACCAAUGCCAGAUGCAUCUGGAGUUACACUCAGCACUCGCAGUAUGAGACAUUGUGUGCCAGCAUCUCUUUCCUUCUGGCAAAGACUGUAGCUCUCCAGGUAGGAGGAUCCUGGAAGCUGUGAGCACCAGGAGCCUUGCCAGAGGAGGAUGGGGCCAGAUAUGAACUCUCUACCAUGAACAUGGUUCUCGGCUUAUGAAGGAAUUUUAAGUAAAACAGUUAU…	.....((((((((((((((.(((((((((((((.((..............)).)))))))))))..)).)))))))((((((.(((((((((...((((((.(((((((.((.....)).......(((((((...((((.((..((((..((((((..((((...((((((((((....(((.(((((....))))).))).......((....)).....((((((((.((.(((..(((((...((((.(((((((...(((..((((((((((.........))))))......))))..))).....)))))))))))))))).))))).).)))...)))).(((((....)))))....(((((.(((.((((..((((((((.....))))…	-327.6	0.517572	939	-0.348882
CHURC1	GACUUCGGCUCGGUUCCCGAGACGGAAUACCCAGGAGUCGAGUACUUGGGCGC	...((((.(((((...))))).))))...((((((.........))))))...	-17.2	0.622642	53	-0.324528
LRRC8D	CCAUGUUACGCUUUGUCUAAUUCCCCUCGUUACAGAGUCAUGUGCUGCUGCUCCCGUCGCCGCUGCUGCCGCUGCCGCUGCCGCCGCCCGUGGUGCCCCGGCUCCUCCGCCGCGCUUCGAGGUGGCAGCCGCGGGCGGGGCCGCGGGAGCAGGGUCCAGGGUGCAGCGCGCCUUCGCCGCCCCGGCGCGUCCCGGUGCAGCCGCCGCCCGCCGCGGGUGAUGCCGCCACCUCCGGCCUCAGCAUAAGCCGUGGCUUGGCGGCCGAGCUGCACCCCAAGGAAGUGCACGGCUGUCUAUAACGUGCUGCCGGGUCUCAGGAUGGAGGAGUGAAGUCUCCUGUCGCCGUGGUUCCAGCCUCCGGAGCUCGCCCAAGCCGCGUCCCCAGAGAGCGCCCUGAGA…	.((((....(((((((...............)))))))))))..(((((((((((((.(((.((((..((((....(((((((((...((.(((((...(((......)))))))).)).))))))))).))))))))))).))))))))))(((.(((((.((..(((.((((((((..((((((((.(((.(((((((((((((((.(((((((.(.((((.(((......)))....)))).).)))))))..))))).)).))))))))....))).))(((((...........))))).)))))).....)).)))))).)))..)).)))))..)))((((((((.......))))).)))((((((.((............(((((((...…	-205.3	0.710588	425	-0.483059
ANXA11	GCACUGCCUCUGGCACCUGGGGCAGCCGCGCCCGCGGAGUUUUCCGCCCGGCGCUGACGGCUGCUGCGCCCGCGGCUCCCCAGUGCCCCGAGUGCCCCGCGGGCCCCGCGAGCGGGAGUGGGACCCAGCCCCUAGGCAGAACCCAGGCGCCGCGCCCGGGACGCCCGCGGAGAGAGCCACUCCCGCCCACGUCCCAUUUCGCCCCUCGCGUCCGGAGUCCCCGUGGCCAGAUCUAACC	(((((......(((((.(((((.(((((((..(((((((((.((.((.....)).)).)))).)))))..)))))))))))))))))...))))).(((((((((.((((((.(((((((((((...(((....)))....(((.((((...)))).)))......((((.(((.....)))))))....))))))))...)))))))))...))....)))))))............	-118.6	0.768908	238	-0.498319
CFAP36	UUCACUUCCGGGCCGCGGUCUAGGGCGGCUACGUGUGUUGCCAUAGCGACCAUUUUGCAUUAACUGGUUGGUAGCUUCUAUCCUGGGGGCUGAGCGACUGCGGGCCAGCUCUUCCCCUACUCCCUCUCGGCUCCUUGUGGCCCAAAGGCCUAACCGGGGUCCGGCGGUCUGGCCUAGGGAUCUUCCCCGUUGCCCCUUUGGGGCGGG	.......(((((((((((...(((((((((.((((.(((((((((.((((((.((......)).)))))).))(((((((...))))))))).))))))))))))).)))))...))..........(((((((....((((....)))).....)))).))))))))))))....((((...))))..(((((((...))))))).	-83.1	0.63285	207	-0.401449
ETV6	GCGUCCCGGGUCCCCGCGCCGCGCCGCGACCUGCAGACCCCGCCGCCGCGCUCGGGCCCGUCUCCCACGCCCCCGCCGCCCCGCGCGCCCAACUCCGCCGGCCGCCCCGCCCCGCCCCGCGCGCUCCAGACCCCCGGGGCGGCUGCCGGGAGAGAUGCUGGAAGAAACUUCUUAAAUGACCGCGUCUGGCUGGCCGUGGAGCCUUUCUGGGUUGGGGAGAGGAAAGGAAAGUGGAAAAAACCUGAGAACUUCCUGAUCUCUCUCGCUGUGAGAC	.......((((((..((((.(((..(((............)))))).))))..))))))((((((((((.....((((((..(((((..((.(((..(((((.(((..((((((.....(........).....))))))))).)))))..))).....(((((...)))))....))..)))))..))).))))))))(((((....))))).((((((((..(((((.((...............)))))))..)))))))).....)))))	-110	0.715328	274	-0.40146
FAT1	CUGGGCGGCCGGGCGCGGGGAGAGGGCGCGGGAGCGGCUCGUGCGGCAGGUACCAUGCGGACGCGCGAGCCCGGCGAGGGCCCCGGCAGGCCCGGUCCCUGCUCGGGGGCGCGCUGAGACGGCGGGUGAGCUCCACGAGAGCGCCGUCGCCACUUCGGGCCAACUUUGCGAUUCCCGACAGUUAAGCA	...((((((..((((((((((..((((((.((...(((((((((((((.......)))...)))))))))).(((....))))).))..))))..))))).(((((((((.((((.........)))).))))).)))).)))))))))))((((((((.(........)...))))).)))......	-91.9	0.755319	188	-0.48883
ARRB1	ACACCCCGCGCGGUUCCACGCCCCUGGCCGCGGCCCGGGCGCUGCGCUGCUCGACGCGGCGGGCGGCGGGCGGGGACCGGGGGCGGGGGCGGCGGCGGCGGCCGGGAGAGCGGAGGAGGCGGAGCAGGGAGCCGGGAGCGGGCUGGCCCGCGCUCCUCCUGCUGGCUGGGGAUUUUCCAGCCUGGGCGCUGACGCCGCGGACCUCCCUGCGACCGUCGCGGACC	.....((((((((((((.(((((((((((.(.(((((..((((.((((((.....)))))))))).))))).))).))))))))))).((((((.(((((.(((....((((((((((((((.((..((..(((....))).)).)))))).))))))).)))(((((((.....)))))))))).))))).))))))((.....))...))))).)))))...	-143.8	0.821429	224	-0.641964
FAM213B	AAAGGCGGGACCGGGGCAUCUCGGGGCGGGGCUUGGGGCUGGAUCUAUGAGCCGGGAGCGGGGAUCCAGGAGCGAGGAGCCGGGAGCGGGGAACAGGGAGUCGGGGAGCCGGGAACCAGGGCUGGCAGCGGCCGCC	...(((((..(((((....)))))(((....((((...((((((((.....(((....)))))))))))...))))..))).(..((.((...(.((...((((....))))...)).)..)).))..)..)))))	-53.9	0.742647	136	-0.396324
TPSB2	AGAAGGAACAGGGAGCGGCCAGG	..........((......))...	-1.6	0.652174	23	-0.0695652
SLC38A1	CCUUCGGCCCCGGCGGGGCUCUGGCGUACCCAAAAUGCAGGCCCCAGCGGAACGCACAGCCCUCCUGUCCUCCGCCGGUGCCCCUUUAGCCGCCCCACCCCCAUCCCUAAGGGCUCUCAUUCUCCAGCUGCAGCCGCAGCUGGGUUCCGAACACGCCGCCGGGCCCCGGGAGGGAGAGGGGCAGGUGCCAGGGCGGCGCGCAGCCUCUGCUCCCGGUGCCAGCUUCAGUGCGCCGGGCACACGCGCGCCCCGCAACCCCUCCCUCACCCUUUCCCCGUUGCUCAAUCUCCGCCAGCCGCGGUCGCUGCAUCGUCAGAGAGCUGCAAGAGGGAGGCAGCAAGGUGCGGCCGCCAGCAGUGACACCAUGUGACCGGCACGGCUCACUGACACGCAGCUUUG…	.....((((((((.(((((.(((.(((.......))))))))))).(((...)))......(((((.((((((....(((((((((((((((((((.(.(((.((((...((((((........(((((((....)))))))(((..((....))..))))))))).))))))).).)))))((.(((...((((((.((((.(((.(((((((((((((.......).)))))))).....(((.....)))....((((((((...(((((..((.(((.......((((.....)))).....))).))...)))))......)))))))).)))))))))))))))))..((((((..((.(((.....))).)).))))))....))).))..)…	-453.1	0.611011	1108	-0.408935
C10orf142	GAGAAGACAAA	...........	0	0.363636	11	0
FAM178B	CUCCCCAGCUGGCGGCGGCGGCGGCUGUGAGCUGGCCGCUUGGUUUGGAGUCGGAACUCAAUCCCCAGAACUGGAUCUUUAGGUUCCACGUUGGCGGCCCUGGAUCUAGGGACGCAACUCUUGGGGUCCUCCCACUGCGCCGCCUGGGGAGCCUGCUCCUGCUUCCUUUCCCGGCUAGCUGGCCCCGUCCUCUGAGGCCGUGCGAAUUCCCGCCACCCUCCCUCACCCCGGAGCCCUGCCCUUCCCGCCCU	..........(((((.(((((.((((((.(((((((((...((...(((((.(((.(....(((((((..((((((((...(((((((...))).))))..))))))))((.((((.....((((.....)))).))))))..)))))))....).))).)).)))...))))))))))).)).(((.....(((((..(((((......)).)))....)))))...))))))))))))....)))))..	-103.4	0.677291	251	-0.411952
C1QA	AGUCUUGCUGAAGUCUGCUUGAAAUGUCCCUGGUGAGCUUCUGGCCACUGGGGAAGUUCAGGGGGCAGGUCUGAAGAAGGGGAAGUAGGAAGGGAUGUGAAACUUGGCCACAGCCUGGAGCCACUCCUGCUGGGCAGCCCACAGGGUCCCUGGGCGGAGGGCAGGAGCAUCCAGUUGGAGUUGACAACAGGAGGCAGAGGCAUC	..(((((((....(((.(((((..(((((((..(((((((((.........))))))))))))))))..))..))).)))...))))))).....((((.........))))((((...(((.((((((((.....(((((..((...)))))))....))))))))..(((.((((.......)))).))))))..))))...	-74.7	0.593137	204	-0.366176
FBXO45	GGCGGAGCCGCUGGCGCGCCGCGGAGAGGCCGGGCGAGUCGGGCGGUUUCGGCGCCCGCGCUGAGCCGCGGAGGAGGGGCGGAGGACGCCCCUGCAGCCGGUGCGUCUGCCCUCAGUGAGGCGGGGCGCGCGGCGGACGCCCCCGGGCAGGGGCGGGAGUGGUGGAGGCGCCGGCGGUUGGCACUGACAGGGGCGGUGAGCGAGCCGCUCCGGUCUCCGGGCGAGGCUUGGCCUUCCGAGCAGAGACGGCGGGAAGCGGCGGCGGCAGCGGCGGCCCUAGGGCCGGCUGGUGAGGCG	(.(((((((((((((.((((.(((.....))))))).))).)))))))))).)((((((((((.(((((.(.(.(((((((.....))))))).).((((((((.(((((((((.((...(((((((((......).))))))...))....))..))).)))))).))))))))..........(((.((((((((......)))))))).)))(((.(.((..((((((....)))))).....)).).)))..).)))))..))))(.(((((....))))).)..))).))).	-173.7	0.801347	297	-0.584848
HABP2	CCUGAAUCCUUGGAGACUGACAUUUUUCCCCCCUAAAGGCAUAGACAACAAAAGAAAUUUUAUUGAGAGGAAAACACAAGUCCUUAAACUGCAAAG	.(((...(((((((((........)))))......))))..))).(((.((((....)))).))).(((((.........)))))...........	-9	0.385417	96	-0.09375
KLHL11	UGUGUCGUACCAACAGCCGCAUCGUUCCGAGGCUGUGGAGGCCGGGCGCAGCGGCGUCAAG	...............(((((..(((.(((.(.((....)).)))))))..)))))......	-20.9	0.672131	61	-0.342623
AP5B1	AGAAGCUGGGCCCUGGCGGCGGAUCUGGACGUGGCGGCCCGCGCCGGGCUGAGUCACCAGGAGGGAGCUGUGGCCGAGGACGCCGAGGCCUGGAGUGGGUGGUAGCCCCGAGCUGGGACGCUCCUCCCUCCACAAUCUCCCCAGGUCUGCAGGGACCGAGGGCCUACACUGCCUCCUCCCACGCCGUGCUUAGGAACCCUUGCUGGCCUCAGAACACCAGCGCCCUCCCUCCGGUGCAGCCCUGCCUGGCCGGGGGCCCCUCCUCCACAGCC	....((((.(((.....))).....((((.(.((.(((((.((((((((.(.((((((.(((((((((((.((((((((...((.((((.(((.(((((.((..((...(.(.((((.(.(((.(((((.((..((((....)))).)).)))))..))).)))))).).))..)).))))).))).)))).))...))))...)))).)))............))))))))))))..)).).)))))).)).))))))).).)))))))).	-125	0.716912	272	-0.459559
			MFE	GC	length	MFE/length
Average			-119.727	0.654379	295.165	-0.390534
Stdev			112.127	0.104495	291.027	0.116162
RBPsuite			154 total RNA Binding proteins interrogated
Potential binding sites for verified RNA binding protein (RBP) motif targets (red) on 5' UTR of Igf2bp1 and PTPN6 identified by RBPsuite.
5'UTR of target gene with idenfitied motif highlighted in blue.
Gene	5'UTR	Score		RBP
Igf2bp1
AUUUAGAGGCGGCGCCAGGGCGGCCGCGGAGAAACGUGACACACCAGCCCUCUCGGAGGGGUUUCGGACCGAAGGGAAGAAGCUGCGCCGUGUCGUCCGUCUCCCUGCGCGCCGCGGGCACUUCUCCUGGGCUCUCCCCGAACUCUCCCGCGACCUCUGCGCGCCCUCAGGCCGCCUUCCCCGCCCUGGGCUCGGGACAACUUCUGGGGUGGGGUGCAAAGAAAGUUUGCGGCUCCUGCCGCCGGCCUCUCCGCCUCUUGGCCUAGGAGGCUCGCCGCCCGCGCCCGCUCGUUCGGCCUUGCCCGGGACCGCGUCCUGCCCCGAGACCGCCACC
Igf2bp1_5_1	AUUUAGAGGCGGCGCCAGGGCGGCCGCGGAGAAACGUGACACACCAGCCCUCUCGGAGGGGUUUCGGACCGAAGGGAAGAAGCUGCGCCGUGUCGUCCGUC	0.523242		Igf2bp3
gf2bp1_5_2	UCCCUGCGCGCCGCGGGCACUUCUCCUGGGCUCUCCCCGAACUCUCCCGCGACCUCUGCGCGCCCUCAGGCCGCCUUCCCCGCCCUGGGCUCGGGACAACU	0.635553		Igf2bp1
Igf2bp1_5_4	CGGGACCGCGUCCUGCCCCGAGACCGCCAC	0.531301		Igf2bp1
Igf2bp1_5_3	UCUGGGGUGGGGUGCAAAGAAAGUUUGCGGCUCCUGCCGCCGGCCUCUCCGCCUCUUGGCCUAGGAGGCUCGCCGCCCGCGCCCGCUCGUUCGGCCUUGCC	0.524258		Igf2bp1
Igf2bp1_5_2	UCCCUGCGCGCCGCGGGCACUUCUCCUGGGCUCUCCCCGAACUCUCCCGCGACCUCUGCGCGCCCUCAGGCCGCCUUCCCCGCCCUGGGCUCGGGACAACU	0.946947		FXR2
Igf2bp1_5_1	AUUUAGAGGCGGCGCCAGGGCGGCCGCGGAGAAACGUGACACACCAGCCCUCUCGGAGGGGUUUCGGACCGAAGGGAAGAAGCUGCGCCGUGUCGUCCGUC	0.529248		FXR2
Igf2bp1_5_3	UCUGGGGUGGGGUGCAAAGAAAGUUUGCGGCUCCUGCCGCCGGCCUCUCCGCCUCUUGGCCUAGGAGGCUCGCCGCCCGCGCCCGCUCGUUCGGCCUUGCC	0.704965		FUS
Igf2bp1_5_1	AUUUAGAGGCGGCGCCAGGGCGGCCGCGGAGAAACGUGACACACCAGCCCUCUCGGAGGGGUUUCGGACCGAAGGGAAGAAGCUGCGCCGUGUCGUCCGUC	0.829548		SRSF9
Igf2bp1_5_3	UCUGGGGUGGGGUGCAAAGAAAGUUUGCGGCUCCUGCCGCCGGCCUCUCCGCCUCUUGGCCUAGGAGGCUCGCCGCCCGCGCCCGCUCGUUCGGCCUUGCC	0.752941		SRSF9
Igf2bp1_5_3	UCUGGGGUGGGGUGCAAAGAAAGUUUGCGGCUCCUGCCGCCGGCCUCUCCGCCUCUUGGCCUAGGAGGCUCGCCGCCCGCGCCCGCUCGUUCGGCCUUGCC	0.504524		SRSF7
Igf2bp1_5_4	CGGGACCGCGUCCUGCCCCGAGACCGCCAC	0.940923		HNRNPK
Igf2bp1_5_2	UCCCUGCGCGCCGCGGGCACUUCUCCUGGGCUCUCCCCGAACUCUCCCGCGACCUCUGCGCGCCCUCAGGCCGCCUUCCCCGCCCUGGGCUCGGGACAACU	0.629695		HNRNPK
Igf2bp1_5_1	AUUUAGAGGCGGCGCCAGGGCGGCCGCGGAGAAACGUGACACACCAGCCCUCUCGGAGGGGUUUCGGACCGAAGGGAAGAAGCUGCGCCGUGUCGUCCGUC	0.604548		FMR1
Igf2bp1_5_2	UCCCUGCGCGCCGCGGGCACUUCUCCUGGGCUCUCCCCGAACUCUCCCGCGACCUCUGCGCGCCCUCAGGCCGCCUUCCCCGCCCUGGGCUCGGGACAACU	0.574267		FMR1
Igf2bp1_5_1	AUUUAGAGGCGGCGCCAGGGCGGCCGCGGAGAAACGUGACACACCAGCCCUCUCGGAGGGGUUUCGGACCGAAGGGAAGAAGCUGCGCCGUGUCGUCCGUC	0.565175		SRSF1
Igf2bp1_5_3	UCUGGGGUGGGGUGCAAAGAAAGUUUGCGGCUCCUGCCGCCGGCCUCUCCGCCUCUUGGCCUAGGAGGCUCGCCGCCCGCGCCCGCUCGUUCGGCCUUGCC	0.888678		MATR3
Igf2bp1_5_4	CGGGACCGCGUCCUGCCCCGAGACCGCCAC	0.909415		PCBP1
Igf2bp1_5_3	UCUGGGGUGGGGUGCAAAGAAAGUUUGCGGCUCCUGCCGCCGGCCUCUCCGCCUCUUGGCCUAGGAGGCUCGCCGCCCGCGCCCGCUCGUUCGGCCUUGCC	0.961792		PABPN1
PTPN6
GUGCUCUAAAACGAGAAGUACAAGUGAGUUCCCCCAAGGGGUCGGCCGCGCCUCUUCCUGUCCCCGCCCUGCCGGCUGCCCCAGGCCAGUGGAGUGGCAGCCCCAGAACUGGGACCACCGGGGGUGGUGAGGCGGCCCGGCACUGGGAGCUGCAUCUGAGGCUUAGUCCCUGAGCUCUCUGCCUGCCCAGACUAGCUGCACCUCCUCAUUCCCUGCGCCCCCUUCCUCUCCGGAAGCCCCCAGG
PTPN6_5_1	GUGCUCUAAAACGAGAAGUACAAGUGAGUUCCCCCAAGGGGUCGGCCGCGCCUCUUCCUGUCCCCGCCCUGCCGGCUGCCCCAGGCCAGUGGAGUGGCAGC	0.852855		SF3B4
PTPN6_5_2	CCCAGAACUGGGACCACCGGGGGUGGUGAGGCGGCCCGGCACUGGGAGCUGCAUCUGAGGCUUAGUCCCUGAGCUCUCUGCCUGCCCAGACUAGCUGCACC	0.502662		RBFOX2
PTPN6_5_1	GUGCUCUAAAACGAGAAGUACAAGUGAGUUCCCCCAAGGGGUCGGCCGCGCCUCUUCCUGUCCCCGCCCUGCCGGCUGCCCCAGGCCAGUGGAGUGGCAGC	0.507122		PABPC4
PTPN6_5_1	GUGCUCUAAAACGAGAAGUACAAGUGAGUUCCCCCAAGGGGUCGGCCGCGCCUCUUCCUGUCCCCGCCCUGCCGGCUGCCCCAGGCCAGUGGAGUGGCAGC	0.803097		PABPN1
PTPN6_5_1	GUGCUCUAAAACGAGAAGUACAAGUGAGUUCCCCCAAGGGGUCGGCCGCGCCUCUUCCUGUCCCCGCCCUGCCGGCUGCCCCAGGCCAGUGGAGUGGCAGC	0.999938		PCBP1
PTPN6_5_3	UCCUCAUUCCCUGCGCCCCCUUCCUCUCCGGAAGCCCCCAG	0.999575		PCBP1
PTPN6_5_1	GUGCUCUAAAACGAGAAGUACAAGUGAGUUCCCCCAAGGGGUCGGCCGCGCCUCUUCCUGUCCCCGCCCUGCCGGCUGCCCCAGGCCAGUGGAGUGGCAGC	0.633114		SRSF1
PTPN6_5_1	GUGCUCUAAAACGAGAAGUACAAGUGAGUUCCCCCAAGGGGUCGGCCGCGCCUCUUCCUGUCCCCGCCCUGCCGGCUGCCCCAGGCCAGUGGAGUGGCAGC	0.978462		FMR1
PTPN6_5_2	CCCAGAACUGGGACCACCGGGGGUGGUGAGGCGGCCCGGCACUGGGAGCUGCAUCUGAGGCUUAGUCCCUGAGCUCUCUGCCUGCCCAGACUAGCUGCACC	0.517626		FMR1
PTPN6_5_1	GUGCUCUAAAACGAGAAGUACAAGUGAGUUCCCCCAAGGGGUCGGCCGCGCCUCUUCCUGUCCCCGCCCUGCCGGCUGCCCCAGGCCAGUGGAGUGGCAGC	0.93457		HNRNPK
PTPN6_5_1	GUGCUCUAAAACGAGAAGUACAAGUGAGUUCCCCCAAGGGGUCGGCCGCGCCUCUUCCUGUCCCCGCCCUGCCGGCUGCCCCAGGCCAGUGGAGUGGCAGC	0.937493		SRSF7
PTPN6_5_2	CCCAGAACUGGGACCACCGGGGGUGGUGAGGCGGCCCGGCACUGGGAGCUGCAUCUGAGGCUUAGUCCCUGAGCUCUCUGCCUGCCCAGACUAGCUGCACC	0.916535		SRSF7
PTPN6_5_2	CCCAGAACUGGGACCACCGGGGGUGGUGAGGCGGCCCGGCACUGGGAGCUGCAUCUGAGGCUUAGUCCCUGAGCUCUCUGCCUGCCCAGACUAGCUGCACC	0.685132		SRSF9
PTPN6_5_3	UCCUCAUUCCCUGCGCCCCCUUCCUCUCCGGAAGCCCCCAG	0.540759		SRSF9
PTPN6_5_2	CCCAGAACUGGGACCACCGGGGGUGGUGAGGCGGCCCGGCACUGGGAGCUGCAUCUGAGGCUUAGUCCCUGAGCUCUCUGCCUGCCCAGACUAGCUGCACC	0.515111		FUS
PTPN6_5_1	GUGCUCUAAAACGAGAAGUACAAGUGAGUUCCCCCAAGGGGUCGGCCGCGCCUCUUCCUGUCCCCGCCCUGCCGGCUGCCCCAGGCCAGUGGAGUGGCAGC	0.534816		FXR1
PTPN6_5_1	GUGCUCUAAAACGAGAAGUACAAGUGAGUUCCCCCAAGGGGUCGGCCGCGCCUCUUCCUGUCCCCGCCCUGCCGGCUGCCCCAGGCCAGUGGAGUGGCAGC	0.99998		FXR2
PTPN6_5_2	CCCAGAACUGGGACCACCGGGGGUGGUGAGGCGGCCCGGCACUGGGAGCUGCAUCUGAGGCUUAGUCCCUGAGCUCUCUGCCUGCCCAGACUAGCUGCACC	0.56597		FXR2
